# Supplementary material for: Genome Variability in Artificial Allopolyploid Hybrids of Avena sativa L. and Avena macrostachya Balansa ex Coss. et Durieu Based on Marker Sequences of Satellite DNA and the ITS1–5.8S rDNA Region
Source: Int J Mol Sci. 2024 May 19;25(10):5534. doi: 10.3390/ijms25105534 (PMC11122565; doi:10.3390/ijms25105534)
Supplement: Supplementary file 1 [file ijms-25-05534-s001.zip]

Archive with 3 entries (3 files):
- Supplementary file_1.fas
- Supplementary file_2.mas
- ijms-2997392 Supplementary Figures.pdf
