# Supplementary material for: Genome Variability in Artificial Allopolyploid Hybrids of Avena sativa L. and Avena macrostachya Balansa ex Coss. et Durieu Based on Marker Sequences of Satellite DNA and the ITS1–5.8S rDNA Region
Source: Int J Mol Sci. 2024 May 19;25(10):5534. doi: 10.3390/ijms25105534 (PMC11122565; doi:10.3390/ijms25105534)
Supplement: Supplementary file 1 [file ijms-25-05534-s001.zip › Supplementary file_1.fas]

>4219-A-4
-AACCTTATCATTTAGAGGAAGGAGAAGTCGTAACAAGGTTTCCGTAGGTGAACCTGCGGAAGGATCATTGTCGTGACCCTGACCAAAACAGACCGAGCACGCGTTATCTATTCCTACTGAGTGGCGGCACCGT-CGTCGCTCAGCCAAATCCTCGATAACCTCCTCTCCTCGGAGTGGGGGCTTGGGGTAAAAGAACCCACGGCGCCGAAGGCGTCAAGGAACACTGTGCCTAGCTTGGGGACACGACTGGCTTGCTGGCCGCTCCCCTTGCTGCAAAGCTATTTAATCCACACGACTCTCGGCAACGGATATCTCGGCTCTCGCATCGATGAAGAACGCAGC
>1785-A-4
-AACCTTATCATTTAGAGGAAGGAGAAGTCGTAACAAGGTTTCCGTAGGTGAACCTGCGGAAGGATCATTGTCGTGACCCTGACCAAAACAGACCGCGCACGCGTTATCTA-TCCCGCCGAGCGACGGCACCGTCCGTCGCTCGGCCAAGTCCTCGATAACCTCCTCTCCTCGGGGTGGGGGCTCGGGGTAAAAGAACCCACGGCGCCGAAGGCGTCAAGGAACACTGTGCCTAGCTCGGTGATGCGGCTGGCTTGCCGGTCGCTTACCGTGCTGCAAAGCTATTTAATCCACACGACTCTCGGCAACGGATATCTCGGCTCTCGCATCGATGAAGAACGCAGC
>1780-A-4
-AACCTTATCATTTAGAGGAAGGAGAAGTCGTAACAAGGTTTCCGTAGGTGAACCTGCGGAAGGATCATTGTCGTGACCCTGACCAAAACAGACCGAGCACGCGTTATCTATTCCTGCTGAGTGGCGGCACCGT-CGTCGCTCAGCCAAATCCTCGATAACCTCCTCTCCTTGGAGTTGGGGCTTGGGGTAAAAGAACCCACGGCGCCGAAGGCGTCAAGGAACACTGTGCCTAGCTTGGGGACACGACTGGCTTGCTGGCCGCTCCCCTTGCTGCAAAGCTATTTAATCCACACGACTCTCGGCAACGGATATCTCGGCTCTCGCATCGATGAAGAACGCAGC
>411-A-4
-AACCTTATCATTTAGAGGAAGGAGAAGTCGTAACAAGGTTTCCGTAGGTGAACCTGCGGAAGGATCATTGTCGTGACCCTGACCAAAACAGACCGAGCACGCGTTATCTATTCCTACTGAGTGGCGGCACCGT-CGTCGCTCAGCCAAATCCTCGATAACCTCCTCTCCTCGGAGTGGGGGCTTGGGGTAAAAGAACCCACGGCGCCGAAGGCGTCAAGGAACACTGTGCCTAGCTTGGGGACACGACTGGCTTGCTGGCCGCTCCCCTTGCTGCAAAGCTATTTAATCCACACGACTCTCGGCAACGGATATCTCGGCTCTCGCATCGAGGAAGAACGCAGC
>391-A-4
-AACCTTATCATTTAGAGGAAGGAGAAGTCGTAACAAGGTTTCCGTAGGTGAACCTGCGGAAGGATCATTGTCGTGACCCTGACCAAAACAGACCGAGCACGCGTTATCTATTCCTACTGAGTGGCGGCACCGT-CGTCGCTCAGCCAAATCCTCGATAACCTCCTCTCCTCGGAGTGGGGGCTTGGGGTAAAAGAACCCACGGCGCCGAAGGCGTCAAGGAACACTGTGCCTAGCTCGGTGATGCGGCTGGCTTGCCGGTCGCTTACCGTGCTGCAAAGCTATTTAATCCACACGACTCTCGGCAACGGATATCTCGGCTCTCGCATCGATGAAGAACGCAGC
>305-A-4
-AACCTTATCATTTAGAGGAAGGAGAAGTCGTAACAAGGTTTCCGTAGGTGAACCTGCGGAAGGATCATTGTCGTGACCCTGACCAAAACAGACCGCGCACGCGTTATCTA-TCCCGCCGAGCGACGGCACCGTCCGTCGCTCGGCCAAGTCCTCGATAACCTCCTCTCCTCGGGGTGGGGGCTCGGGGTAAAAGAACCCACGGCGCCGAAGGCGTCAAGGAACACTGTGCCTAGCTTGGGGACACGACTGGCTTGCTGGCCGCTCCCCTTGCTGCAAAGCTATTTAATCCACACGACTCTCGGCAACGGATATCTCGGCTCTCGCATCGATGAAGAACGCAGC
>283-A-4
-AACCTTATCATTTAGAGGAAGGAGAAGTCGTAACAAGGTTTCCGTAGGTGAACCTGCGGAAGGATCATTGTCGTGACCCTGACCAAAACAGACCGAGCACGCGTTATCTATTCCTGCTGAGTGGCGGCACCGT-CGTCGCTCAGCCAAATCCTCGATAACCTCCTCTCCTCGGAGTGGGGGCTTGGGGTAAAAGAACCCACGGCGCCGAAGGCGTCAAGGAACACTGTGCCTAGCTTGGGGACACGACTGGCTTGCTGGCCGCTCCCCTTGCTGCAAAGCTATTTAATCCACACGACTCTCGGCAACGGATATCTCGGCTCTCGCATCGATGAAGAACGCAGC
>282-A-4
-AACCTTATCATTTAGAGGAAGGAGAAGTCGTAACAAGGTTTCCGTAGGTGAACCTGCGGAAGGATCATTGTCGTGACCCTGACCAAAACAGACCGAGCACGCGTTATCTATTCCTACTGAGTGGCGGCACCGT-CGTCGCTCAGCCAAATCCTCGATAACCTCCTCTCCTTGGAGTTGGGGCTTGGGGTAAAAGAACCCACGGCGCCGAAGGCGTCAAGGAACACTGTGCCTAGCTTGGGGACACGACTGGCTTGCTGGCCGCTCCCCTTGCTGCAAAGCTATTTAATCCACACGACTCTCGGCAACGGATATCTCGGCTCTCGCATCGATGAAGAACGCAGC
>236-A-4
-AACCTTATCATTTCGAGGAAGGAGAAGTCGTAACAAGGTTTCCGTAGGTGAACCTGCGGAAGGATCATTGTCGTGACCCTGACCAAAACAGACCGAGCACGCGTTATCTATTCCTACTGAGTGGCGGCACCGT-CGTCGCTCAGCCAAATCCTCGATAACCTCCTCTCCTCGGAGTGGGGGCTTGGGGTAAAAGAACCCACGGCGCCGAAGGCGTCAAGGAACACTGTGCCTAGCTTGGGGACACGACTGGCTTGCTGGCCGCTCCCCTTGCTGCAAAGCTATTTAATCCACACGACTCTCGGCAACGGATATCTCGGCTCTCGCATCGAGGAAGAACGCAGC
>221-A-4
-AACCTTATCATTTAGAGGAAGGAGAAGTCGTAACAAGGTTTCCGTAGGTGAACCTGCGGAAGGATCATTGTCGTGACCCTGACCAAAACAGACCGAGCACGCGTTATCTA-TCCCGCCGAGCGACGGCACCGTCCGTCGCTCGGCCAAGTCCTCGATAACCTCCTCTCCTCGGGGTGGGGGCTCGGGGTAAAAGAACCCACGGCGCCGAAGGCGTCAAGGAACACTGTGCCTAGCTCGGTGATGCGGCTGGCTTGCCGGTCGCTTACCGTGCTGCAAAGCTATTTAATCCACACGACTCTCGGCAACGGATATCTCGGCTCTCGCATCGATGAAGAACGCAGC
>218-A-4
-AACCTTATCATTTCGAGGAAGGAGAAGTCGTAACAAGGTTTCCGTAGGTGAACCTGCGGAAGGATCATTGTCGTGACCCTGACCAAAACAGACCGAGCACGCGTTATCTATTCCTACTGAGTGGCGGCACCGT-CGTCGCTCAGCCAAATCCTCGATAACCTCCTCTCCTCGGAGTGGGGGCTTGGGGTAAAAGAACCCACGGCGCCGAAGGCGTCAAGGAACACTGTGCCTAGCTTGGGGACACGACTGGCTTGCTGGCCGCTCCCCTTGCTGCAAAGCTATTTAATCCACACGACTCTCGGCAACGGATATCTCGGCTCTCGCATCGATGAAGAACGCAGC
>192-A-4
-AACCTTATCATTTAGAGGAAGGAGAAGTCGTAACAAGGTTTCCGTAGGTGAACCTGCGGAAGGATCATTGTCGTGACCCTGACCAAAACAGACCGCGCACGCGTTATCTA-TCCCGCCGAGCGACGGCACCGTCCGTCGCTCGGCCAAGTCCTCGATAACCTCCTCTCCTCGGGGTGGGGGCTCGGGGTAAAAGAACCCACGGCGCCGAAGGCGTCAAGGAACACTGTGCCTAGCTCGGTGATGCGGCTGGCTTGCCGGTCGCTTACCGTGCTGCAAAGCTATTTAATCCACACGACTCTCGGCAACGGATATCTCGGCTCTCGCATCGAGGAAGAACGCAGC
>166-A-4
-AACCTTATCATTTAGAGGAAGGAGAAGTCGTAACAAGGTTTCCGTAGGTGAACCTGCGGAAGGATCATTGTCGTGACCCTGACCAAAACAGACCGAGCACGCGTTATCTATTCCTGCTGAGTGGCGGCACCGT-CGTCGCTCAGCCAAATCCTCGATAACCTCCTCTCCTTGGAGTTGGGGCTTGGGGTAAAAGAACCCACGGCGCCGAAGGCGTCAAGGAACACTGTGCCTAGCTTGGGGACACGACTGGCTTGCTGGCCGCTCCCCTTGCTGCAAAGCTATTTAATCCACACGACTCTCGGCAACGGATATCTCGGCTCTCGCATCGAGGAAGAACGCAGC
>144-A-4
-AACCTGATCATTTAGAGGAAGGAGAAGTCGTAACAAGGTTTCCGTAGGTGAACCTGCGGAAGGATCATTGTCGTGACCCTGACCAAAACAGACCGAGCACGCGTTATCTATTCCTACTGAGTGGCGGCACCGT-CGTCGCTCAGCCAAATCCTCGATAACCTCCTCTCCTCGGAGTGGGGGCTTGGGGTAAAAGAACCCACGGCGCCGAAGGCGTCAAGGAACACTGTGCCTAGCTTGGGGACACGACTGGCTTGCTGGCCGCTCCCCTTGCTGCAAAGCTATTTAATCCACACGACTCTCGGCAACGGATATCTCGGCTCTCGCATCGATGAAGAACGCAGC
>141-A-4
-AACCTTATCATTTAGAGGAAGGAGAAGTCGTAACAAGGTTTCCGTAGGTGAACCTGCGGAAGGATCATTGTCGTGACCCTGACCAAAACAGACCGAGCACGCGTTATCTATTCCTACTGAGTGGCGGCACCGT-CGTCGCTCAGCCAAATCCTCGATAACCTCCTCTCCTCGGGGTGGGGGCTCGGGGTAAAAGAACCCACGGCGCCGAAGGCGTCAAGGAACACTGTGCCTAGCTCGGTGATGCGGCTGGCTTGCCGGTCGCTTACCGTGCTGCAAAGCTATTTAATCCACACGACTCTCGGCAACGGATATCTCGGCTCTCGCATCGATGAAGAACGCAGC
>136-A-4
-ACCCTTATCATTTAGAGGAAGGAGAAGTCGTAACAAGGTTTCCGTAGGTGAACCTGCGGAAGGATCATTGTCGTGACCCTGACCAAAACAGACCGAGCACGCGTTATCTATTCCTACTGAGTGGCGGCACCGT-CGTCGCTCAGCCAAATCCTCGATAACCTCCTCTCCTCGGAGTGGGGGCTTGGGGTAAAAGAACCCACGGCGCCGAAGGCGTCAAGGAACACTGTGCCTAGCTTGGGGACACGACTGGCTTGCTGGCCGCTCCCCTTGCTGCAAAGCTATTTAATCCACACGACTCTCGGCAACGGATATCTCGGCTCTCGCATCGATGAAGAACGCAGC
>132-A-4
-AACCTTATCATTTAGAGGAAGGAGAAGTCGTAACAAGGTTTCCGTAGGTGAACCTGCGGAAGGATCATTGTCGTGACCCTGACCAAAACAGACCGAGCACGCGTTATCTATTCCTGCTGAGTGGCGGCACCGT-CGTCGCTCAGCCAAATCCTCGATAACCTCCTCTCCTTGGAGTTGGGGCTTGGGGTAAAAGAACCCACGGCGCCGAAGGCGTCAAGGAACACTGTGCCTAGCTCGGTGATGCGGCTGGCTTGCCGGTCGCTTACCGTGCTGCAAAGCTATTTAATCCACACGACTCTCGGCAACGGATATCTCGGCTCTCGCATCGATGAAGAACGCAGC
>124-A-4
-AACCTTATCATTTAGAGGAAGGAGAAGTCGTAACAAGGTTTCCGTAGGTGAACCTGCGGAAGGATCATTGTCGTGACCCTGACCAAAACAGACCGCGCACGCGTTATCTA-TCCCGCCGAGCGACGGCACCGTCCGTCGCTCGGCCAAGTCCTCGATAACCTCCTCTCCTCGGAGTGGGGGCTTGGGGTAAAAGAACCCACGGCGCCGAAGGCGTCAAGGAACACTGTGCCTAGCTTGGGGACACGACTGGCTTGCTGGCCGCTCCCCTTGCTGCAAAGCTATTTAATCCACACGACTCTCGGCAACGGATATCTCGGCTCTCGCATCGATGAAGAACGCAGC
>106-A-4
-AACCTTATCATTTCGAGGAAGGAGAAGTCGTAACAAGGTTTCCGTAGGTGAACCTGCGGAAGGATCATTGTCGTGACCCTGACCAAAACAGACCGAGCACGCGTTATCTATTCCTGCTGAGTGGCGGCACCGT-CGTCGCTCAGCCAAATCCTCGATAACCTCCTCTCCTTGGAGTTGGGGCTTGGGGTAAAAGAACCCACGGCGCCGAAGGCGTCAAGGAACACTGTGCCTAGCTTGGGGACACGACTGGCTTGCTGGCCGCTCCCCTTGCTGCAAAGCTATTTAATCCACACGACTCTCGGCAACGGATATCTCGGCTCTCGCATCGATGAAGAACGCAGC
>96-A-4
-AACCTTATCATTTCGAGGAAGGAGAAGTCGTAACAAGGTTTCCGTAGGTGAACCTGCGGAAGGATCATTGTCGTGACCCTGACCAAAACAGACCGCGCACGCGTTATCTA-TCCCGCCGAGCGACGGCACCGTCCGTCGCTCGGCCAAGTCCTCGATAACCTCCTCTCCTCGGGGTGGGGGCTCGGGGTAAAAGAACCCACGGCGCCGAAGGCGTCAAGGAACACTGTGCCTAGCTCGGTGATGCGGCTGGCTTGCCGGTCGCTTACCGTGCTGCAAAGCTATTTAATCCACACGACTCTCGGCAACGGATATCTCGGCTCTCGCATCGAGGAAGAACGCAGC
>96-A-4(2)
-ACCCTTATCATTTCGAGGAAGGAGAAGTCGTAACAAGGTTTCCGTAGGTGAACCTGCGGAAGGATCATTGTCGTGACCCTGACCAAAACAGACCGAGCACGCGTTATCTATTCCTACTGAGTGGCGGCACCGT-CGTCGCTCAGCCAAATCCTCGATAACCTCCTCTCCTCGGAGTGGGGGCTTGGGGTAAAAGAACCCACGGCGCCGAAGGCGTCAAGGAACACTGTGCCTAGCTTGGGGACACGACTGGCTTGCTGGCCGCTCCCCTTGCTGCAAAGCTATTTAATCCACACGACTCTCGGCAACGGATATCTCGGCTCTCGCATCGAGGAAGAACGCAGC
>94-A-4
-AACCTTATCATTTCGAGGAAGGAGAAGTCGTAACAAGGTTTCCGTAGGTGAACCTGCGGAAGGATCATTGTCGTGACCCTGACCAAAACAGACCGCGCACGCGTTATCTA-TCCCGCCGAGCGACGGCACCGTCCGTCGCTCGGCCAAGTCCTCGATAACCTCCTCTCCTCGGGGTGGGGGCTCGGGGTAAAAGAACCCACGGCGCCGAAGGCGTCAAGGAACACTGTGCCTAGCTCGGTGATGCGGCTGGCTTGCCGGTCGCTTACCGTGCTGCAAAGCTATTTAATCCACACGACTCTCGGCAACGGATATCTCGGCTCTCGCATCGATGAAGAACGCAGC
>89-A-4
-AACCTTATCATTTCGAGGAAGGAGAAGTCGTAACAAGGTTTCCGTAGGTGAACCTGCGGAAGGATCATTGTCGTGACCCTGACCAAAACAGACCGAGCACGCGTTATCTATTCCTGCTGAGTGGCGGCACCGT-CGTCGCTCAGCCAAATCCTCGATAACCTCCTCTCCTTGGAGTTGGGGCTTGGGGTAAAAGAACCCACGGCGCCGAAGGCGTCAAGGAACACTGTGCCTAGCTTGGGGACACGACTGGCTTGCTGGCCGCTCCCCTTGCTGCAAAGCTATTTAATCCACACGACTCTCGGCAACGGATATCTCGGCTCTCGCATCGAGGAAGAACGCAGC
>87-A-4
-AACCTTATCATTTAGAGGAAGGAGAAGTCGTAACAAGGTTTCCGTAGGTGAACCTGCGGAAGGATCATTGTCGTGACCCTGACCAAAACAGACCGCGCACGCGTTATCTATTCCTACTGAGTGGCGGCACCGT-CGTCGCTCAGCCAAATCCTCGATAACCTCCTCTCCTCGGAGTGGGGGCTTGGGGTAAAAGAACCCACGGCGCCGAAGGCGTCAAGGAACACTGTGCCTAGCTTGGGGACACGACTGGCTTGCTGGCCGCTCCCCTTGCTGCAAAGCTATTTAATCCACACGACTCTCGGCAACGGATATCTCGGCTCTCGCATCGATGAAGAACGCAGC
>81-A-4
-ACCCTTATCATTTAGAGGAAGGAGAAGTCGTAACAAGGTTTCCGTAGGTGAACCTGCGGAAGGATCATTGTCGTGACCCTGACCAAAACAGACCGAGCACGCGTTATCTATTCCTACTGAGTGGCGGCACCGT-CGTCGCTCAGCCAAATCCTCGATAACCTCCTCTCCTCGGAGTGGGGGCTTGGGGTAAAAGAACCCACGGCGCCGAAGGCGTCAAGGAACACTGTGCCTAGCTTGGGGACACGACTGGCTTGCTGGCCGCTCCCCTTGCTGCAAAGCTATTTAATCCACACGACTCTCGGCAACGGATATCTCGGCTCTCGCATCGAGGAAGAACGCAGC
>71-A-4
-AACCTGATCATTTAGAGGAAGGAGAAGTCGTAACAAGGTTTCCGTAGGTGAACCTGCGGAAGGATCATTGTCGTGACCCTGACCAAAACAGACCGCGCACGCGTTATCTA-TCCCGCCGAGCGACGGCACCGTCCGTCGCTCGGCCAAGTCCTCGATAACCTCCTCTCCTCGGGGTGGGGGCTCGGGGTAAAAGAACCCACGGCGCCGAAGGCGTCAAGGAACACTGTGCCTAGCTCGGTGATGCGGCTGGCTTGCCGGTCGCTTACCGTGCTGCAAAGCTATTTAATCCACACGACTCTCGGCAACGGATATCTCGGCTCTCGCATCGATGAAGAACGCAGC
>64-A-4
-AACCTTATCATTTAGAGGAAGGAGAAGTCGTAACAAGGTTTCCGTAGGTGAACCTGCGGAAGGATCATTGTCGTGACCCTGACCAAAACAGACCGAGCACGCGTTATCTATTCCTGCTGAGTGGCGGCACCGT-CGTCGCTCAGCCAAATCCTCGATAACCTCCTCTCCTTGGAGTGGGGGCTTGGGGTAAAAGAACCCACGGCGCCGAAGGCGTCAAGGAACACTGTGCCTAGCTTGGGGACACGACTGGCTTGCTGGCCGCTCCCCTTGCTGCAAAGCTATTTAATCCACACGACTCTCGGCAACGGATATCTCGGCTCTCGCATCGATGAAGAACGCAGC
>60-A-4
-ACCCTTATCATTTAGAGGAAGGAGAAGTCGTAACAAGGTTTCCGTAGGTGAACCTGCGGAAGGATCATTGTCGTGACCCTGACCAAAACAGACCGCGCACGCGTTATCTA-TCCCGCCGAGCGACGGCACCGTCCGTCGCTCGGCCAAGTCCTCGATAACCTCCTCTCCTCGGGGTGGGGGCTCGGGGTAAAAGAACCCACGGCGCCGAAGGCGTCAAGGAACACTGTGCCTAGCTCGGTGATGCGGCTGGCTTGCCGGTCGCTTACCGTGCTGCAAAGCTATTTAATCCACACGACTCTCGGCAACGGATATCTCGGCTCTCGCATCGATGAAGAACGCAGC
>59-A-4
-ACCCTTATCATTTAGAGGAAGGAGAAGTCGTAACAAGGTTTCCGTAGGTGAACCTGCGGAAGGATCATTGTCGTGACCCTGACCAAAACAGACCGAGCACGCGTTATCTATTCCTGCTGAGTGGCGGCACCGT-CGTCGCTCAGCCAAATCCTCGATAACCTCCTCTCCTTGGAGTTGGGGCTTGGGGTAAAAGAACCCACGGCGCCGAAGGCGTCAAGGAACACTGTGCCTAGCTTGGGGACACGACTGGCTTGCTGGCCGCTCCCCTTGCTGCAAAGCTATTTAATCCACACGACTCTCGGCAACGGATATCTCGGCTCTCGCATCGATGAAGAACGCAGC
>54-A-4
-AACCTGATCATTTAGAGGAAGGAGAAGTCGTAACAAGGTTTCCGTAGGTGAACCTGCGGAAGGATCATTGTCGTGACCCTGACCAAAACAGACCGAGCACGCGTTATCTATTCCTGCTGAGTGGCGGCACCGT-CGTCGCTCAGCCAAATCCTCGATAACCTCCTCTCCTTGGAGTTGGGGCTTGGGGTAAAAGAACCCACGGCGCCGAAGGCGTCAAGGAACACTGTGCCTAGCTTGGGGACACGACTGGCTTGCTGGCCGCTCCCCTTGCTGCAAAGCTATTTAATCCACACGACTCTCGGCAACGGATATCTCGGCTCTCGCATCGATGAAGAACGCAGC
>53-A-4
-AACCTTATCATTTAGAGGAAGGAGAAGTCGTAACAAGGTTTCCGTAGGTGAACCTGCGGAAGGATCATTGTCGTGACCCTGACCAAAACAGACCGAGCACGCGTTATCTATTCCTACTGAGTGGCGGCACCGT-CGTCGCTCAGCCAAATCCTCGATAACCTCCTCTCCTCGGAGTGGGGGCTCGGGGTAAAAGAACCCACGGCGCCGAAGGCGTCAAGGAACACTGTGCCTAGCTCGGTGATGCGGCTGGCTTGCCGGTCGCTTACCGTGCTGCAAAGCTATTTAATCCACACGACTCTCGGCAACGGATATCTCGGCTCTCGCATCGATGAAGAACGCAGC
>52-A-4
-AACCTTATCATTTAGAGGAAGGAGAAGTCGTAACAAGGTTTCCGTAGGTGAACCTGCGGAAGGATCATTGTCGTGACCCTGACCAAAACAGACCGCGCACGCGTTATCTA-TCCCGCCGAGCGACGGCACCGTCCGTCGCTCGGCCAAGTCCTCGATAACCTCCTCTCCTCGGGGTGGGGGCTTGGGGTAAAAGAACCCACGGCGCCGAAGGCGTCAAGGAACACTGTGCCTAGCTTGGGGACACGACTGGCTTGCTGGCCGCTCCCCTTGCTGCAAAGCTATTTAATCCACACGACTCTCGGCAACGGATATCTCGGCTCTCGCATCGATGAAGAACGCAGC
>50-A-4
-AACCTTATCATTTAGAGGAAGGAGAAGTCGTAACAAGGTTTCCGTAGGTGAACCTGCGGAAGGATCATTGTCGTGACCCTGACCAAAACAGACCGAGCACGCGTTATCTATTCCTACTGAGTGGCGGCACCGT-CGTCGCTCAGCCAAATCCTCGATAACCTCCTCTCCTCGGAGTGGGGGCTTGGGGTAAAAGAACCCACGGCGCCGAAGGCGTCAAGGAACAGTGTGCCTAGCTTGGGGACACGACTGGCTTGCTGGCCGCTCCCCTTGCTGCAAAGCTATTTAATCCACACGACTCTCGGCAACGGATATCTCGGCTCTCGCATCGATGAAGAACGCAGC
>50-A-4(2)
-AACCTTATCATTTAGAGGAAGGAGAAGTCGTAACAAGGTTTCCGTAGGTGAACCTGCGGAAGGATCATTGTCGTGACCCTGACCAAAACAGACCGAGCACGCGTTATCTA-TCCCGCCGAGCGACGGCACCGTCCGTCGCTCGGCCAAGTCCTCGATAACCTCCTCTCCTCGGGGTGGGGGCTCGGGGTAAAAGAACCCACGGCGCCGAAGGCGTCAAGGAACACTGTGCCTAGCTTGGGGACACGACTGGCTTGCTGGCCGCTCCCCTTGCTGCAAAGCTATTTAATCCACACGACTCTCGGCAACGGATATCTCGGCTCTCGCATCGATGAAGAACGCAGC
>46-A-4
-AACCTTATCATTTAGAGGAAGGAGAAGTCGTAACAAGGTTTCCGTAGGTGAACCTGCGGAAGGATCATTGTCGTGACCCTGACCAAAACAGACCGAGCACGCGTTATCTATTCCTACTGAGTGGCGGCACCGTCCGTCGCTCGGCCAAGTCCTCGATAACCTCCTCTCCTCGGGGTGGGGGCTCGGGGTAAAAGAACCCACGGCGCCGAAGGCGTCAAGGAACACTGTGCCTAGCTCGGTGATGCGGCTGGCTTGCCGGTCGCTTACCGTGCTGCAAAGCTATTTAATCCACACGACTCTCGGCAACGGATATCTCGGCTCTCGCATCGATGAAGAACGCAGC
>44-A-4
-AACCTTATCATTTAGAGGAAGGAGAAGTCGTAACAAGGTTTCCGTAGGTGAACCTGCGGAAGGATCATTGTCGTGACCCTGACCAAAACAGACCGAGCACGCGTTATCTATTCCTACTGAGTGGCGGCACCGT-CGTCGCTCAGCCAAATCCTCGATAACCTCCTCTCCTCGGGGTGGGGGCTCGGGGTAAAAGAACCCACGGCGCCGAAGGCGTCAAGGAACACTGTGCCTAGCTTGGGGACACGACTGGCTTGCTGGCCGCTCCCCTTGCTGCAAAGCTATTTAATCCACACGACTCTCGGCAACGGATATCTCGGCTCTCGCATCGATGAAGAACGCAGC
>42-A-4
-AACCTTATCATTTAGAGGAAGGAGAAGTCGTAACAAGGTTTCCGTAGGTGAACCTGCGGAAGGATCATTGTCGTGACCCTGACCAAAACAGACCGAGCACGCGTTATCTATTCCTACTGAGTGGCGGCACCGT-CGTCGCTCGGCCAAGTCCTCGATAACCTCCTCTCCTCGGGGTGGGGGCTCGGGGTAAAAGAACCCACGGCGCCGAAGGCGTCAAGGAACACTGTGCCTAGCTCGGTGATGCGGCTGGCTTGCCGGTCGCTTACCGTGCTGCAAAGCTATTTAATCCACACGACTCTCGGCAACGGATATCTCGGCTCTCGCATCGATGAAGAACGCAGC
>37-A-4
-AACCTTATCATTTAGAGGAAGGAGAAGTCGTAACAAGGTTTCCGTAGGTGAACCTGCGGAAGGATCATTGTCGTGACCCTGACCAAAACAGACCGCGCACGCGTTATCTA-TCCCGCCGAGCGACGGCACCGTCCGTCGCTCGGCCAAGTCCTCGATAACCTCCTCTCCTCGGGGTGGGGGCTCGGGGTAAAAGAACCCACGGCGCCGAAGGCGTCAAGGAACACTGTGCCTAGCTCGGTGATGCGGCTGGCTTGCTGGCCGCTCCCCTTGCTGCAAAGCTATTTAATCCACACGACTCTCGGCAACGGATATCTCGGCTCTCGCATCGATGAAGAACGCAGC
>36-A-4
-AACCTTATCATTTAGAGGAAGGAGAAGTCGTAACAAGGTTTCCGTAGGTGAACCTGCGGAAGGATCATTGTCGTGACCCTGACCAAAACAGACCGAGCACGCGTTATCTATTCCTACTGAGTGGCGGCACCGT-CGTCGCTCAGCCAAATCCTCGATAACCTCCTCTCCTCGGAGTGGGGGCTTGGGGTAAAAGAACCCACGGCGCCGAAGGCGTCAAGGAACACTGTGCCTAGCTCGGTGATGCGGCTGGCTTGCCGGTCGCTTACCGTGCTGCAAAGCTATTTAATCCACACGACTCTCGGCAACGGATATCTCGGCTCTCGCATCGAGGAAGAACGCAGC
>35-A-4
-ACCCTTATCATTTCGAGGAAGGAGAAGTCGTAACAAGGTTTCCGTAGGTGAACCTGCGGAAGGATCATTGTCGTGACCCTGACCAAAACAGACCGAGCACGCGTTATCTATTCCTACTGAGTGGCGGCACCGT-CGTCGCTCAGCCAAATCCTCGATAACCTCCTCTCCTCGGAGTGGGGGCTTGGGGTAAAAGAACCCACGGCGCCGAAGGCGTCAAGGAACACTGTGCCTAGCTTGGGGACACGACTGGCTTGCTGGCCGCTCCCCTTGCTGCAAAGCTATTTAATCCACACGACTCTCGGCAACGGATATCTCGGCTCTCGCATCGATGAAGAACGCAGC
>35-A-4(2)
-AACCTTATCATTTAGAGGAAGGAGAAGTCGTAACAAGGTTTCCGTAGGTGAACCTGCGGAAGGATCATTGTCGTGACCCTGACCAAAACAGACCGAGCACGCGTTATCTATTCCTACTGAGTGGCGGCACCGT-CGTCGCTCAGCCAAATCCTCGATAACCTCCTCTCCTCGGAGTTGGGGCTTGGGGTAAAAGAACCCACGGCGCCGAAGGCGTCAAGGAACACTGTGCCTAGCTTGGGGACACGACTGGCTTGCTGGCCGCTCCCCTTGCTGCAAAGCTATTTAATCCACACGACTCTCGGCAACGGATATCTCGGCTCTCGCATCGATGAAGAACGCAGC
>35-A-4(3)
-AACCTTATCATTTAGAGGAAGGAGAAGTCGTAACAAGGTTTCCGTAGGTGAACCTGCGGAAGGATCATTGTCGTGACCCTGACCAAAACAGACCGAGCACGCGTTATCTATTCCTGCTGAGTGGCGGCACCGT-CGTCGCTCAGCCAAATCCTCGATAACCTCCTCTCCTCGGAGTGGGGGCTTGGGGTAAAAGAACCCACGGCGCCGAAGGCGTCAAGGAACACTGTGCCTAGCTCGGTGATGCGGCTGGCTTGCCGGTCGCTTACCGTGCTGCAAAGCTATTTAATCCACACGACTCTCGGCAACGGATATCTCGGCTCTCGCATCGATGAAGAACGCAGC
>35-A-4(4)
-AACCTTATCATTTAGAGGAAGGAGAAGTCGTAACAAGGTTTCCGTAGGTGAACCTGCGGAAGGATCATTGTCGTGACCCTGACCAAAACAGACCGAGCACGCGTTATCTATTCCTGCTGAGTGGCGGCACCGT-CGTCGCTCAGCCAAATCCTCGATAACCTCCTCTCCTCGGGGTGGGGGCTCGGGGTAAAAGAACCCACGGCGCCGAAGGCGTCAAGGAACACTGTGCCTAGCTCGGTGATGCGGCTGGCTTGCCGGTCGCTTACCGTGCTGCAAAGCTATTTAATCCACACGACTCTCGGCAACGGATATCTCGGCTCTCGCATCGATGAAGAACGCAGC
>33-A-4
-ACCCTTATCATTTCGAGGAAGGAGAAGTCGTAACAAGGTTTCCGTAGGTGAACCTGCGGAAGGATCATTGTCGTGACCCTGACCAAAACAGACCGCGCACGCGTTATCTA-TCCCGCCGAGCGACGGCACCGTCCGTCGCTCGGCCAAGTCCTCGATAACCTCCTCTCCTCGGGGTGGGGGCTCGGGGTAAAAGAACCCACGGCGCCGAAGGCGTCAAGGAACACTGTGCCTAGCTCGGTGATGCGGCTGGCTTGCCGGTCGCTTACCGTGCTGCAAAGCTATTTAATCCACACGACTCTCGGCAACGGATATCTCGGCTCTCGCATCGAGGAAGAACGCAGC
>33-A-4(2)
-ACCCTTATCATTTAGAGGAAGGAGAAGTCGTAACAAGGTTTCCGTAGGTGAACCTGCGGAAGGATCATTGTCGTGACCCTGACCAAAACAGACCGCGCACGCGTTATCTA-TCCCGCCGAGCGACGGCACCGTCCGTCGCTCGGCCAAGTCCTCGATAACCTCCTCTCCTCGGGGTGGGGGCTCGGGGTAAAAGAACCCACGGCGCCGAAGGCGTCAAGGAACACTGTGCCTAGCTCGGTGATGCGGCTGGCTTGCCGGTCGCTTACCGTGCTGCAAAGCTATTTAATCCACACGACTCTCGGCAACGGATATCTCGGCTCTCGCATCGAGGAAGAACGCAGC
>32-A-4
-AACCTTATCATTTAGAGGAAGGAGAAGTCGTAACAAGGTTTCCGTAGGTGAACCTGCGGAAGGATCATTGTCGTGACCCTGACCAAAACAGACCGCGCACGCGTTATCTATTCCTGCTGAGTGGCGGCACCGT-CGTCGCTCAGCCAAATCCTCGATAACCTCCTCTCCTTGGAGTTGGGGCTTGGGGTAAAAGAACCCACGGCGCCGAAGGCGTCAAGGAACACTGTGCCTAGCTTGGGGACACGACTGGCTTGCTGGCCGCTCCCCTTGCTGCAAAGCTATTTAATCCACACGACTCTCGGCAACGGATATCTCGGCTCTCGCATCGATGAAGAACGCAGC
>31-A-4
-AACCTTATCATTTAGAGGAAGGAGAAGTCGTAACAAGGTTTCCGTAGGTGAACCTGCGGAAGGATCATTGTCGTGACCCTGACCAAAACAGACCGAGCACGCGTTATCTATTCCTGCTGAGTGGCGGCACCGT-CGTCGCTCAGCCAAATCCTCGATAACCTCCTCTCCTCGGAGTGGGGGCTTGGGGTAAAAGAACCCACGGCGCCGAAGGCGTCAAGGAACACTGTGCCTAGCTTGGGGACACGACTGGCTTGCTGGCCGCTCCCCTTGCTGCAAAGCTATTTAATCCACACGACTCTCGGCAACGGATATCTCGGCTCTCGCATCGAGGAAGAACGCAGC
>28-A-4
-AACCTTATCATTTAGAGGAAGGAGAAGTCGTAACAAGGTTTCCGTAGGTGAACCTGCGGAAGGATCATTGTCGTGACCCTGACCAAAACAGACCGCGCACGCGTTATCTA-TCCCGCCGAGCGACGGCACCGTCCGTCGCTCGGCCAAGTCCTCGATAACCTCCTCTCCTTGGAGTTGGGGCTTGGGGTAAAAGAACCCACGGCGCCGAAGGCGTCAAGGAACACTGTGCCTAGCTTGGGGACACGACTGGCTTGCTGGCCGCTCCCCTTGCTGCAAAGCTATTTAATCCACACGACTCTCGGCAACGGATATCTCGGCTCTCGCATCGATGAAGAACGCAGC
>25-A-4
-AACCTTATCATTTCGAGGAAGGAGAAGTCGTAACAAGGTTTCCGTAGGTGAACCTGCGGAAGGATCATTGTCGTGACCCTGACCAAAACAGACCGCGCACGCGTTATCTA-TCCCGCCGAGCGACGGCACCGTCCGTCGCTCGGCCAAGTCCTCGATAACCTCCTCTCCTCGGGGTGGGGGCTCGGGGTAAAAGAACCCACGGCGCCGAAGGCGTCAAGGAACACTGTGCCTAGCTTGGGGACACGACTGGCTTGCTGGCCGCTCCCCTTGCTGCAAAGCTATTTAATCCACACGACTCTCGGCAACGGATATCTCGGCTCTCGCATCGAGGAAGAACGCAGC
>25-A-4(2)
-ACCCTTATCATTTCGAGGAAGGAGAAGTCGTAACAAGGTTTCCGTAGGTGAACCTGCGGAAGGATCATTGTCGTGACCCTGACCAAAACAGACCGAGCACGCGTTATCTATTCCTGCTGAGTGGCGGCACCGT-CGTCGCTCAGCCAAATCCTCGATAACCTCCTCTCCTTGGAGTTGGGGCTTGGGGTAAAAGAACCCACGGCGCCGAAGGCGTCAAGGAACACTGTGCCTAGCTTGGGGACACGACTGGCTTGCTGGCCGCTCCCCTTGCTGCAAAGCTATTTAATCCACACGACTCTCGGCAACGGATATCTCGGCTCTCGCATCGAGGAAGAACGCAGC
>25-A-4(3)
-AACCTTATCATTTAGAGGAAGGAGAAGTCGTAACAAGGTTTCCGTAGGTGAACCTGCGGAAGGATCATTGTCGTGACCCTGACCAAAACAGACCGAGCACGCGTTATCTATTCCTACTGAGTGGCGGCACCGT-CGTCGCTCAGCCAAATCCTCGATAACCTCCTCTCCTCGGAGTGGGGGCTTGGGGTAAAAGAACCCACGGCGCCGAAGGCGTCAAGGAACACTGTGCCTAGCTTGGGGACACGACTGGCTTGCCGGTCGCTTACCGTGCTGCAAAGCTATTTAATCCACACGACTCTCGGCAACGGATATCTCGGCTCTCGCATCGATGAAGAACGCAGC
>25-A-4(4)
-AACCTTATCATTTAGAGGAAGGAGAAGTCGTAACAAGGTTTCCGTAGGTGAACCTGCGGAAGGATCATTGTCGTGACCCTGACCAAAACAGACCGCGCACGCGTTATCTA-TCCCGCCGAGCGACGGCACCGTCCGTCGCTCGGCCAAGTCCTCGATAACCTCCTCTCCTCGGGGTGGGGGCTCGGGGTAAAAGAACCCACGGCGCCGAAGGCGTCAAGGAACACTGTGCCTAGCTTGGGGACACGACTGGCTTGCTGGCCGCTCCCCTTGCTGCAAAGCTATTTAATCCACACGACTCTCGGCAACGGATATCTCGGCTCTCGCATCGAGGAAGAACGCAGC
>25-A-4(5)
-AACCTTATCATTTAGAGGAAGGAGAAGTCGTAACAAGGTTTCCGTAGGTGAACCTGCGGAAGGATCATTGTCGTGACCCTGACCAAAACAGACCGAGCACGCGTTATCTA-TCCCGCCGAGCGACGGCACCGTCCGTCGCTCGGCCAAGTCCTCGATAACCTCCTCTCCTCGGGGTGGGGGCTCGGGGTAAAAGAACCCACGGCGCCGAAGGCGTCAAGGAACACTGTGCCTAGCTCGGTGATGCGGCTGGCTTGCCGGTCGCTTACCGTGCTGCAAAGCTATTTAATCCACACGACTCTCGGCAACGGATATCTCGGCTCTCGCATCGAGGAAGAACGCAGC
>24-A-4
-AACCTTATCATTTAGAGGAAGGAGAAGTCGTAACAAGGTTTCCGTAGGTGAACCTGCGGAAGGATCATTGTCGTGACCCTGACCAAAACAGACCGAGCACGCGTTATCTATTCCTACTGAGTGGCGGCACCGT-CGTCGCTCAGCCAAATCCTCGATAACCTCCTCTCCTTGGAGTTGGGGCTTGGGGTAAAAGAACCCACGGCGCCGAAGGCGTCAAGGAACACTGTGCCTAGCTTGGGGACACGACTGGCTTGCTGGCCGCTCCCCTTGCTGCAAAGCTATTTAATCCACACGACTCTCGGCAACGGATATCTCGGCTCTCGCATCGAGGAAGAACGCAGC
>24-A-4(2)
-AACCTTATCATTTAGAGGAAGGAGAAGTCGTAACAAGGTTTCCGTAGGTGAACCTGCGGAAGGATCATTGTCGTGACCCTGACCAAAACAGACCGCGCACGCGTTATCTA-TCCCGCCGAGCGACGGCACCGTCCGTCGCTCGGCCAAGTCCTCGATAACCTCCTCTCCTCGGGGTGGGGGCTCGGGGTAAAAGAACCCACGGCGCCGAAGGCGTCAAGGAACACTGTGCCTAGCTCGGTGATGCGGCTGGCTTGCCGGTCGCTCCCCTTGCTGCAAAGCTATTTAATCCACACGACTCTCGGCAACGGATATCTCGGCTCTCGCATCGATGAAGAACGCAGC
>23-A-4
-ACCCTTATCATTTAGAGGAAGGAGAAGTCGTAACAAGGTTTCCGTAGGTGAACCTGCGGAAGGATCATTGTCGTGACCCTGACCAAAACAGACCGAGCACGCGTTATCTATTCCTGCTGAGTGGCGGCACCGT-CGTCGCTCAGCCAAATCCTCGATAACCTCCTCTCCTTGGAGTTGGGGCTTGGGGTAAAAGAACCCACGGCGCCGAAGGCGTCAAGGAACACTGTGCCTAGCTTGGGGACACGACTGGCTTGCTGGCCGCTCCCCTTGCTGCAAAGCTATTTAATCCACACGACTCTCGGCAACGGATATCTCGGCTCTCGCATCGAGGAAGAACGCAGC
>23-A-4(2)
-AACCTTATCATTTAGAGGAAGGAGAAGTCGTAACAAGGTTTCCGTAGGTGAACCTGCGGAAGGATCATTGTCGTGACCCTGACCAAAACAGACCGCGCACGCGTTATCTA-TCCCGCCGAGCGACGGCACCGTCCGTCGCTCGGCCAAGTCCTCGATAACCTCCTCTCCTCGGAGTGGGGGCTTGGGGTAAAAGAACCCACGGCGCCGAAGGCGTCAAGGAACACTGTGCCTAGCTCGGTGATGCGGCTGGCTTGCCGGTCGCTTACCGTGCTGCAAAGCTATTTAATCCACACGACTCTCGGCAACGGATATCTCGGCTCTCGCATCGATGAAGAACGCAGC
>22-A-4
-AACCTTATCATTTAGAGGAAGGAGAAGTCGTAACAAGGTTTCCGTAGGTGAACCTGCGGAAGGATCATTGTCGTGACCCTGACCAAAACAGACCGAGCACGCGTTATCTA-TCCCGCCGAGCGACGGCACCGTCCGTCGCTCGGCCAAGTCCTCGATAACCTCCTCTCCTCGGAGTGGGGGCTTGGGGTAAAAGAACCCACGGCGCCGAAGGCGTCAAGGAACACTGTGCCTAGCTTGGGGACACGACTGGCTTGCTGGCCGCTCCCCTTGCTGCAAAGCTATTTAATCCACACGACTCTCGGCAACGGATATCTCGGCTCTCGCATCGATGAAGAACGCAGC
>22-A-4(2)
-AACCTTATCATTTCGAGGAAGGAGAAGTCGTAACAAGGTTTCCGTAGGTGAACCTGCGGAAGGATCATTGTCGTGACCCTGACCAAAACAGACCGAGCACGCGTTATCTATTCCTACTGAGTGGCGGCACCGT-CGTCGCTCAGCCAAATCCTCGATAACCTCCTCTCCTCGGAGTGGGGGCTTGGGGTAAAAGAACCCACGGCGCCGAAGGCGTCAAGGAACACTGTGCCTAGCTCGGTGATGCGGCTGGCTTGCCGGTCGCTTACCGTGCTGCAAAGCTATTTAATCCACACGACTCTCGGCAACGGATATCTCGGCTCTCGCATCGAGGAAGAACGCAGC
>22-A-4(3)
-AACCTTATCATTTAGAGGAAGGAGAAGTCGTAACAAGGTTTCCGTAGGTGAACCTGCGGAAGGATCATTGTCGTGACCCTGACCAAAACAGACCGAGCACGCGTTATCTATTCCTACTGAGTGGCGGCACCGT-CGTCGCTCAGCCAAATCCTCGATAACCTCCTCTCCTCGGAGTGGGGGCTTGGGGTAAAAGAACCCACGGCGCCGAAGGCGTCAAGGAACACTGTGCCTAGCTCGGTGATGCGGCTGGCTTGCTGGCCGCTCCCCTTGCTGCAAAGCTATTTAATCCACACGACTCTCGGCAACGGATATCTCGGCTCTCGCATCGATGAAGAACGCAGC
>22-A-4(4)
-AACCTTATCATTTAGAGGAAGGAGAAGTCGTAACAAGGTTTCCGTAGGTGAACCTGCGGAAGGATCATTGTCGTGACCCTGACCAAAACAGACCGAGCACGCGTTATCTATTCCTACTGAGTGGCGGCACCGT-CGTCGCTCAGCCAAGTCCTCGATAACCTCCTCTCCTCGGGGTGGGGGCTCGGGGTAAAAGAACCCACGGCGCCGAAGGCGTCAAGGAACACTGTGCCTAGCTCGGTGATGCGGCTGGCTTGCCGGTCGCTTACCGTGCTGCAAAGCTATTTAATCCACACGACTCTCGGCAACGGATATCTCGGCTCTCGCATCGATGAAGAACGCAGC
>21-A-4
-AACCTTATCATTTCGAGGAAGGAGAAGTCGTAACAAGGTTTCCGTAGGTGAACCTGCGGAAGGATCATTGTCGTGACCCTGACCAAAACAGACCGAGCACGCGTTATCTATTCCTACTGAGTGGCGGCACCGT-CGTCGCTCAGCCAAATCCTCGATAACCTCCTCTCCTCGGAGTGGGGGCTTGGGGTAAAAGAACCCACGGCGCCGAAGGCGTCAAGGAACACTGTGCCTAGCTCGGTGATGCGGCTGGCTTGCCGGTCGCTTACCGTGCTGCAAAGCTATTTAATCCACACGACTCTCGGCAACGGATATCTCGGCTCTCGCATCGATGAAGAACGCAGC
>21-A-4(2)
-AACCTTATCATTTAGAGGAAGGAGAAGTTGTAACAAGGTTTCCGTAGTT----------------------------------CAAAACAGACCGCGCACGCGTTATCTA--TCCGTCGAGTGGCGGCACCATCCTTTGCTCGGCCAAGTCCTCGATAACCTCCTCTCCTCGGGATGGGGGCTCGCGGTAAAAGAACCCACGACACCAAAGGCGTCAAGTAACACTGTGCCTAGATCGGTGATGCGGCTGGCTTGCTGGCCGCTTCCCGTGCTGCAAAGCTATTTAATCCACACGACTGTCAGCAACGGATATCTTGGCTCTTGCATCGATGAAGAACGCAGC
>21-A-4(3)
-AACCTTATCATTTAGAGGAAGGAGAAGTCGTAACAAGGTTTCCGTAGGTGAACCTGCGGAAGGATCATTGTCGTGACCCTGACCAAAACAGACCGAGCACGCGTTATCTATTCCTGCTGAGTGGCGGCACCGTCCGTCGCTCGGCCAAGTCCTCGATAACCTCCTCTCCTCGGGGTGGGGGCTCGGGGTAAAAGAACCCACGGCGCCGAAGGCGTCAAGGAACACTGTGCCTAGCTCGGTGATGCGGCTGGCTTGCCGGTCGCTTACCGTGCTGCAAAGCTATTTAATCCACACGACTCTCGGCAACGGATATCTCGGCTCTCGCATCGATGAAGAACGCAGC
>21-A-4(4)
-AACCTTATCATTTAGAGGAAGGAGAAGTCGTAACAAGGTTTCCGTAGGTGAACCTGCGGAAGGATCATTGTCGTGACCCTGACCAAAACAGACCGAGCACGCGTTATCTATTCCTACTGAGTGGCGGCACCGT-CGTCGCTCAGCCAAATCCTCGATAACCTCCTCTCCTCGGAGTGGGGGCTTGGGGTAAAAGAACCCACGGCGCCGAAGGCGTCAAGGAACACTGTGCCTAGCTTGGGGACACGACTGGCTTGCTGGCCGCTCCCCTTGCTGCAAAGCTATTTAATCCACACGACTCTCGGCAACGGATATCTCGGCTCGCGCATCGATGAAGAACGCAGC
>20-A-4
-AACCTTATCATTTAGAGGAAGGAGAAGTCGTAACAAGGTTTCCGTAGGTGAACCTGCGGAAGGATCATTGTCGTGACCCTGACCAAAACAGACCGAGCACGCGTTATCTATTCCTACTGAGTGGCGGCACCGT-CGTCGCTCAGCCAAATCCTCGATAACCTCCTCTCCTTGGAGTGGGGGCTTGGGGTAAAAGAACCCACGGCGCCGAAGGCGTCAAGGAACACTGTGCCTAGCTTGGGGACACGACTGGCTTGCTGGCCGCTCCCCTTGCTGCAAAGCTATTTAATCCACACGACTCTCGGCAACGGATATCTCGGCTCTCGCATCGATGAAGAACGCAGC
>20-A-4(2)
-AACCTTATCATTTCGAGGAAGGAGAAGTCGTAACAAGGTTTCCGTAGGTGAACCTGCGGAAGGATCATTGTCGTGACCCTGACCAAAACAGACCGAGCACGCGTTATCTATTCCTACTGAGTGGCGGCACCGT-CGTCGCTCAGCCAAATCCTCGATAACCTCCTCTCCTTGGAGTTGGGGCTTGGGGTAAAAGAACCCACGGCGCCGAAGGCGTCAAGGAACACTGTGCCTAGCTTGGGGACACGACTGGCTTGCTGGCCGCTCCCCTTGCTGCAAAGCTATTTAATCCACACGACTCTCGGCAACGGATATCTCGGCTCTCGCATCGATGAAGAACGCAGC
>20-A-4(3)
-AACCTTATCATTTAGAGGAAGGAGAAGTCGTAACAAGGTTTCCGTAGGTGAACCTGCGGAAGGATCATTGTCGTGACCCTGACCAAAACAGACCGCGCACGCGTTATCTATTCCTGCTGAGTGGCGGCACCGT-CGTCGCTCAGCCAAATCCTCGATAACCTCCTCTCCTCGGAGTGGGGGCTTGGGGTAAAAGAACCCACGGCGCCGAAGGCGTCAAGGAACACTGTGCCTAGCTTGGGGACACGACTGGCTTGCTGGCCGCTCCCCTTGCTGCAAAGCTATTTAATCCACACGACTCTCGGCAACGGATATCTCGGCTCTCGCATCGATGAAGAACGCAGC
>19-A-4
-AACCTTATCATTTCGAGGAAGGAGAAGTCGTAACAAGGTTTCCGTAGGTGAACCTGCGGAAGGATCATTGTCGTGACCCTGACCAAAACAGACCGAGCACGCGTTATCTATTCCTGCTGAGTGGCGGCACCGT-CGTCGCTCAGCCAAATCCTCGATAACCTCCTCTCCTCGGAGTGGGGGCTTGGGGTAAAAGAACCCACGGCGCCGAAGGCGTCAAGGAACACTGTGCCTAGCTTGGGGACACGACTGGCTTGCTGGCCGCTCCCCTTGCTGCAAAGCTATTTAATCCACACGACTCTCGGCAACGGATATCTCGGCTCTCGCATCGATGAAGAACGCAGC
>19-A-4(2)
-AACCTTATCATTTAGAGGAAGGAGAAGTCGTAACAAGGTTTCCGTAGGTGAACCTGCGGAAGGATCATTGTCGTGACCCTGACCAAAACAGACCGAGCACGCGTTATCTATTCCTACTGAGTGGCGGCACCGT-CGTCGCTCAGCCAAATCCTCGATAACCTCCTCTCCTCGGAGTGGGGGCTTGGGGTAAAAGAACCCACGGCGCCGAAGGCGTCAAGGAACACTGTGCCTAGCTTGGGGACACGACTGGCTTGCTGGCCGCTCCCCTTGCTGCAAAGCTATTTAATCCACACGACTCTCGGCAACGGATATCTCGGCTCTCGCATCGATGAAGAGCGCAGC
>19-A-4(3)
-AACCTTATCATTTAGAGGAAGGAGAAGTCGTAACAAGGTTTCCGTAGGTGAACCTGCGGAAGGATCATTGTCGTGACCCTGACCAAAACAGACCGAGCACGCGTTATCTATTCCTACTGAGTGGCGGCACCGT-CGTCGCTCGGCCAAGTCCTCGATAACCTCCTCTCCTCGGAGTGGGGGCTTGGGGTAAAAGAACCCACGGCGCCGAAGGCGTCAAGGAACACTGTGCCTAGCTTGGGGACACGACTGGCTTGCTGGCCGCTCCCCTTGCTGCAAAGCTATTTAATCCACACGACTCTCGGCAACGGATATCTCGGCTCTCGCATCGATGAAGAACGCAGC
>18-A-4
-AACCTTATCATTTAGAGGAAGGAGAAGTCGTAACAAGGTTTCCGTAGGTGAACCTGCAGAAGGATCATTGTCGTGACCCTGACCAAAACAGACCGAGCACGCGTTATCTATTCCTGCTGAGTGGCGGCACCGT-CGTCGCTCAGCCAAATCCTCGATAACCTCCTCTCCTTGGAGTTGGGGCTTGGGGTAAAAGAACCCACGGCGCCGAAGGCGTCAAGGAACACTGTGCCTAGCTTGGGGACACGACTGGCTTGCTGGCCGCTCCCCTTGCTGCAAAGCTATTTAATCCACACGACTCTCGGCAACGGATATCTCGGCTCTCGCATCGATGAAGAACGCAGC
>17-A-4
-ACCCTTATCATTTCGAGGAAGGAGAAGTCGTAACAAGGTTTCCGTAGGTGAACCTGCGGAAGGATCATTGTCGTGACCCTGACCAAAACAGACCGAGCACGCGTTATCTATTCCTGCTGAGTGGCGGCACCGT-CGTCGCTCAGCCAAATCCTCGATAACCTCCTCTCCTTGGAGTTGGGGCTTGGGGTAAAAGAACCCACGGCGCCGAAGGCGTCAAGGAACACTGTGCCTAGCTTGGGGACACGACTGGCTTGCTGGCCGCTCCCCTTGCTGCAAAGCTATTTAATCCACACGACTCTCGGCAACGGATATCTCGGCTCTCGCATCGATGAAGAACGCAGC
>17-A-4(2)
-AACCTTATCATTTAGAGGAAGGAGAAGTCGTAACAAGGTTTCCGTAGGTGAACCTGCGGAAGGATCATTGTCGTGACCCTGACCAAAACAGACCGAGCACGCGTTATCTATTCCTACTGAGTGGCGGCACCGT-CGTCGCTCAGCCAAATCCTCGATAACCTCCTCTCCTTGGAGTTGGGGCTTGGGGTAAAAGAACCCACGGCGCCGAAGGCGTCAAGGAACACTGTGCCTAGCTCGGTGATGCGGCTGGCTTGCCGGTCGCTTACCGTGCTGCAAAGCTATTTAATCCACACGACTCTCGGCAACGGATATCTCGGCTCTCGCATCGATGAAGAACGCAGC
>17-A-4(3)
-ACCCTTATCATTTCGAGGAAGGAGAAGTCGTAACAAGGTTTCCGTAGGTGAACCTGCGGAAGGATCATTGTCGTGACCCTGACCAAAACAGACCGCGCACGCGTTATCTA-TCCCGCCGAGCGACGGCACCGTCCGTCGCTCGGCCAAGTCCTCGATAACCTCCTCTCCTCGGGGTGGGGGCTCGGGGTAAAAGAACCCACGGCGCCGAAGGCGTCAAGGAACACTGTGCCTAGCTCGGTGATGCGGCTGGCTTGCCGGTCGCTTACCGTGCTGCAAAGCTATTTAATCCACACGACTCTCGGCAACGGATATCTCGGCTCTCGCATCGATGAAGAACGCAGC
>16-A-4
-AACCTGATCATTTAGAGGAAGGAGAAGTCGTAACAAGGTTTCCGTAGGTGAACCTGCGGAAGGATCATTGTCGTGACCCTGACCAAAACAGACCGCGCACGCGTTATCTA-TCCCGCCGAGCGACGGCACCGTCCGTCGCTCGGCCAAGTCCTCGATAACCTCCTCTCCTCGGGGTGGGGGCTCGGGGTAAAAGAACCCACGGCGCCGAAGGCGTCAAGGAACACTGTGCCTAGCTTGGGGACACGACTGGCTTGCTGGCCGCTCCCCTTGCTGCAAAGCTATTTAATCCACACGACTCTCGGCAACGGATATCTCGGCTCTCGCATCGATGAAGAACGCAGC
>16-A-4(2)
-AACCTTATCATTTAGAGGAAGGAGAAGTCGTAACAAGGTTTCCGTAGGTGAACCTGCGGAAGGATCATTGTCGTGACCCTGACCAAAACAGACCGAGCACGCGTTATCTATTCCTGCTGAGTGGCGGCACCGT-CGTCGCTCAGCCAAATCCTCGATAACCTCCTCTCCTCGGGGTGGGGGCTCGGGGTAAAAGAACCCACGGCGCCGAAGGCGTCAAGGAACACTGTGCCTAGCTTGGGGACACGACTGGCTTGCTGGCCGCTCCCCTTGCTGCAAAGCTATTTAATCCACACGACTCTCGGCAACGGATATCTCGGCTCTCGCATCGATGAAGAACGCAGC
>16-A-4(3)
-AACCTTATCATTTAGAGGAAGGAGAAGTCGTAACAAGGTTTCCGTAGGTGAACCTGCGGAAGGATCATTGTCGTGACCCTGACCAAAACAGACCGAGCACGCGTTATCTATTCCTACTGAGTGGCGGCACCGT-CGTCGCTCAGCCAAATCCTCGATAACCTCCTCTCCTCGGAGTGGGGGCTCGGGGTAAAAGAACCCACGGCGCCGAAGGCGTCAAGGAACACTGTGCCTAGCTTGGGGACACGACTGGCTTGCTGGCCGCTCCCCTTGCTGCAAAGCTATTTAATCCACACGACTCTCGGCAACGGATATCTCGGCTCTCGCATCGATGAAGAACGCAGC
>15-A-4
-AACCTTATCATTTAGAGGAAGGAGAAGTCGTAACAAGGTTTCCGTAGGTGAACCTGCGGAAGGATCATTGTCGTGACCCTGACCAAAACAGACCGAGCACGCGTTATCTATTCCTACTGAGTGGCGGCACCGT-CGTCGCTCAGCCAAATCCTCGATAACCTCCTCTCCTCGGAGTGGGGGCTTGGGGTAAAAGAACCCACGGCGCCGAAGGCGTCAAGGAACACTGTGCCTAGCTTGGGGACACGACTGGCTTGCTGGCCGCTCCCCTTGCTGCAAAGCTATTTAATCCACACGACTCTCGGCAATGGATATCTCGGCTCTCGCATCGATGAAGAACGCAGC
>15-A-4(2)
-ACCCTTATCATTTAGAGGAAGGAGAAGTCGTAACAAGGTTTCCGTAGGTGAACCTGCGGAAGGATCATTGTCGTGACCCTGACCAAAACAGACCGAGCACGCGTTATCTATTCCTACTGAGTGGCGGCACCGT-CGTCGCTCAGCCAAATCCTCGATAACCTCCTCTCCTCGGAGTGGGGGCTTGGGGTAAAAGAACCCACGGCGCCGAAGGCGTCAAGGAACACTGTGCCTAGCTCGGTGATGCGGCTGGCTTGCCGGTCGCTTACCGTGCTGCAAAGCTATTTAATCCACACGACTCTCGGCAACGGATATCTCGGCTCTCGCATCGATGAAGAACGCAGC
>15-A-4(3)
-AACCTTATCATTTCGAGGAAGGAGAAGTCGTAACAAGGTTTCCGTAGGTGAACCTGCGGAAGGATCATTGTCGTGACCCTGACCAAAACAGACCGAGCACGCGTTATCTATTCCTACTGAGTGGCGGCACCGT-CGTCGCTCAGCCAAATCCTCGATAACCTCCTCTCCTCGGGGTGGGGGCTCGGGGTAAAAGAACCCACGGCGCCGAAGGCGTCAAGGAACACTGTGCCTAGCTCGGTGATGCGGCTGGCTTGCCGGTCGCTTACCGTGCTGCAAAGCTATTTAATCCACACGACTCTCGGCAACGGATATCTCGGCTCTCGCATCGATGAAGAACGCAGC
>15-A-4(4)
-AACCTTATCATTTAGAGGAAGGAGAAGTCGTAACAAGGTTTCCGTAGGTGAACCTGCGGAAGGATCATTGTCGTGACCCTGACCAAAACAGACCGCGCACGCGTTATCTA-TCCCGCCGAGCGACGGCACCGT-CGTCGCTCAGCCAAATCCTCGATAACCTCCTCTCCTCGGAGTGGGGGCTTGGGGTAAAAGAACCCACGGCGCCGAAGGCGTCAAGGAACACTGTGCCTAGCTTGGGGACACGACTGGCTTGCTGGCCGCTCCCCTTGCTGCAAAGCTATTTAATCCACACGACTCTCGGCAACGGATATCTCGGCTCTCGCATCGATGAAGAACGCAGC
>15-A-4(5)
-AACCTTATCATTTCGAGGAAGGAGAAGTCGTAACAAGGTTTCCGTAGGTGAACCTGCGGAAGGATCATTGTCGTGACCCTGACCAAAACAGACCGCGCACGCGTTATCTA-TCCCGCCGAGCGACGGCACCGTCCGTCGCTCGGCCAAGTCCTCGATAACCTCCTCTCCTCGGGGTGGGGGCTCGGGGTAAAAGAACCCACGGCGCCGAAGGCGTCAAGGAACACTGTGCCTAGCTTGGGGACACGACTGGCTTGCTGGCCGCTCCCCTTGCTGCAAAGCTATTTAATCCACACGACTCTCGGCAACGGATATCTCGGCTCTCGCATCGATGAAGAACGCAGC
>15-A-4(6)
-AACCTTATCATTTAGAGGAAGGAGAAGTCGTAACAAGGTTTCCGTAGGTGAACCTGCGGAAGGATCATTGTCGTGACCCTGACCAAAACAGACCGAGCACGCGTTATCTATTCCTGCTGAGTGGCGGCACCGT-CGTCGCTCAGCCAAATCCTCGATAACCTCCTCTCCTTGGAGTTGGGGCTTGGGGTAAAAGAACCCACGGCGCCGAAGGCGTCAAGGAACACTGTGCCTAGCTTGGGGACACGACTGGCTTGCTGGCCGCTCCCTTTGCTGCAAAGCTATTTAATCCACACGACTCTCGGCAACGGATATCTCGGCTCTCGCATCGATGAAGAACGCAGC
>14-A-4
-AACCTTATCATTTAGAGGAAGGAGAAGTCGTAACAAGGTTTCCGTAGGTGAACCTGCGGAAGGATCATTGTCGTGACCCTGACCAAAACAGACCGAGCACGCGTTATCTATTCCTACTGAGTGGCGGCACCGT-CGTCGCTCAGCCAAATCCTCGATAACCTCCTCTCCTCGGAGTGGGGGCTTGGGGTAAAAGAACCCACGGCGCCGAAGGCGTCAAGGAACACTGTGCCTAGCTTGGGGACACGACTGGCTTGCTGGCCGCTTACCGTGCTGCAAAGCTATTTAATCCACACGACTCTCGGCAACGGATATCTCGGCTCTCGCATCGATGAAGAACGCAGC
>14-A-4(2)
-AACCTTATCATTTAGAGGAAGGAGAAGTCGTAACAAGGTTTCCGTAGGTGAACCTGCGGAAGGATCATTGTCGTGACCCTGACCAAAACAGACCGAGCACGCGTTATCTATTCCTGCTGAGTGGCGGCACCGT-CGTCGCTCAGCCAAATCCTCGATAACCTCCTCTCCTTGGAGTTGGGGCTCGGGGTAAAAGAACCCACGGCGCCGAAGGCGTCAAGGAACACTGTGCCTAGCTCGGTGATGCGGCTGGCTTGCCGGTCGCTTACCGTGCTGCAAAGCTATTTAATCCACACGACTCTCGGCAACGGATATCTCGGCTCTCGCATCGATGAAGAACGCAGC
>14-A-4(3)
-ACCCTTATCATTTAGAGGAAGGAGAAGTCGTAACAAGGTTTCCGTAGGTGAACCTGCGGAAGGATCATTGTCGTGACCCTGACCAAAACAGACCGAGCACGCGTTATCTATTCCTGCTGAGTGGCGGCACCGT-CGTCGCTCAGCCAAATCCTCGATAACCTCCTCTCCTCGGAGTGGGGGCTTGGGGTAAAAGAACCCACGGCGCCGAAGGCGTCAAGGAACACTGTGCCTAGCTTGGGGACACGACTGGCTTGCTGGCCGCTCCCCTTGCTGCAAAGCTATTTAATCCACACGACTCTCGGCAACGGATATCTCGGCTCTCGCATCGATGAAGAACGCAGC
>13-A-4
-AACCTTATCATTTCGAGGAAGGAGAAGTCGTAACAAGGTTTCCGTAGGTGAACCTGCGGAAGGATCATTGTCGTGACCCTGACCAAAACAGACCGAGCACGCGTTATCTATTCCTGCTGAGTGGCGGCACCGT-CGTCGCTCAGCCAAATCCTCGATAACCTCCTCTCCTCGGAGTGGGGGCTTGGGGTAAAAGAACCCACGGCGCCGAAGGCGTCAAGGAACACTGTGCCTAGCTTGGGGACACGACTGGCTTGCTGGCCGCTCCCCTTGCTGCAAAGCTATTTAATCCACACGACTCTCGGCAACGGATATCTCGGCTCTCGCATCGAGGAAGAACGCAGC
>13-A-4(2)
-AACCTTATCATTTAGAGGAAGGAGAAGTCGTAACAAGGTTTCCGTAGGTGAACCTGCGGAAGGATCATTGTCGTGACCCTGACCAAAACAGACCGAGCACGCGTTATCTATTCCTACTGAGTGGCGGCACCGT-CGTCGCTCAGCCAAATCCTCGATAACCTCCTCTCCTCGGAGTGGGGGCTTGGGGTAAAAGAACCCACAGCGCCGAAGGCGTCAAGGAACACTGTGCCTAGCTTGGGGACACGACTGGCTTGCTGGCCGCTCCCCTTGCTGCAAAGCTATTTAATCCACACGACTCTCGGCAACGGATATCTCGGCTCTCGCATCGATGAAGAACGCAGC
>13-A-4(3)
-AACCTTATCATTTAGAGGAAGGAGAAGTCGTAACAAGGTTTCCGTAGGTGAACCTGCGGAAGGATCATTGTCGTGACCCTGACCAAAACAGACCGAGCACGCGTTATCTATTCCTACTGAGTGGCGGCACCGT-CGTCGCTCGGCCAAGTCCTCGATAACCTCCTCTCCTCGGGGTGGGGGCTCGGGGTAAAAGAACCCACGGCGCCGAAGGCGTCAAGGAACACTGTGCCTAGCTTGGGGACACGACTGGCTTGCTGGCCGCTCCCCTTGCTGCAAAGCTATTTAATCCACACGACTCTCGGCAACGGATATCTCGGCTCTCGCATCGATGAAGAACGCAGC
>13-A-4(4)
-AACCTTATCATTTAGAGGAAGGAGAAGTCGTAACAAGGTTTCCGTAGGTGAACCTGCGGAAGGATCATTGTCGTGACCCTGACCAAAACAGACCGCGCACGCGTTATCTATTCCTACTGAGTGGCGGCACCGT-CGTCGCTCAGCCAAATCCTCGATAACCTCCTCTCCTCGGAGTGGGGGCTTGGGGTAAAAGAACCCACGGCGCCGAAGGCGTCAAGGAACACTGTGCCTAGCTCGGTGATGCGGCTGGCTTGCCGGTCGCTTACCGTGCTGCAAAGCTATTTAATCCACACGACTCTCGGCAACGGATATCTCGGCTCTCGCATCGATGAAGAACGCAGC
>13-A-4(5)
-AACCTTATCATTTCGAGGAAGGAGAAGTCGTAACAAGGTTTCCGTAGGTGAACCTGCGGAAGGATCATTGTCGTGACCCTGACCAAAACAGACCGAGCACGCGTTATCTATTCCTACTGAGTGGCGGCACCGT-CGTCGCTCAGCCAAATCCTCGATAACCTCCTCTCCTTGGAGTTGGGGCTTGGGGTAAAAGAACCCACGGCGCCGAAGGCGTCAAGGAACACTGTGCCTAGCTTGGGGACACGACTGGCTTGCTGGCCGCTCCCCTTGCTGCAAAGCTATTTAATCCACACGACTCTCGGCAACGGATATCTCGGCTCTCGCATCGAGGAAGAACGCAGC
>13-A-4(6)
-AACCTTATCATTTAGAGGAAGGAGAAGTCGTAACAAGGTTTCCGTAGGTGAACCTGCGGAAGGATCATTGTCGTGACCCTGACCAAAACAGACCGAGCACGCGTTATCTATTCCTACTGAGTGGCGGCACCGT-CGTCGCTCAGCCAAATCCTCGATAACCTCCTCTCCTCGGAGTGGGGGCTTGGGGTAAAAGAACCCACGGCGCCGAAGGCGTCAAGGAACACTGTGCCTAGCTTGGGGACACGACTGGCTTGCTGGCCGCTCCCCTTGCTGCAAAGCTATTTAATCCACACGACTCTCGGCAACAGATATCTCGGCTCTCGCATCGATGAAGAACGCAGC
>13-A-4(7)
-AACCTGATCATTTAGAGGAAGGAGAAGTCGTAACAAGGTTTCCGTAGGTGAACCTGCGGAAGGATCATTGTCGTGACCCTGACCAAAACAGACCGAGCACGCGTTATCTATTCCTACTGAGTGGCGGCACCGT-CGTCGCTCAGCCAAATCCTCGATAACCTCCTCTCCTCGGAGTGGGGGCTTGGGGTAAAAGAACCCACGGCGCCGAAGGCGTCAAGGAACACTGTGCCTAGCTTGGGGACACGACTGGCTTGCTGGCCGCTCCCCTTGCTGCAAAGCTATTTAATCCACACGACTCTCGGCAACGGATATCTCGGCTCTCGCATCGATGAAGACCGCAGC
>12-A-4
-AACCTTATCATTTAGAGGAAGGAGAAGTCGTAACAAGGTTTCCGTAGGTGAACCTGCGGAAGGATCATTGTCGTGACCCTGACCAAAACAGACCGAGCACGCGTTATCTATTCCTACTGAGCGACGGCACCGTCCGTCGCTCGGCCAAGTCCTCGATAACCTCCTCTCCTCGGGGTGGGGGCTCGGGGTAAAAGAACCCACGGCGCCGAAGGCGTCAAGGAACACTGTGCCTAGCTCGGTGATGCGGCTGGCTTGCCGGTCGCTTACCGTGCTGCAAAGCTATTTAATCCACACGACTCTCGGCAACGGATATCTCGGCTCTCGCATCGATGAAGAACGCAGC
>12-A-4(2)
-AACCTTATCATTTCGAGGAAGGAGAAGTCGTAACAAGGTTTCCGTAGGTGAACCTGCGGAAGGATCATTGTCGTGACCCTGACCAAAACAGACCGAGCACGCGTTATCTA-TCCCGCCGAGCGACGGCACCGTCCGTCGCTCGGCCAAGTCCTCGATAACCTCCTCTCCTCGGGGTGGGGGCTCGGGGTAAAAGAACCCACGGCGCCGAAGGCGTCAAGGAACACTGTGCCTAGCTCGGTGATGCGGCTGGCTTGCCGGTCGCTTACCGTGCTGCAAAGCTATTTAATCCACACGACTCTCGGCAACGGATATCTCGGCTCTCGCATCGATGAAGAACGCAGC
>12-A-4(3)
-AACCTTATCATTTAGAGGAAGGAGAAGTCGTAACAAGGTTTCCGTAGGTGAACCTGCGGAAGGATCATTGTCGTGACCCTGACCAAAACAGACCGAGCACGCGTTATCTATTCCTACTGAGTGGCGGCACCGT-CGTCGCTCAGCCAAATCCTCGATAACCTCCTCTCCTCGGAGTGGGGGCTTGGGGTAAAAGAACCCACGGCGCCGAAGGCGTCAAGGAACACTGTGCCTAGCTTGGGGACACGACTGGCTTGCTGGCCGCTCCCCTTGCTGCAAAGCTATTTAATCCACACGACTCTCGGCAACGGATATCTCGGCTCTCGCATCGATGAAGAACGCAGG
>12-A-4(4)
-AACCTTATCATTTAGAGGAAGGAGAAGTCGTAACAAGGTTTCCGTAGGTGAACCTGCGGAAGGATCATTGTCGTGACCCTGACCAAAACAGACCGAGCACGCGTTATCTATTCCTGCTGAGTGGCGGCACCGT-CGTCGCTCGGCCAAGTCCTCGATAACCTCCTCTCCTCGGGGTGGGGGCTCGGGGTAAAAGAACCCACGGCGCCGAAGGCGTCAAGGAACACTGTGCCTAGCTCGGTGATGCGGCTGGCTTGCCGGTCGCTTACCGTGCTGCAAAGCTATTTAATCCACACGACTCTCGGCAACGGATATCTCGGCTCTCGCATCGATGAAGAACGCAGC
>11-A-4
-AACCTTATCATTTAGAGGAAGGAGAAGTCGTAACAAGGTTTCCGTAGGTGAACCTGCGGAAGGATCATTGTCGTGACCCTGACCAAAACAGACCGAGCACGCGTTATCTATTCCTACTGAGTGGCGGCACCGT-CGTCGCTCAGCCAAATCCTCGATAACCTCCTCTCCTCGGAGTGGGGGCTTGGGGTAAAAGAACCCACGGCGCCGAAGGCGTCAAGGAACATTGTGCCTAGCTTGGGGACACGACTGGCTTGCTGGCCGCTCCCCTTGCTGCAAAGCTATTTAATCCACACGACTCTCGGCAACGGATATCTCGGCTCTCGCATCGATGAAGAACGCAGC
>11-A-4(2)
-AACCTTATCATTTAGAGGAAGGAGAAGTCGTAACAAGGTTTCCGTAGGTGAACCTGCGGAAGGATCATTGTCGTGACCCTGACCAAAACAGACCGAGCACGCGTTATCTATTCCTACTGAGTGGCGGCACCGT-CGTCGCTCAGCCAAATCCTCGATAACCTCCTCTCCTCGGGGTGGGGGCTCGGGGTAAAAGAACCCACGGCGCCGAAGGCGTCAAGGAACACTGTGCCTAGCTCGGTGATGCGGCTGGCTTGCCGGTCGCTTACCGTGCTGCAAAGCTATTTAATCCACACGACTCTCGGCAACGGATATCTCGGCTCTCGCATCGAGGAAGAACGCAGC
>11-A-4(3)
-AACCTTATCATTTAGAGGAAGGAGAAGTCGTAACAAGGTTTCCGTAGGTGAACCTGCGGAAGGATCATTGTCGTGACCCTGACCAAAACAGACCGAGCACGCGTTATCTATTCCTACTGAGTGGCGGCACCGT-CGTCGCTCAGCCAAATCCTCGATAACCTCCTCTCCTCAGAGTGGGGGCTTGGGGTAAAAGAACCCACGGCGCCGAAGGCGTCAAGGAACACTGTGCCTAGCTTGGGGACACGACTGGCTTGCTGGCCGCTCCCCTTGCTGCAAAGCTATTTAATCCACACGACTCTCGGCAACGGATATCTCGGCTCTCGCATCGATGAAGAACGCAGC
>11-A-4(4)
-AACCTTATCATTTAGAGGAAGGAGAAGTCGTAACAAGGTTTCCGTAGGTGAACCTGCGGAAGGATCATTGTCGTGACCCTGACCAAAACAGACCGCGCACGCGTTATCTA-TCCCGCCGAGCGACGGCACCGT-CGTCGCTCAGCCAAATCCTCGATAACCTCCTCTCCTTGGAGTTGGGGCTTGGGGTAAAAGAACCCACGGCGCCGAAGGCGTCAAGGAACACTGTGCCTAGCTTGGGGACACGACTGGCTTGCTGGCCGCTCCCCTTGCTGCAAAGCTATTTAATCCACACGACTCTCGGCAACGGATATCTCGGCTCTCGCATCGATGAAGAACGCAGC
>11-A-4(5)
-AACCTTATCATTTAGAGGAAGGAGAAGTCGTAACAAGGTTTCCGTAGGTGAACCTGCGGAAGGATCATTGTCGTGACCCTGACCAAAACAGACCGAGCACGCGTTATCTATTCCTACTGAGTGGCGGCACCGT-CGTCGCTCAGCCAAATCCTCGATAACCTCCTCTCCTCGGAGTGGGGGCTTGGGGTAAAAGAACCCACGGCGCCGAAGGCGTCAAGGAACACTGTGCCTAGCTTGGGGACACGACTGGCTTGCTGGCCGCTCCCCTTGCTGCAAAGCTATTTAATCCACATGACTCTCGGCAACGGATATCTCGGCTCTCGCATCGATGAAGAACGCAGC
>11-A-4(6)
-AACCTTATCATTTAGAGGAAGGAGAAGTCGTAACAAGGTTTCCGTAGGTGAACCTGCGGAAGGATCATTGTCGTGACCCTGACCAAAACAGACCGAGCACGCGTTATCTATTCCTGCTGAGTGGCGGCACCGT-CGTCGCTCAGCCAAATCCTCGATAACCTCCTCTCCTTGGAGTTGGGGCTTGGGGTAAAAGAACCCACGGCGCCGAAGGCGTCAAGGAACACTGTGCCTAGCTCGGTGATGCGGCTGGCTTGCCGGTCGCTTACCGTGCTGCAAAGCTATTTAATCCACACGACTCTCGGCAACGGATATCTCGGCTCTCGCATCGAGGAAGAACGCAGC
>10-A-4
-AACCTTATCATTTAGAGGAAGGAGAAGTCGTAACAAGGTTTCCGTAGGTGAACCTGCGGAAGGATCATTGTCGTGACCCTGACCAAAACAGACCGAGCACGCGTTATCTATTCCTGCTGAGTGGCGGCACCGT-CGTCGCTCAGCCAAATCCTCGATAACCTCCTCTCCTTGGAGTTGGGGCTTGGGGTAAAAGAACCCACAGCGCCGAAGGCGTCAAGGAACACTGTGCCTAGCTTGGGGACACGACTGGCTTGCTGGCCGCTCCCCTTGCTGCAAAGCTATTTAATCCACACGACTCTCGGCAACGGATATCTCGGCTCTCGCATCGATGAAGAACGCAGC
>10-A-4(2)
-AACCTTATCATTTAGAGGAAGGAGAAGTCGTAACAAGGTTTCCGTAGGTGAACCTGCGGAAGGATCATTGTCGTGACCCTGACCAAAACAGACCGAGCACGCGTTATCTATTCCTACTGAGTGGCGGCACCGTCCGTCGCTCGGCCAAGTCCTCGATAACCTCCTCTCCTCGGGGTGGGGGCTCGGGGTAAAAGAACCCACGGCGCCGAAGGCGTCAAGGAACACTGTGCCTAGCTTGGGGACACGACTGGCTTGCTGGCCGCTCCCCTTGCTGCAAAGCTATTTAATCCACACGACTCTCGGCAACGGATATCTCGGCTCTCGCATCGATGAAGAACGCAGC
>10-A-4(3)
-AACCTTATCATTTAGAGGAAGGAGAAGTCGTAACAAGGTTTCCGTAGGTGAACCTGCGGAAGGATCATTGTCGTGACCCTGACCAAAACAGACCGAGCACGCGTTATCTATTCCTACTGAGTGGCGGCACCGT-CGTCGCTCAGCCAAATCCTCGATAACCTCCTCTCCTCGGAGTGGGGGCTTGGGGTAAAAGAACCCACGGCGCCGAAGGCGTCAAGGAACACTGTGCCTAGCTTGGGGACACGACTGGCTTGCTGGCCGCTCCCTTTGCTGCAAAGCTATTTAATCCACACGACTCTCGGCAACGGATATCTCGGCTCTCGCATCGATGAAGAACGCAGC
>10-A-4(4)
-AACCTTATCATTTAGAGGAAGGAGAAGTCGTAACAAGGTTTCCGTAGGTGAACCTGCGGAAGGATCATTGTCGTGACCCTGACCAAAACAGACCGAGCACGCGTTATCTATTCCTACTGAGTGGCGGCACCGT-CGTCGCTCAGCCAAATCCTCGATAACCTCCTCTCCTCGGAGTGGGGGCTTGGGGTAAAAGAACCCACGGCGCCGAAGGCGTCAAGGAACACTGTGCCTAGCTTGGGGACACGACTGGCTTGCTGGCCGCTCCCCTTGCTGCAAAGCTATTTAATCCACACGACTCTCGGCAACGGATATCTCGGCTCTTGCATCGATGAAGAACGCAGC
>10-A-4(5)
-AACCTTATCATTTAGAGGAAGGAGAAGTCGTAACAAGGTTTCCGTAGGTGAACCTGCGGAAGGATCATTGTCGTGACCCTGACCAAAACAGACCGCGCACGCGTTATCTA-TCCCGCCGAGCGACGGCACCGTCCGTCGCTCGGCCAAGTCCTCGATAACCTCCTCTCCTCGGAGTGGGGGCTTGGGGTAAAAGAACCCACGGCGCCGAAGGCGTCAAGGAACACTGTGCCTAGCTTGGGGACACGACTGGCTTGCTGGCCGCTCCCCTTGCTGCAAAGCTATTTAATCCACACGACTCTCGGCAACGGATATCTCGGCTCTCGCATCGAGGAAGAACGCAGC
>10-A-4(6)
-AACCTTATCATTTAGAGGAAGGAGAAGTCGTAACAAGGTTTCCATAGGTGAACCTGCGGAAGGATCATTGTCGTGACCCTGACCAAAACAGACCGAGCACGCGTTATCTATTCCTACTGAGTGGCGGCACCGT-CGTCGCTCAGCCAAATCCTCGATAACCTCCTCTCCTCGGAGTGGGGGCTTGGGGTAAAAGAACCCACGGCGCCGAAGGCGTCAAGGAACACTGTGCCTAGCTTGGGGACACGACTGGCTTGCTGGCCGCTCCCCTTGCTGCAAAGCTATTTAATCCACACGACTCTCGGCAACGGATATCTCGGCTCTCGCATCGATGAAGAACGCAGC
>10-A-4(7)
-AACCTTATCATTTAGAGGAAGGAGAAGTCGTAACAAGGTTTCCGTAGGTGAACCTGCGGAAGGATCATTGTCGTGACCCTGACCAAAACAGACCGAGCACGCGTTATCTATTCCTGCTGAGTGGCGGCACCGT-CGTCGCTCAGCCAAATCCTCGATAACCTCCTCTCCTTGGAGTTGGGGCTCGGGGTAAAAGAACCCACGGCGCCGAAGGCGTCAAGGAACACTGTGCCTAGCTTGGGGACACGACTGGCTTGCTGGCCGCTCCCCTTGCTGCAAAGCTATTTAATCCACACGACTCTCGGCAACGGATATCTCGGCTCTCGCATCGATGAAGAACGCAGC
>10-A-4(8)
-AACCTTATCATTTAGAGGAAGGAGAAGTCGTAACAAGGTTTCTGTAGGTGAACCTGCGGAAGGATCATTGTCGTGACCCTGACCAAAACAGACCGAGCACGCGTTATCTATTCCTACTGAGTGGCGGCACCGT-CGTCGCTCAGCCAAATCCTCGATAACCTCCTCTCCTCGGAGTGGGGGCTTGGGGTAAAAGAACCCACGGCGCCGAAGGCGTCAAGGAACACTGTGCCTAGCTTGGGGACACGACTGGCTTGCTGGCCGCTCCCCTTGCTGCAAAGCTATTTAATCCACACGACTCTCGGCAACGGATATCTCGGCTCTCGCATCGATGAAGAACGCAGC
>10-A-4(9)
-AACCTTATCATTTAGAGGAAGGAGAAGTCGTAACAAGGTTTCCGTAGGTGAACCTGCGGAAGGATCATTGTCGTGACCCTGACCAAAACAGACCGAGCACGCGTTATCTATTCCTACTGAGTGGCGGCACCGT-CGTCGCTCAGCCAAATCCTCGATAACCTCCTCTCCTCGGAGTGGGGGCTTGGGGTAAAAGAACCCACGGCGCCGAAGGCATCAAGGAACACTGTGCCTAGCTTGGGGACACGACTGGCTTGCTGGCCGCTCCCCTTGCTGCAAAGCTATTTAATCCACACGACTCTCGGCAACGGATATCTCGGCTCTCGCATCGATGAAGAACGCAGC
>10-A-4(10)
-AACCTTATCATTTAGAGGAAGGAGAAGTCGTAACAAGGTTTCCGTAGGTGAACCTGCGGAAGGATCATTGTCGTGACCCTGACCAAAACAGACCGCGCACGCGTTATCTA-TCCCGCCGAGCGACGGCACCGTCCGTCGCTCAGCCAAATCCTCGATAACCTCCTCTCCTCGGAGTGGGGGCTTGGGGTAAAAGAACCCACGGCGCCGAAGGCGTCAAGGAACACTGTGCCTAGCTTGGGGACACGACTGGCTTGCTGGCCGCTCCCCTTGCTGCAAAGCTATTTAATCCACACGACTCTCGGCAACGGATATCTCGGCTCTCGCATCGATGAAGAACGCAGC
>4346-A-3
-AACCTTATCATTTAGAGGAAGGAGAAGTCGTAACAAGGTTTCCGTAGGTGAACCTGCGGAAGGATCATTGTCGTGACCCTGACCAAAACAGACCGAGCACGCGTTATCTATTCCTACTGAGTGGCGGCACCGT-CGTCGCTCAGCCAAATCCTCGATAACCTCCTCTCCTCGGAGTGGGGGCTTGGGGTAAAAGAACCCACGGCGCCGAAGGCGTCAAGGAACACTGTGCCTAGCTTGGGGACACGACTGGCTTGCTGGCCGCTCCCCTTGCTGCAAAGCTATTTAATCCACACGACTCTCGGCAACGGATATCTCGGCTCTCGCATCGATGAAGAACGCAGC
>2196-A-3
-AACCTTATCATTTAGAGGAAGGAGAAGTCGTAACAAGGTTTCCGTAGGTGAACCTGCGGAAGGATCATTGTCGTGACCCTGACCAAAACAGACCGAGCACGCGTTATCTATTCCTGCTGAGTGGCGGCACCGT-CGTCGCTCAGCCAAATCCTCGATAACCTCCTCTCCTTGGAGTTGGGGCTTGGGGTAAAAGAACCCACGGCGCCGAAGGCGTCAAGGAACACTGTGCCTAGCTTGGGGACACGACTGGCTTGCTGGCCGCTCCCCTTGCTGCAAAGCTATTTAATCCACACGACTCTCGGCAACGGATATCTCGGCTCTCGCATCGATGAAGAACGCAGC
>1892-A-3
-AACCTTATCATTTAGAGGAAGGAGAAGTCGTAACAAGGTTTCCGTAGGTGAACCTGCGGAAGGATCATTGTCGTGACCCTGACCAAAACAGACCGCGCACGCGTTATCTA-TCCCGCCGAGCGACGGCACCGTCCGTCGCTCGGCCAAGTCCTCGATAACCTCCTCTCCTCGGGGTGGGGGCTCGGGGTAAAAGAACCCACGGCGCCGAAGGCGTCAAGGAACACTGTGCCTAGCTCGGTGATGCGGCTGGCTTGCCGGTCGCTTACCGTGCTGCAAAGCTATTTAATCCACACGACTCTCGGCAACGGATATCTCGGCTCTCGCATCGATGAAGAACGCAGC
>406-A-3
-AACCTTATCATTTAGAGGAAGGAGAAGTCGTAACAAGGTTTCCGTAGGTGAACCTGCGGAAGGATCATTGTCGTGACCCTGACCAAAACAGACCGAGCACGCGTTATCTATTCCTACTGAGTGGCGGCACCGT-CGTCGCTCAGCCAAATCCTCGATAACCTCCTCTCCTCGGAGTGGGGGCTTGGGGTAAAAGAACCCACGGCGCCGAAGGCGTCAAGGAACACTGTGCCTAGCTTGGGGACACGACTGGCTTGCTGGCCGCTCCCCTTGCTGCAAAGCTATTTAATCCACACGACTCTCGGCAACGGATATCTCGGCTCTCGCATCGAGGAAGAACGCAGC
>370-A-3
-AACCTTATCATTTAGAGGAAGGAGAAGTCGTAACAAGGTTTCCGTAGGTGAACCTGCGGAAGGATCATTGTCGTGACCCTGACCAAAACAGACCGCGCACGCGTTATCTA-TCCCGCCGAGCGACGGCACCGTCCGTCGCTCGGCCAAGTCCTCGATAACCTCCTCTCCTCGGGGTGGGGGCTCGGGGTAAAAGAACCCACGGCGCCGAAGGCGTCAAGGAACACTGTGCCTAGCTTGGGGACACGACTGGCTTGCTGGCCGCTCCCCTTGCTGCAAAGCTATTTAATCCACACGACTCTCGGCAACGGATATCTCGGCTCTCGCATCGATGAAGAACGCAGC
>334-A-3
-AACCTTATCATTTAGAGGAAGGAGAAGTCGTAACAAGGTTTCCGTAGGTGAACCTGCGGAAGGATCATTGTCGTGACCCTGACCAAAACAGACCGAGCACGCGTTATCTATTCCTACTGAGTGGCGGCACCGT-CGTCGCTCAGCCAAATCCTCGATAACCTCCTCTCCTTGGAGTTGGGGCTTGGGGTAAAAGAACCCACGGCGCCGAAGGCGTCAAGGAACACTGTGCCTAGCTTGGGGACACGACTGGCTTGCTGGCCGCTCCCCTTGCTGCAAAGCTATTTAATCCACACGACTCTCGGCAACGGATATCTCGGCTCTCGCATCGATGAAGAACGCAGC
>306-A-3
-AACCTTATCATTTAGAGGAAGGAGAAGTCGTAACAAGGTTTCCGTAGGTGAACCTGCGGAAGGATCATTGTCGTGACCCTGACCAAAACAGACCGAGCACGCGTTATCTATTCCTGCTGAGTGGCGGCACCGT-CGTCGCTCAGCCAAATCCTCGATAACCTCCTCTCCTCGGAGTGGGGGCTTGGGGTAAAAGAACCCACGGCGCCGAAGGCGTCAAGGAACACTGTGCCTAGCTTGGGGACACGACTGGCTTGCTGGCCGCTCCCCTTGCTGCAAAGCTATTTAATCCACACGACTCTCGGCAACGGATATCTCGGCTCTCGCATCGATGAAGAACGCAGC
>299-A-3
-AACCTTATCATTTAGAGGAAGGAGAAGTCGTAACAAGGTTTCCGTAGGTGAACCTGCGGAAGGATCATTGTCGTGACCCTGACCAAAACAGACCGAGCACGCGTTATCTATTCCTACTGAGTGGCGGCACCGT-CGTCGCTCAGCCAAATCCTCGATAACCTCCTCTCCTCGGAGTGGGGGCTTGGGGTAAAAGAACCCACGGCGCCGAAGGCGTCAAGGAACACTGTGCCTAGCTCGGTGATGCGGCTGGCTTGCCGGTCGCTTACCGTGCTGCAAAGCTATTTAATCCACACGACTCTCGGCAACGGATATCTCGGCTCTCGCATCGATGAAGAACGCAGC
>228-A-3
-AACCTTATCATTTAGAGGAAGGAGAAGTCGTAACAAGGTTTCCGTAGGTGAACCTGCGGAAGGATCATTGTCGTGACCCTGACCAAAACAGACCGAGCACGCGTTATCTA-TCCCGCCGAGCGACGGCACCGTCCGTCGCTCGGCCAAGTCCTCGATAACCTCCTCTCCTCGGGGTGGGGGCTCGGGGTAAAAGAACCCACGGCGCCGAAGGCGTCAAGGAACACTGTGCCTAGCTCGGTGATGCGGCTGGCTTGCCGGTCGCTTACCGTGCTGCAAAGCTATTTAATCCACACGACTCTCGGCAACGGATATCTCGGCTCTCGCATCGATGAAGAACGCAGC
>226-A-3
-AACCTTATCATTTCGAGGAAGGAGAAGTCGTAACAAGGTTTCCGTAGGTGAACCTGCGGAAGGATCATTGTCGTGACCCTGACCAAAACAGACCGAGCACGCGTTATCTATTCCTACTGAGTGGCGGCACCGT-CGTCGCTCAGCCAAATCCTCGATAACCTCCTCTCCTCGGAGTGGGGGCTTGGGGTAAAAGAACCCACGGCGCCGAAGGCGTCAAGGAACACTGTGCCTAGCTTGGGGACACGACTGGCTTGCTGGCCGCTCCCCTTGCTGCAAAGCTATTTAATCCACACGACTCTCGGCAACGGATATCTCGGCTCTCGCATCGAGGAAGAACGCAGC
>220-A-3
-AACCTTATCATTTCGAGGAAGGAGAAGTCGTAACAAGGTTTCCGTAGGTGAACCTGCGGAAGGATCATTGTCGTGACCCTGACCAAAACAGACCGAGCACGCGTTATCTATTCCTACTGAGTGGCGGCACCGT-CGTCGCTCAGCCAAATCCTCGATAACCTCCTCTCCTCGGAGTGGGGGCTTGGGGTAAAAGAACCCACGGCGCCGAAGGCGTCAAGGAACACTGTGCCTAGCTTGGGGACACGACTGGCTTGCTGGCCGCTCCCCTTGCTGCAAAGCTATTTAATCCACACGACTCTCGGCAACGGATATCTCGGCTCTCGCATCGATGAAGAACGCAGC
>188-A-3
-AACCTTATCATTTAGAGGAAGGAGAAGTCGTAACAAGGTTTCCGTAGGTGAACCTGCGGAAGGATCATTGTCGTGACCCTGACCAAAACAGACCGAGCACGCGTTATCTATTCCTGCTGAGTGGCGGCACCGT-CGTCGCTCAGCCAAATCCTCGATAACCTCCTCTCCTTGGAGTTGGGGCTTGGGGTAAAAGAACCCACGGCGCCGAAGGCGTCAAGGAACACTGTGCCTAGCTCGGTGATGCGGCTGGCTTGCCGGTCGCTTACCGTGCTGCAAAGCTATTTAATCCACACGACTCTCGGCAACGGATATCTCGGCTCTCGCATCGATGAAGAACGCAGC
>184-A-3
-AACCTTATCATTTAGAGGAAGGAGAAGTCGTAACAAGGTTTCCGTAGGTGAACCTGCGGAAGGATCATTGTCGTGACCCTGACCAAAACAGACCGCGCACGCGTTATCTA-TCCCGCCGAGCGACGGCACCGTCCGTCGCTCGGCCAAGTCCTCGATAACCTCCTCTCCTCGGGGTGGGGGCTCGGGGTAAAAGAACCCACGGCGCCGAAGGCGTCAAGGAACACTGTGCCTAGCTCGGTGATGCGGCTGGCTTGCCGGTCGCTTACCGTGCTGCAAAGCTATTTAATCCACACGACTCTCGGCAACGGATATCTCGGCTCTCGCATCGAGGAAGAACGCAGC
>162-A-3
-AACCTTATCATTTAGAGGAAGGAGAAGTCGTAACAAGGTTTCCGTAGGTGAACCTGCGGAAGGATCATTGTCGTGACCCTGACCAAAACAGACCGAGCACGCGTTATCTATTCCTGCTGAGTGGCGGCACCGT-CGTCGCTCAGCCAAATCCTCGATAACCTCCTCTCCTTGGAGTTGGGGCTTGGGGTAAAAGAACCCACGGCGCCGAAGGCGTCAAGGAACACTGTGCCTAGCTTGGGGACACGACTGGCTTGCTGGCCGCTCCCCTTGCTGCAAAGCTATTTAATCCACACGACTCTCGGCAACGGATATCTCGGCTCTCGCATCGAGGAAGAACGCAGC
>157-A-3
-AACCTTATCATTTAGAGGAAGGAGAAGTCGTAACAAGGTTTCCGTAGGTGAACCTGCGGAAGGATCATTGTCGTGACCCTGACCAAAACAGACCGAGCACGCGTTATCTATTCCTACTGAGTGGCGGCACCGT-CGTCGCTCAGCCAAATCCTCGATAACCTCCTCTCCTCGGGGTGGGGGCTCGGGGTAAAAGAACCCACGGCGCCGAAGGCGTCAAGGAACACTGTGCCTAGCTCGGTGATGCGGCTGGCTTGCCGGTCGCTTACCGTGCTGCAAAGCTATTTAATCCACACGACTCTCGGCAACGGATATCTCGGCTCTCGCATCGATGAAGAACGCAGC
>145-A-3
-ACCCTTATCATTTAGAGGAAGGAGAAGTCGTAACAAGGTTTCCGTAGGTGAACCTGCGGAAGGATCATTGTCGTGACCCTGACCAAAACAGACCGAGCACGCGTTATCTATTCCTACTGAGTGGCGGCACCGT-CGTCGCTCAGCCAAATCCTCGATAACCTCCTCTCCTCGGAGTGGGGGCTTGGGGTAAAAGAACCCACGGCGCCGAAGGCGTCAAGGAACACTGTGCCTAGCTTGGGGACACGACTGGCTTGCTGGCCGCTCCCCTTGCTGCAAAGCTATTTAATCCACACGACTCTCGGCAACGGATATCTCGGCTCTCGCATCGATGAAGAACGCAGC
>124-A-3
-AACCTGATCATTTAGAGGAAGGAGAAGTCGTAACAAGGTTTCCGTAGGTGAACCTGCGGAAGGATCATTGTCGTGACCCTGACCAAAACAGACCGAGCACGCGTTATCTATTCCTACTGAGTGGCGGCACCGT-CGTCGCTCAGCCAAATCCTCGATAACCTCCTCTCCTCGGAGTGGGGGCTTGGGGTAAAAGAACCCACGGCGCCGAAGGCGTCAAGGAACACTGTGCCTAGCTTGGGGACACGACTGGCTTGCTGGCCGCTCCCCTTGCTGCAAAGCTATTTAATCCACACGACTCTCGGCAACGGATATCTCGGCTCTCGCATCGATGAAGAACGCAGC
>122-A-3
-ACCCTTATCATTTCGAGGAAGGAGAAGTCGTAACAAGGTTTCCGTAGGTGAACCTGCGGAAGGATCATTGTCGTGACCCTGACCAAAACAGACCGAGCACGCGTTATCTATTCCTACTGAGTGGCGGCACCGT-CGTCGCTCAGCCAAATCCTCGATAACCTCCTCTCCTCGGAGTGGGGGCTTGGGGTAAAAGAACCCACGGCGCCGAAGGCGTCAAGGAACACTGTGCCTAGCTTGGGGACACGACTGGCTTGCTGGCCGCTCCCCTTGCTGCAAAGCTATTTAATCCACACGACTCTCGGCAACGGATATCTCGGCTCTCGCATCGAGGAAGAACGCAGC
>120-A-3
-AACCTTATCATTTAGAGGAAGGAGAAGTCGTAACAAGGTTTCCGTAGGTGAACCTGCGGAAGGATCATTGTCGTGACCCTGACCAAAACAGACCGCGCACGCGTTATCTA-TCCCGCCGAGCGACGGCACCGTCCGTCGCTCGGCCAAGTCCTCGATAACCTCCTCTCCTCGGAGTGGGGGCTTGGGGTAAAAGAACCCACGGCGCCGAAGGCGTCAAGGAACACTGTGCCTAGCTTGGGGACACGACTGGCTTGCTGGCCGCTCCCCTTGCTGCAAAGCTATTTAATCCACACGACTCTCGGCAACGGATATCTCGGCTCTCGCATCGATGAAGAACGCAGC
>114-A-3
-AACCTTATCATTTCGAGGAAGGAGAAGTCGTAACAAGGTTTCCGTAGGTGAACCTGCGGAAGGATCATTGTCGTGACCCTGACCAAAACAGACCGAGCACGCGTTATCTATTCCTGCTGAGTGGCGGCACCGT-CGTCGCTCAGCCAAATCCTCGATAACCTCCTCTCCTTGGAGTTGGGGCTTGGGGTAAAAGAACCCACGGCGCCGAAGGCGTCAAGGAACACTGTGCCTAGCTTGGGGACACGACTGGCTTGCTGGCCGCTCCCCTTGCTGCAAAGCTATTTAATCCACACGACTCTCGGCAACGGATATCTCGGCTCTCGCATCGAGGAAGAACGCAGC
>102-A-3
-AACCTTATCATTTCGAGGAAGGAGAAGTCGTAACAAGGTTTCCGTAGGTGAACCTGCGGAAGGATCATTGTCGTGACCCTGACCAAAACAGACCGCGCACGCGTTATCTA-TCCCGCCGAGCGACGGCACCGTCCGTCGCTCGGCCAAGTCCTCGATAACCTCCTCTCCTCGGGGTGGGGGCTCGGGGTAAAAGAACCCACGGCGCCGAAGGCGTCAAGGAACACTGTGCCTAGCTCGGTGATGCGGCTGGCTTGCCGGTCGCTTACCGTGCTGCAAAGCTATTTAATCCACACGACTCTCGGCAACGGATATCTCGGCTCTCGCATCGAGGAAGAACGCAGC
>96-A-3
-AACCTTATCATTTCGAGGAAGGAGAAGTCGTAACAAGGTTTCCGTAGGTGAACCTGCGGAAGGATCATTGTCGTGACCCTGACCAAAACAGACCGCGCACGCGTTATCTA-TCCCGCCGAGCGACGGCACCGTCCGTCGCTCGGCCAAGTCCTCGATAACCTCCTCTCCTCGGGGTGGGGGCTCGGGGTAAAAGAACCCACGGCGCCGAAGGCGTCAAGGAACACTGTGCCTAGCTCGGTGATGCGGCTGGCTTGCCGGTCGCTTACCGTGCTGCAAAGCTATTTAATCCACACGACTCTCGGCAACGGATATCTCGGCTCTCGCATCGATGAAGAACGCAGC
>96-A-3(2)
-ACCCTTATCATTTAGAGGAAGGAGAAGTCGTAACAAGGTTTCCGTAGGTGAACCTGCGGAAGGATCATTGTCGTGACCCTGACCAAAACAGACCGAGCACGCGTTATCTATTCCTGCTGAGTGGCGGCACCGT-CGTCGCTCAGCCAAATCCTCGATAACCTCCTCTCCTTGGAGTTGGGGCTTGGGGTAAAAGAACCCACGGCGCCGAAGGCGTCAAGGAACACTGTGCCTAGCTTGGGGACACGACTGGCTTGCTGGCCGCTCCCCTTGCTGCAAAGCTATTTAATCCACACGACTCTCGGCAACGGATATCTCGGCTCTCGCATCGATGAAGAACGCAGC
>92-A-3
-AACCTTATCATTTCGAGGAAGGAGAAGTCGTAACAAGGTTTCCGTAGGTGAACCTGCGGAAGGATCATTGTCGTGACCCTGACCAAAACAGACCGAGCACGCGTTATCTATTCCTGCTGAGTGGCGGCACCGT-CGTCGCTCAGCCAAATCCTCGATAACCTCCTCTCCTTGGAGTTGGGGCTTGGGGTAAAAGAACCCACGGCGCCGAAGGCGTCAAGGAACACTGTGCCTAGCTTGGGGACACGACTGGCTTGCTGGCCGCTCCCCTTGCTGCAAAGCTATTTAATCCACACGACTCTCGGCAACGGATATCTCGGCTCTCGCATCGATGAAGAACGCAGC
>87-A-3
-AACCTTATCATTTAGAGGAAGGAGAAGTCGTAACAAGGTTTCCGTAGGTGAACCTGCGGAAGGATCATTGTCGTGACCCTGACCAAAACAGACCGCGCACGCGTTATCTATTCCTACTGAGTGGCGGCACCGT-CGTCGCTCAGCCAAATCCTCGATAACCTCCTCTCCTCGGAGTGGGGGCTTGGGGTAAAAGAACCCACGGCGCCGAAGGCGTCAAGGAACACTGTGCCTAGCTTGGGGACACGACTGGCTTGCTGGCCGCTCCCCTTGCTGCAAAGCTATTTAATCCACACGACTCTCGGCAACGGATATCTCGGCTCTCGCATCGATGAAGAACGCAGC
>82-A-3
-AACCTGATCATTTAGAGGAAGGAGAAGTCGTAACAAGGTTTCCGTAGGTGAACCTGCGGAAGGATCATTGTCGTGACCCTGACCAAAACAGACCGCGCACGCGTTATCTA-TCCCGCCGAGCGACGGCACCGTCCGTCGCTCGGCCAAGTCCTCGATAACCTCCTCTCCTCGGGGTGGGGGCTCGGGGTAAAAGAACCCACGGCGCCGAAGGCGTCAAGGAACACTGTGCCTAGCTCGGTGATGCGGCTGGCTTGCCGGTCGCTTACCGTGCTGCAAAGCTATTTAATCCACACGACTCTCGGCAACGGATATCTCGGCTCTCGCATCGATGAAGAACGCAGC
>81-A-3
-AACCTTATCATTTAGAGGAAGGAGAAGTCGTAACAAGGTTTCCGTAGGTGAACCTGCGGAAGGATCATTGTCGTGACCCTGACCAAAACAGACCGAGCACGCGTTATCTA-TCCCGCCGAGCGACGGCACCGTCCGTCGCTCGGCCAAGTCCTCGATAACCTCCTCTCCTCGGGGTGGGGGCTCGGGGTAAAAGAACCCACGGCGCCGAAGGCGTCAAGGAACACTGTGCCTAGCTTGGGGACACGACTGGCTTGCTGGCCGCTCCCCTTGCTGCAAAGCTATTTAATCCACACGACTCTCGGCAACGGATATCTCGGCTCTCGCATCGATGAAGAACGCAGC
>81-A-3(2)
-ACCCTTATCATTTAGAGGAAGGAGAAGTCGTAACAAGGTTTCCGTAGGTGAACCTGCGGAAGGATCATTGTCGTGACCCTGACCAAAACAGACCGCGCACGCGTTATCTA-TCCCGCCGAGCGACGGCACCGTCCGTCGCTCGGCCAAGTCCTCGATAACCTCCTCTCCTCGGGGTGGGGGCTCGGGGTAAAAGAACCCACGGCGCCGAAGGCGTCAAGGAACACTGTGCCTAGCTCGGTGATGCGGCTGGCTTGCCGGTCGCTTACCGTGCTGCAAAGCTATTTAATCCACACGACTCTCGGCAACGGATATCTCGGCTCTCGCATCGATGAAGAACGCAGC
>71-A-3
-ACCCTTATCATTTAGAGGAAGGAGAAGTCGTAACAAGGTTTCCGTAGGTGAACCTGCGGAAGGATCATTGTCGTGACCCTGACCAAAACAGACCGAGCACGCGTTATCTATTCCTACTGAGTGGCGGCACCGT-CGTCGCTCAGCCAAATCCTCGATAACCTCCTCTCCTCGGAGTGGGGGCTTGGGGTAAAAGAACCCACGGCGCCGAAGGCGTCAAGGAACACTGTGCCTAGCTTGGGGACACGACTGGCTTGCTGGCCGCTCCCCTTGCTGCAAAGCTATTTAATCCACACGACTCTCGGCAACGGATATCTCGGCTCTCGCATCGAGGAAGAACGCAGC
>63-A-3
-ACCCTTATCATTTCGAGGAAGGAGAAGTCGTAACAAGGTTTCCGTAGGTGAACCTGCGGAAGGATCATTGTCGTGACCCTGACCAAAACAGACCGAGCACGCGTTATCTATTCCTGCTGAGTGGCGGCACCGT-CGTCGCTCAGCCAAATCCTCGATAACCTCCTCTCCTTGGAGTTGGGGCTTGGGGTAAAAGAACCCACGGCGCCGAAGGCGTCAAGGAACACTGTGCCTAGCTTGGGGACACGACTGGCTTGCTGGCCGCTCCCCTTGCTGCAAAGCTATTTAATCCACACGACTCTCGGCAACGGATATCTCGGCTCTCGCATCGAGGAAGAACGCAGC
>58-A-3
-AACCTTATCATTTAGAGGAAGGAGAAGTCGTAACAAGGTTTCCGTAGGTGAACCTGCGGAAGGATCATTGTCGTGACCCTGACCAAAACAGACCGAGCACGCGTTATCTATTCCTGCTGAGTGGCGGCACCGT-CGTCGCTCAGCCAAATCCTCGATAACCTCCTCTCCTCGGGGTGGGGGCTCGGGGTAAAAGAACCCACGGCGCCGAAGGCGTCAAGGAACACTGTGCCTAGCTCGGTGATGCGGCTGGCTTGCCGGTCGCTTACCGTGCTGCAAAGCTATTTAATCCACACGACTCTCGGCAACGGATATCTCGGCTCTCGCATCGATGAAGAACGCAGC
>55-A-3
-AACCTTATCATTTAGAGGAAGGAGAAGTCGTAACAAGGTTTCCGTAGGTGAACCTGCGGAAGGATCATTGTCGTGACCCTGACCAAAACAGACCGAGCACGCGTTATCTATTCCTACTGAGTGGCGGCACCGT-CGTCGCTCAGCCAAATCCTCAATAACCTCCTCTCCTCGGAGTGGGGGCTTGGGGTAAAAGAACCCACGGCGCCGAAGGCGTCAAGGAACACTGTGCCTAGCTTGGGGACACGACTGGCTTGCTGGCCGCTCCCCTTGCTGCAAAGCTATTTAATCCACACGACTCTCGGCAACGGATATCTCGGCTCTCGCATCGATGAAGAACGCAGC
>54-A-3
-AACCTTATCATTTAGAGGAAGGAGAAGTCGTAACAAGGTTTCCGTAGGTGAACCTGCGGAAGGATCATTGTCGTGACCCTGACCAAAACAGACCGCGCACGCGTTATCTATTCCTGCTGAGTGGCGGCACCGT-CGTCGCTCAGCCAAATCCTCGATAACCTCCTCTCCTTGGAGTTGGGGCTTGGGGTAAAAGAACCCACGGCGCCGAAGGCGTCAAGGAACACTGTGCCTAGCTTGGGGACACGACTGGCTTGCTGGCCGCTCCCCTTGCTGCAAAGCTATTTAATCCACACGACTCTCGGCAACGGATATCTCGGCTCTCGCATCGATGAAGAACGCAGC
>53-A-3
-AACCTTATCATTTAGAGGAAGGAGAAGTCGTAACAAGGTTTCCGTAGGTGAACCTGCGGAAGGATCATTGTCGTGACCCTGACCAAAACAGACCGAGCACGCGTTATCTATTCCTGCTGAGTGGCGGCACCGT-CGTCGCTCAGCCAAATCCTCGATAACCTCCTCTCCTTGGAGTGGGGGCTTGGGGTAAAAGAACCCACGGCGCCGAAGGCGTCAAGGAACACTGTGCCTAGCTTGGGGACACGACTGGCTTGCTGGCCGCTCCCCTTGCTGCAAAGCTATTTAATCCACACGACTCTCGGCAACGGATATCTCGGCTCTCGCATCGATGAAGAACGCAGC
>52-A-3
-AACCTTATCATTTAGAGGAAGGAGAAGTCGTAACAAGGTTTCCGTAGGTGAACCTGCGGAAGGATCATTGTCGTGACCCTGACCAAAACAGACCGAGCACGCGTTATCTATTCCTACTGAGTGGCGGCACCGT-CGTCGCTCAGCCAAATCCTCGATAACCTCCTCTCCTCGGAGTGGGGGCTCGGGGTAAAAGAACCCACGGCGCCGAAGGCGTCAAGGAACACTGTGCCTAGCTCGGTGATGCGGCTGGCTTGCCGGTCGCTTACCGTGCTGCAAAGCTATTTAATCCACACGACTCTCGGCAACGGATATCTCGGCTCTCGCATCGATGAAGAACGCAGC
>51-A-3
-ACCCTTATCATTTAGAGGAAGGAGAAGTCGTAACAAGGTTTCCGTAGGTGAACCTGCGGAAGGATCATTGTCGTGACCCTGACCAAAACAGACCGAGCACGCGTTATCTATTCCTGCTGAGTGGCGGCACCGT-CGTCGCTCAGCCAAATCCTCGATAACCTCCTCTCCTTGGAGTTGGGGCTTGGGGTAAAAGAACCCACGGCGCCGAAGGCGTCAAGGAACACTGTGCCTAGCTTGGGGACACGACTGGCTTGCTGGCCGCTCCCCTTGCTGCAAAGCTATTTAATCCACACGACTCTCGGCAACGGATATCTCGGCTCTCGCATCGAGGAAGAACGCAGC
>49-A-3
-AACCTTATCATTTAGAGGAAGGAGAAGTCGTAACAAGGTTTCCGTAGGTGAACCTGCGGAAGGATCATTGTCGTGACCCTGACCAAAACAGACCGCGCACGCGTTATCTA-TCCCGCCGAGCGACGGCACCGTCCGTCGCTCGGCCAAGTCCTCGATAACCTCCTCTCCTCGGGGTGGGGGCTTGGGGTAAAAGAACCCACGGCGCCGAAGGCGTCAAGGAACACTGTGCCTAGCTTGGGGACACGACTGGCTTGCTGGCCGCTCCCCTTGCTGCAAAGCTATTTAATCCACACGACTCTCGGCAACGGATATCTCGGCTCTCGCATCGATGAAGAACGCAGC
>48-A-3
-AACCTGATCATTTAGAGGAAGGAGAAGTCGTAACAAGGTTTCCGTAGGTGAACCTGCGGAAGGATCATTGTCGTGACCCTGACCAAAACAGACCGAGCACGCGTTATCTATTCCTGCTGAGTGGCGGCACCGT-CGTCGCTCAGCCAAATCCTCGATAACCTCCTCTCCTTGGAGTTGGGGCTTGGGGTAAAAGAACCCACGGCGCCGAAGGCGTCAAGGAACACTGTGCCTAGCTTGGGGACACGACTGGCTTGCTGGCCGCTCCCCTTGCTGCAAAGCTATTTAATCCACACGACTCTCGGCAACGGATATCTCGGCTCTCGCATCGATGAAGAACGCAGC
>47-A-3
-AACCTTATCATTTAGAGGAAGGAGAAGTCGTAACAAGGTTTCCGTAGGTGAACCTGCGGAAGGATCATTGTCGTGACCCTGACCAAAACAGACCGCGCACGCGTTATCTA-TCCCGCCGAGCGACGGCACCGTCCGTCGCTCGGCCAAGTCCTCGATAACCTCCTCTCCTTGGAGTTGGGGCTTGGGGTAAAAGAACCCACGGCGCCGAAGGCGTCAAGGAACACTGTGCCTAGCTTGGGGACACGACTGGCTTGCTGGCCGCTCCCCTTGCTGCAAAGCTATTTAATCCACACGACTCTCGGCAACGGATATCTCGGCTCTCGCATCGATGAAGAACGCAGC
>43-A-3
-AACCTTATCATTTAGAGGAAGGAGAAGTCGTAACAAGGTTTCCGTAGGTGAACCTGCGGAAGGATCATTGTCGTGACCCTGACCAAAACAGACCGAGCACGCGTTATCTATTCCTACTGAGTGGCGGCACCGT-CGTCGCTCAGCCAAATCCTCGATAACCTCCTCTCCTCGGAGTTGGGGCTTGGGGTAAAAGAACCCACGGCGCCGAAGGCGTCAAGGAACACTGTGCCTAGCTTGGGGACACGACTGGCTTGCTGGCCGCTCCCCTTGCTGCAAAGCTATTTAATCCACACGACTCTCGGCAACGGATATCTCGGCTCTCGCATCGATGAAGAACGCAGC
>42-A-3
-AACCTTATCATTTAGAGGAAGGAGAAGTCGTAACAAGGTTTCCGTAGGTGAACCTGCGGAAGGATCATTGTCGTGACCCTGACCAAAACAGACCGAGCACGCGTTATCTATTCCTACTGAGTGGCGGCACCGT-CGTCGCTCAGCCAAATCCTCGATAACCTCCTCTCCTTGGAGTTGGGGCTTGGGGTAAAAGAACCCACGGCGCCGAAGGCGTCAAGGAACACTGTGCCTAGCTCGGTGATGCGGCTGGCTTGCCGGTCGCTTACCGTGCTGCAAAGCTATTTAATCCACACGACTCTCGGCAACGGATATCTCGGCTCTCGCATCGATGAAGAACGCAGC
>41-A-3
-ACCCTTATCATTTCGAGGAAGGAGAAGTCGTAACAAGGTTTCCGTAGGTGAACCTGCGGAAGGATCATTGTCGTGACCCTGACCAAAACAGACCGCGCACGCGTTATCTA-TCCCGCCGAGCGACGGCACCGTCCGTCGCTCGGCCAAGTCCTCGATAACCTCCTCTCCTCGGGGTGGGGGCTCGGGGTAAAAGAACCCACGGCGCCGAAGGCGTCAAGGAACACTGTGCCTAGCTCGGTGATGCGGCTGGCTTGCCGGTCGCTTACCGTGCTGCAAAGCTATTTAATCCACACGACTCTCGGCAACGGATATCTCGGCTCTCGCATCGAGGAAGAACGCAGC
>39-A-3
-ACCCTTATCATTTAGAGGAAGGAGAAGTCGTAACAAGGTTTCCGTAGGTGAACCTGCGGAAGGATCATTGTCGTGACCCTGACCAAAACAGACCGCGCACGCGTTATCTA-TCCCGCCGAGCGACGGCACCGTCCGTCGCTCGGCCAAGTCCTCGATAACCTCCTCTCCTCGGGGTGGGGGCTCGGGGTAAAAGAACCCACGGCGCCGAAGGCGTCAAGGAACACTGTGCCTAGCTCGGTGATGCGGCTGGCTTGCCGGTCGCTTACCGTGCTGCAAAGCTATTTAATCCACACGACTCTCGGCAACGGATATCTCGGCTCTCGCATCGAGGAAGAACGCAGC
>38-A-3
-AACCTTATCATTTAGAGGAAGGAGAAGTCGTAACAAGGTTTCCGTAGGTGAACCTGCGGAAGGATCATTGTCGTGACCCTGACCAAAACAGACCGCGCACGCGTTATCTA-TCCCGCCGAGCGACGGCACCGTCCGTCGCTCGGCCAAGTCCTCGATAACCTCCTCTCCTCGGGGTGGGGGCTCGGGGTAAAAGAACCCACGGCGCCGAAGGCGTCAAGGAACACTGTGCCTAGCTCGGTGATGCGGCTGGCTTGCTGGCCGCTCCCCTTGCTGCAAAGCTATTTAATCCACACGACTCTCGGCAACGGATATCTCGGCTCTCGCATCGATGAAGAACGCAGC
>37-A-3
-ACCCTTATCATTTCGAGGAAGGAGAAGTCGTAACAAGGTTTCCGTAGGTGAACCTGCGGAAGGATCATTGTCGTGACCCTGACCAAAACAGACCGAGCACGCGTTATCTATTCCTACTGAGTGGCGGCACCGT-CGTCGCTCAGCCAAATCCTCGATAACCTCCTCTCCTCGGAGTGGGGGCTTGGGGTAAAAGAACCCACGGCGCCGAAGGCGTCAAGGAACACTGTGCCTAGCTTGGGGACACGACTGGCTTGCTGGCCGCTCCCCTTGCTGCAAAGCTATTTAATCCACACGACTCTCGGCAACGGATATCTCGGCTCTCGCATCGATGAAGAACGCAGC
>36-A-3
-AACCTTATCATTTAGAGGAAGGAGAAGTCGTAACAAGGTTTCCGTAGGTGAACCTGCGGAAGGATCATTGTCGTGACCCTGACCAAAACAGACCGAGCACGCGTTATCTATTCCTGCTGAGTGGCGGCACCGT-CGTCGCTCAGCCAAATCCTCGATAACCTCCTCTCCTCGGAGTGGGGGCTTGGGGTAAAAGAACCCACGGCGCCGAAGGCGTCAAGGAACACTGTGCCTAGCTCGGTGATGCGGCTGGCTTGCCGGTCGCTTACCGTGCTGCAAAGCTATTTAATCCACACGACTCTCGGCAACGGATATCTCGGCTCTCGCATCGATGAAGAACGCAGC
>36-A-3(2)
-AACCTTATCATTTAGAGGAAGGAGAAGTCGTAACAAGGTTTCCGTAGGTGAACCTGCGGAAGGATCATTGTCGTGACCCTGACCAAAACAGACCGCGCACGCGTTATCTA-TCCCGCCGAGCGACGGCACCGTCCGTCGCTCGGCCAAGTCCTCGATAACCTCCTCTCCTCGGGGTGGGGGCTCGGGGTAAAAGAACCCACGGCGCCGAAGGCGTCAAGGAACACTGTGCCTAGCTTGGGGACACGACTGGCTTGCTGGCCGCTCCCCTTGCTGCAAAGCTATTTAATCCACACGACTCTCGGCAACGGATATCTCGGCTCTCGCATCGAGGAAGAACGCAGC
>35-A-3
-AACCTTATCATTTAGAGGAAGGAGAAGTCGTAACAAGGTTTCCGTAGGTGAACCTGCGGAAGGATCATTGTCGTGACCCTGACCAAAACAGACCGAGCACGCGTTATCTATTCCTACTGAGTGGCGGCACCGT-CGTCGCTCAGCCAAATCCTCGATAACCTCCTCTCCTCGGGGTGGGGGCTCGGGGTAAAAGAACCCACGGCGCCGAAGGCGTCAAGGAACACTGTGCCTAGCTTGGGGACACGACTGGCTTGCTGGCCGCTCCCCTTGCTGCAAAGCTATTTAATCCACACGACTCTCGGCAACGGATATCTCGGCTCTCGCATCGATGAAGAACGCAGC
>33-A-3
-AACCTTATCATTTAGAGGAAGGAGAAGTCGTAACAAGGTTTCCGTAGGTGAACCTGCGGAAGGATCATTGTCGTGACCCTGACCAAAACAGACCGAGCACGCGTTATCTATTCCTACTGAGTGGCGGCACCGTCCGTCGCTCGGCCAAGTCCTCGATAACCTCCTCTCCTCGGGGTGGGGGCTCGGGGTAAAAGAACCCACGGCGCCGAAGGCGTCAAGGAACACTGTGCCTAGCTCGGTGATGCGGCTGGCTTGCCGGTCGCTTACCGTGCTGCAAAGCTATTTAATCCACACGACTCTCGGCAACGGATATCTCGGCTCTCGCATCGATGAAGAACGCAGC
>32-A-3
-AACCTTATCATTTAGAGGAAGGAGAAGTCGTAACAAGGTTTCCGTAGGTGAACCTGCGGAAGGATCATTGTCGTGACCCTGACCAAAACAGACCGCGCACGCGTTATCTA-TCCCGCCGAGCGACGGCACCGT-CGTCGCTCAGCCAAATCCTCGATAACCTCCTCTCCTCGGAGTGGGGGCTTGGGGTAAAAGAACCCACGGCGCCGAAGGCGTCAAGGAACACTGTGCCTAGCTTGGGGACACGACTGGCTTGCTGGCCGCTCCCCTTGCTGCAAAGCTATTTAATCCACACGACTCTCGGCAACGGATATCTCGGCTCTCGCATCGATGAAGAACGCAGC
>32-A-3(2)
-AACCTTATCATTTAGAGGAAGGAGAAGTCGTAACAAGGTTTCCGTAGGTGAACCTGCGGAAGGATCATTGTCGTGACCCTGACCAAAACAGACCGAGCACGCGTTATCTATTCCTACTGAGTGGCGGCACCGT-CGTCGCTCGGCCAAGTCCTCGATAACCTCCTCTCCTCGGGGTGGGGGCTCGGGGTAAAAGAACCCACGGCGCCGAAGGCGTCAAGGAACACTGTGCCTAGCTCGGTGATGCGGCTGGCTTGCCGGTCGCTTACCGTGCTGCAAAGCTATTTAATCCACACGACTCTCGGCAACGGATATCTCGGCTCTCGCATCGATGAAGAACGCAGC
>30-A-3
-AACCTTATCATTTAGAGGAAGGAGAAGTCGTAACAAGGTTTCCGTAGGTGAACCTGCGGAAGGATCATTGTCGTGACCCTGACCAAAACAGACCGAGCACGCGTTATCTATTCCTACTGAGTGGCGGCACCGT-CGTCGCTCAGCCAAATCCTCGATAACCTCCTCTCCTCGGAGTGGGGGCTTGGGGTAAAAGAACCCACGGCGCCGAAGGCGTCAAGGAACACTGTGCCTAGCTCGGTGATGCGGCTGGCTTGCCGGTCGCTTACCGTGCTGCAAAGCTATTTAATCCACACGACTCTCGGCAACGGATATCTCGGCTCTCGCATCGAGGAAGAACGCAGC
>29-A-3
-AACCTTATCATTTAGAGGAAGGAGAAGTCGTAACAAGGTTTCCGTAGGTGAACCTGCGGAAGGATCATTGTCGTGACCCTGACCAAAACAGACCGAGCACGCGTTATCTATTCCTACTGAGTGGCGGCACCGT-CGTCGCTCAGCCAAATCCTCGATAACCTCCTCTCCTTGGAGTTGGGGCTTGGGGTAAAAGAACCCACGGCGCCGAAGGCGTCAAGGAACACTGTGCCTAGCTTGGGGACACGACTGGCTTGCTGGCCGCTCCCCTTGCTGCAAAGCTATTTAATCCACACGACTCTCGGCAACGGATATCTCGGCTCTCGCATCGAGGAAGAACGCAGC
>29-A-3(2)
-AACCTTATCATTTAGAGGAAGGAGAAGTTGTAACAAGGTTTCCGTAGGT----------------------------------CAAAACAGACCACGCACGCGTTATCTA--TCCGTCGAGTGGCGGCACCATCCGTTGCTCGGCCAAGTCCTCGATAACCTCCTCTCCTCGGGATGGGGGCTCGCGGTAAAAGAACCCACGACACCAAAGGCGTCAAGTAACACTGTGCCTAGATCGGTGATGCGGCTGGCTTGCTGGCCGCTTCCCGTGCTGCAAAGCTATTTAATCCACACGACTGTCAGCAACGGATATCTTGGCTCTTGCATCGATGAAGAACGCAGC
>27-A-3
-AACCTTATCATTTAGAGGAAGGAGAAGTCGTAACAAGGTTTCCGTAGGTGAACCTGCGGAAGGATCATTGTCGTGACCCTGACCAAAACAGACCGAGCACGCGTTATCTA-TCCCGCCGAGCGACGGCACCGTCCGTCGCTCGGCCAAGTCCTCGATAACCTCCTCTCCTCGGAGTGGGGGCTTGGGGTAAAAGAACCCACGGCGCCGAAGGCGTCAAGGAACACTGTGCCTAGCTTGGGGACACGACTGGCTTGCTGGCCGCTCCCCTTGCTGCAAAGCTATTTAATCCACACGACTCTCGGCAACGGATATCTCGGCTCTCGCATCGATGAAGAACGCAGC
>26-A-3
-AACCTTATCATTTCGAGGAAGGAGAAGTCGTAACAAGGTTTCCGTAGGTGAACCTGCGGAAGGATCATTGTCGTGACCCTGACCAAAACAGACCGAGCACGCGTTATCTATTCCTACTGAGTGGCGGCACCGT-CGTCGCTCAGCCAAATCCTCGATAACCTCCTCTCCTTGGAGTTGGGGCTTGGGGTAAAAGAACCCACGGCGCCGAAGGCGTCAAGGAACACTGTGCCTAGCTTGGGGACACGACTGGCTTGCTGGCCGCTCCCCTTGCTGCAAAGCTATTTAATCCACACGACTCTCGGCAACGGATATCTCGGCTCTCGCATCGATGAAGAACGCAGC
>26-A-3(2)
-AACCTTATCATTTAGAGGAAGGAGAAGTCGTAACAAGGTTTCCGTAGGTGAACCTGCGGAAGGATCATTGTCGTGACCCTGACCAAAACAGACCGAGCACGCGTTATCTATTCCTGCTGAGTGGCGGCACCGT-CGTCGCTCAGCCAAATCCTCGATAACCTCCTCTCCTCGGAGTGGGGGCTTGGGGTAAAAGAACCCACGGCGCCGAAGGCGTCAAGGAACACTGTGCCTAGCTTGGGGACACGACTGGCTTGCTGGCCGCTCCCCTTGCTGCAAAGCTATTTAATCCACACGACTCTCGGCAACGGATATCTCGGCTCTCGCATCGAGGAAGAACGCAGC
>24-A-3
-AACCTTATCATTTAGAGGAAGGAGAAGTCGTAACAAGGTTTCCGTAGGTGAACCTGCGGAAGGATCATTGTCGTGACCCTGACCAAAACAGACCGCGCACGCGTTATCTA-TCCCGCCGAGCGACGGCACCGTCCGTCGCTCGGCCAAGTCCTCGATAACCTCCTCTCCTCGGGGTGGGGGCTCGGGGTAAAAGAACCCACGGCGCCGAAGGCGTCAAGGAACACTGTGCCTAGCTCGGTGATGCGGCTGGCTTGCCGGTCGCTCCCCTTGCTGCAAAGCTATTTAATCCACACGACTCTCGGCAACGGATATCTCGGCTCTCGCATCGATGAAGAACGCAGC
>22-A-3
-AACCTTATCATTTAGAGGAAGGAGAAGTCGTAACAAGGTTTCCGTAGGTGAACCTGCGGAAGGATCATTGTCGTGACCCTGACCAAAACAGACCGAGCACGCGTTATCTATTCCTACTGAGTGGCGGCACCGT-CGTCGCTCAGCCAAATCCTCGATAACCTCCTCTCCTCGGAGTGGGGGCTTGGGGTAAAAGAACCCACGGCGCCGAAGGCGTCAAGGAACACTGTGCCTAGCTTGGGGACACGACTGGCTTGCTGGCCGCTCCCCTTGCTGCAAAGCTATTTAATCCACACGACTCTCGGCAACGGATATCTCGGCTCTCGCATCGATGAAGAGCGCAGC
>22-A-3(2)
-AACCTTATCATTTCGAGGAAGGAGAAGTCGTAACAAGGTTTCCGTAGGTGAACCTGCGGAAGGATCATTGTCGTGACCCTGACCAAAACAGACCGAGCACGCGTTATCTATTCCTACTGAGTGGCGGCACCGT-CGTCGCTCAGCCAAATCCTCGATAACCTCCTCTCCTCGGAGTGGGGGCTTGGGGTAAAAGAACCCACGGCGCCGAAGGCGTCAAGGAACACTGTGCCTAGCTCGGTGATGCGGCTGGCTTGCCGGTCGCTTACCGTGCTGCAAAGCTATTTAATCCACACGACTCTCGGCAACGGATATCTCGGCTCTCGCATCGATGAAGAACGCAGC
>21-A-3
-AACCTTATCATTTAGAGGAAGGAGAAGTCGTAACAAGGTTTCCGTAGGTGAACCTGCGGAAGGATCATTGTCGTGACCCTGACCAAAACAGACCGAGCACGCGTTATCTATTCCTACTGAGTGGCGGCACCGT-CGTCGCTCAGCCAAATCCTCGATAACCTCCTCTCCTCGGAGTGGGGGCTTGGGGTAAAAGAACCCACGGCGCCGAAGGCGTCAAGGAACACTGTGCCTAGCTTGGGGACACGACTGGCTTGCCGGTCGCTTACCGTGCTGCAAAGCTATTTAATCCACACGACTCTCGGCAACGGATATCTCGGCTCTCGCATCGATGAAGAACGCAGC
>21-A-3(2)
-AACCTTATCATTTAGAGGAAGGAGAAGTCGTAACAAGGTTTCCGTAGGTGAACCTGCGGAAGGATCATTGTCGTGACCCTGACCAAAACAGACCGAGCACGCGTTATCTATTCCTGCTGAGTGGCGGCACCGT-CGTCGCTCAGCCAAATCCTCGATAACCTCCTCTCCTCGGGGTGGGGGCTCGGGGTAAAAGAACCCACGGCGCCGAAGGCGTCAAGGAACACTGTGCCTAGCTTGGGGACACGACTGGCTTGCTGGCCGCTCCCCTTGCTGCAAAGCTATTTAATCCACACGACTCTCGGCAACGGATATCTCGGCTCTCGCATCGATGAAGAACGCAGC
>21-A-3(3)
-AACCTTATCATTTAGAGGAAGGAGAAGTCGTAACAAGGTTTCCGTAGGTGAACCTGCGGAAGGATCATTGTCGTGACCCTGACCAAAACAGACCGAGCACGCGTTATCTATTCCTGCTGAGTGGCGGCACCGTCCGTCGCTCGGCCAAGTCCTCGATAACCTCCTCTCCTCGGGGTGGGGGCTCGGGGTAAAAGAACCCACGGCGCCGAAGGCGTCAAGGAACACTGTGCCTAGCTCGGTGATGCGGCTGGCTTGCCGGTCGCTTACCGTGCTGCAAAGCTATTTAATCCACACGACTCTCGGCAACGGATATCTCGGCTCTCGCATCGATGAAGAACGCAGC
>21-A-3(4)
-AACCTTATCATTTAGAGGAAGGAGAAGTCGTAACAAGGTTTCCGTAGGTGAACCTGCAGAAGGATCATTGTCGTGACCCTGACCAAAACAGACCGAGCACGCGTTATCTATTCCTGCTGAGTGGCGGCACCGT-CGTCGCTCAGCCAAATCCTCGATAACCTCCTCTCCTTGGAGTTGGGGCTTGGGGTAAAAGAACCCACGGCGCCGAAGGCGTCAAGGAACACTGTGCCTAGCTTGGGGACACGACTGGCTTGCTGGCCGCTCCCCTTGCTGCAAAGCTATTTAATCCACACGACTCTCGGCAACGGATATCTCGGCTCTCGCATCGATGAAGAACGCAGC
>21-A-3(5)
-AACCTTATCATTTCGAGGAAGGAGAAGTCGTAACAAGGTTTCCGTAGGTGAACCTGCGGAAGGATCATTGTCGTGACCCTGACCAAAACAGACCGCGCACGCGTTATCTA-TCCCGCCGAGCGACGGCACCGTCCGTCGCTCGGCCAAGTCCTCGATAACCTCCTCTCCTCGGGGTGGGGGCTCGGGGTAAAAGAACCCACGGCGCCGAAGGCGTCAAGGAACACTGTGCCTAGCTTGGGGACACGACTGGCTTGCTGGCCGCTCCCCTTGCTGCAAAGCTATTTAATCCACACGACTCTCGGCAACGGATATCTCGGCTCTCGCATCGATGAAGAACGCAGC
>20-A-3
-ACCCTTATCATTTCGAGGAAGGAGAAGTCGTAACAAGGTTTCCGTAGGTGAACCTGCGGAAGGATCATTGTCGTGACCCTGACCAAAACAGACCGAGCACGCGTTATCTATTCCTGCTGAGTGGCGGCACCGT-CGTCGCTCAGCCAAATCCTCGATAACCTCCTCTCCTTGGAGTTGGGGCTTGGGGTAAAAGAACCCACGGCGCCGAAGGCGTCAAGGAACACTGTGCCTAGCTTGGGGACACGACTGGCTTGCTGGCCGCTCCCCTTGCTGCAAAGCTATTTAATCCACACGACTCTCGGCAACGGATATCTCGGCTCTCGCATCGATGAAGAACGCAGC
>20-A-3(2)
-AACCTTATCATTTCGAGGAAGGAGAAGTCGTAACAAGGTTTCCGTAGGTGAACCTGCGGAAGGATCATTGTCGTGACCCTGACCAAAACAGACCGCGCACGCGTTATCTA-TCCCGCCGAGCGACGGCACCGTCCGTCGCTCGGCCAAGTCCTCGATAACCTCCTCTCCTCGGGGTGGGGGCTCGGGGTAAAAGAACCCACGGCGCCGAAGGCGTCAAGGAACACTGTGCCTAGCTTGGGGACACGACTGGCTTGCTGGCCGCTCCCCTTGCTGCAAAGCTATTTAATCCACACGACTCTCGGCAACGGATATCTCGGCTCTCGCATCGAGGAAGAACGCAGC
>19-A-3
-AACCTTATCATTTAGAGGAAGGAGAAGTCGTAACAAGGTTTCCGTAGGTGAACCTGCGGAAGGATCATTGTCGTGACCCTGACCAAAACAGACCGAGCACGCGTTATCTATTCCTACTGAGTGGCGGCACCGT-CGTCGCTCAGCCAAATCCTCGATAACCTCCTCTCCTCGGAGTGGGGGCTTGGGGTAAAAGAACCCACGGCGCCGAAGGCGTCAAGGAACACTGTGCCTAGCTTGGGGACACGACTGGCTTGCTGGCCGCTCCCCTTGCTGCAAAGCTATTTAATCCACATGACTCTCGGCAACGGATATCTCGGCTCTCGCATCGATGAAGAACGCAGC
>19-A-3(2)
-AACCTTATCATTTAGAGGAAGGAGAAGTCGTAACAAGGTTTCCGTAGGTGAACCTGCGGAAGGATCATTGTCGTGACCCTGACCAAAACAGACCGCGCACGCGTTATCTA-TCCCGCCGAGCGACGGCACCGT-CGTCGCTCAGCCAAATCCTCGATAACCTCCTCTCCTTGGAGTTGGGGCTTGGGGTAAAAGAACCCACGGCGCCGAAGGCGTCAAGGAACACTGTGCCTAGCTTGGGGACACGACTGGCTTGCTGGCCGCTCCCCTTGCTGCAAAGCTATTTAATCCACACGACTCTCGGCAACGGATATCTCGGCTCTCGCATCGATGAAGAACGCAGC
>19-A-3(3)
-AACCTTATCATTTAGAGGAAGGAGAAGTCGTAACAAGGTTTCCGTAGGTGAACCTGCGGAAGGATCATTGTCGTGACCCTGACCAAAACAGACCGAGCACGCGTTATCTA-TCCCGCCGAGCGACGGCACCGTCCGTCGCTCGGCCAAGTCCTCGATAACCTCCTCTCCTCGGGGTGGGGGCTCGGGGTAAAAGAACCCACGGCGCCGAAGGCGTCAAGGAACACTGTGCCTAGCTCGGTGATGCGGCTGGCTTGCCGGTCGCTTACCGTGCTGCAAAGCTATTTAATCCACACGACTCTCGGCAACGGATATCTCGGCTCTCGCATCGAGGAAGAACGCAGC
>18-A-3
-AACCTTATCATTTCGAGGAAGGAGAAGTCGTAACAAGGTTTCCGTAGGTGAACCTGCGGAAGGATCATTGTCGTGACCCTGACCAAAACAGACCGAGCACGCGTTATCTATTCCTACTGAGTGGCGGCACCGT-CGTCGCTCAGCCAAATCCTCGATAACCTCCTCTCCTTGGAGTTGGGGCTTGGGGTAAAAGAACCCACGGCGCCGAAGGCGTCAAGGAACACTGTGCCTAGCTTGGGGACACGACTGGCTTGCTGGCCGCTCCCCTTGCTGCAAAGCTATTTAATCCACACGACTCTCGGCAACGGATATCTCGGCTCTCGCATCGAGGAAGAACGCAGC
>18-A-3(2)
-AACCTTATCATTTAGAGGAAGGAGAAGTCGTAACAAGGTTTCCGTAGGTGAACCTGCGGAAGGATCATTGTCGTGACCCTGACCAAAACAGACCGAGCACGCGTTATCTATTCCTACTGAGTGGCGGCACCGT-CGTCGCTCAGCCAAATCCTCGATAACCTCCTCTCCTCGGAGTGGGGGCTCGGGGTAAAAGAACCCACGGCGCCGAAGGCGTCAAGGAACACTGTGCCTAGCTTGGGGACACGACTGGCTTGCTGGCCGCTCCCCTTGCTGCAAAGCTATTTAATCCACACGACTCTCGGCAACGGATATCTCGGCTCTCGCATCGATGAAGAACGCAGC
>18-A-3(3)
-AACCTTATCATTTAGAGGAAGGAGAAGTCGTAACAAGGTTTCCGTAGGTGAACCTGCGGAAGGATCATTGTCGTGACCCTGACCAAAACAGACCGAGCACGCGTTATCTATTCCTACTGAGTGGCGGCACCGT-CGTCGCTCAGCCAAGTCCTCGATAACCTCCTCTCCTCGGGGTGGGGGCTCGGGGTAAAAGAACCCACGGCGCCGAAGGCGTCAAGGAACACTGTGCCTAGCTCGGTGATGCGGCTGGCTTGCCGGTCGCTTACCGTGCTGCAAAGCTATTTAATCCACACGACTCTCGGCAACGGATATCTCGGCTCTCGCATCGATGAAGAACGCAGC
>18-A-3(4)
-AACCTTATCATTTAGAGGAAGGAGAAGTCGTAACAAGGTTTCCGTAGGTGAACCTGCGGAAGGATCATTGTCGTGACCCTGACCAAAACAGACCGAGCACGCGTTATCTATTCCTACTGAGTGGCGGCACCGT-CGTCGCTCAGCCAAATCCTCGATAACCTCCTCTCCTCGGAGTGGGGGCTTGGGGTAAAAGAACCCACGGCGCCGAAGGCGTCAAGGAACACTGTGCCTAGCTTGGGGACACGACTGGCTTGCTGGCCGCTCCCCTTGCTGCAAAGCTATTTAATCCACACGACTCTCGGCAACGGATATCTCAGCTCTCGCATCGATGAAGAACGCAGC
>18-A-3(5)
-AACCTTATCATTTCGAGGAAGGAGAAGTCGTAACAAGGTTTCCGTAGGTGAACCTGCGGAAGGATCATTGTCGTGACCCTGACCAAAACAGACCGAGCACGCGTTATCTATTCCTGCTGAGTGGCGGCACCGT-CGTCGCTCAGCCAAATCCTCGATAACCTCCTCTCCTCGGAGTGGGGGCTTGGGGTAAAAGAACCCACGGCGCCGAAGGCGTCAAGGAACACTGTGCCTAGCTTGGGGACACGACTGGCTTGCTGGCCGCTCCCCTTGCTGCAAAGCTATTTAATCCACACGACTCTCGGCAACGGATATCTCGGCTCTCGCATCGATGAAGAACGCAGC
>18-A-3(6)
-AACCTTATCATTTAGAGGAAGGAGAAGTCGTAACAAGGTTTCCGTAGGTGAACCTGCGGAAGGATCATTGTCGTGACCCTGACCAAAACAGACCGAGCACGCGTTATCTATTCCTACTGAGTGGCGGCACCGT-CGTCGCTCAGCCAAATCCTCGATAACCTCCTCTCCTCGGAGTGGGGGCTTGGGGTAAAAGAACCCACGGCGCCGAAGGCGTCAAGGAACACTGTGCCTAGCTCGGTGATGCGGCTGGCTTGCTGGCCGCTCCCCTTGCTGCAAAGCTATTTAATCCACACGACTCTCGGCAACGGATATCTCGGCTCTCGCATCGATGAAGAACGCAGC
>17-A-3
-AACCTTATCATTTAGAGGAAGGAGAAGTCGTAACAAGGTTTCCGTAGGTGAACCTGCGGAAGGATCATTGTCGTGACCCTGACCAAAACAGACCGAGCACGCGTTATCTATTCCTACTGAGTGGCGGCACCGTCCGTCGCTCGGCCAAGTCCTCGATAACCTCCTCTCCTCGGGGTGGGGGCTCGGGGTAAAAGAACCCACGGCGCCGAAGGCGTCAAGGAACACTGTGCCTAGCTTGGGGACACGACTGGCTTGCTGGCCGCTCCCCTTGCTGCAAAGCTATTTAATCCACACGACTCTCGGCAACGGATATCTCGGCTCTCGCATCGATGAAGAACGCAGC
>17-A-3(2)
-ACCCTTATCATTTAGAGGAAGGAGAAGTCGTAACAAGGTTTCCGTAGGTGAACCTGCGGAAGGATCATTGTCGTGACCCTGACCAAAACAGACCGCGCACGCGTTATCTA-TCCCGCCGAGCGACGGCACCGTCCGTCGCTCGGCCAAGTCCTCGATAACCTCCTCTCCTCGGGGTGGGGGCTCGGGGTAAAAGAACCCACGGCGCCGAAGGCGTCAAGGAACACTGTGCCTAGCTTGGGGACACGACTGGCTTGCTGGCCGCTCCCCTTGCTGCAAAGCTATTTAATCCACACGACTCTCGGCAACGGATATCTCGGCTCTCGCATCGATGAAGAACGCAGC
>17-A-3(3)
-ACCCTTATCATTTCGAGGAAGGAGAAGTCGTAACAAGGTTTCCGTAGGTGAACCTGCGGAAGGATCATTGTCGTGACCCTGACCAAAACAGACCGCGCACGCGTTATCTA-TCCCGCCGAGCGACGGCACCGTCCGTCGCTCGGCCAAGTCCTCGATAACCTCCTCTCCTCGGGGTGGGGGCTCGGGGTAAAAGAACCCACGGCGCCGAAGGCGTCAAGGAACACTGTGCCTAGCTCGGTGATGCGGCTGGCTTGCCGGTCGCTTACCGTGCTGCAAAGCTATTTAATCCACACGACTCTCGGCAACGGATATCTCGGCTCTCGCATCGATGAAGAACGCAGC
>17-A-3(4)
-AACCTTATCATTTAGAGGAAGGAGAAGTCGTAACAAGGTTTCCGTAGGTGAACCTGCGGAAGGATCATTGTCGTGACCCTGACCAAAACAGACCGAGCACGCGTTATCTATTCCTGCTGAGTGGCGGCACCGT-CGTCGCTCAGCCAAATCCTCGATAACCTCCTCTCCTTGGAGTTGGGGCTTGGGGTAAAAGAACCCACGGCGCCGAAGGCGTCAAGGAACACTGTGCCTAGCTCGGTGATGCGGCTGGCTTGCCGGTCGCTTACCGTGCTGCAAAGCTATTTAATCCACACGACTCTCGGCAACGGATATCTCGGCTCTCGCATCGAGGAAGAACGCAGC
>17-A-3(5)
-AACCTTATCATTTAGAGGAAGGAGAAGTCGTAACAAGGTTTCCGTAGGTGAACCTGCGGAAGGATCATTGTCGTGACCCTGACCAAAACAGACCGAGCACGCGTTATCTATTCCTGCTGAGTGGCGGCACCGT-CGTCGCTCAGCCAAATCCTCGATAACCTCCTCTCCTTGGAGTTGGGGCTTGGGGTAAAAGAACCCACGGCGCCGAAGGCGTCAAGGAACACTGTGCCTAGCTTGGGGACACGACTGGCTTGCTGGCCGCTCCCCTTGCTGCAAAGCTATTTAATCCACACGACTCTCGGCAACGGATATCTCGGCTCTCGCATCGATGAAGAGCGCAGC
>17-A-3(6)
-AACCTGATCATTTAGAGGAAGGAGAAGTCGTAACAAGGTTTCCGTAGGTGAACCTGCGGAAGGATCATTGTCGTGACCCTGACCAAAACAGACCGAGCACGCGTTATCTATTCCTACTGAGTGGCGGCACCGT-CGTCGCTCAGCCAAATCCTCGATAACCTCCTCTCCTCGGAGTGGGGGCTTGGGGTAAAAGAACCCACGGCGCCGAAGGCGTCAAGGAACACTGTGCCTAGCTTGGGGACACGACTGGCTTGCTGGCCGCTCCCCTTGCTGCAAAGCTATTTAATCCACACGACTCTCGGCAACGGATATCTCGGCTCTCGCATCGATGAAGACCGCAGC
>16-A-3
-AACCTTATCATTTAGAGGAAGGAGAAGTCGTAACAAGGTTTCCGTAGGTGAACCTGCGGAAGGATCATTGTCGTGACCCTGACCAAAACAGACCGCGCACGCGTTATCTATTCCTACTGAGTGGCGGCACCGT-CGTCGCTCAGCCAAATCCTCGATAACCTCCTCTCCTTGGAGTTGGGGCTTGGGGTAAAAGAACCCACGGCGCCGAAGGCGTCAAGGAACACTGTGCCTAGCTTGGGGACACGACTGGCTTGCTGGCCGCTCCCCTTGCTGCAAAGCTATTTAATCCACACGACTCTCGGCAACGGATATCTCGGCTCTCGCATCGATGAAGAACGCAGC
>15-A-3
-AACCTTATCATTTAGAGGAAGGAGAAGTCGTAACAAGGTTTCCGTAGGTGAACCTGCGGAAGGATCATTGTCGTGACCCTGACCAAAACAGACCGAGCACGCGTTATCTA-TCCCGCCGAGCGACGGCACCGTCCGTCGCTCGGCCAAGTCCTCGATAACCTCCTCTCCTTGGAGTTGGGGCTTGGGGTAAAAGAACCCACGGCGCCGAAGGCGTCAAGGAACACTGTGCCTAGCTTGGGGACACGACTGGCTTGCTGGCCGCTCCCCTTGCTGCAAAGCTATTTAATCCACACGACTCTCGGCAACGGATATCTCGGCTCTCGCATCGATGAAGAACGCAGC
>15-A-3(2)
-AACCTTATCATTTAGAGGAAGGAGAAGTCGTAACAAGGTTTCCGTAGGTGAACCTGCGGAAGGATCATTGTCGTGACCCTGACCAAAACAGACCGAGCACGCGTTATCTATTCCTGCTGAGTGGCGGCACCGT-CGTCGCTCGGCCAAGTCCTCGATAACCTCCTCTCCTCGGGGTGGGGGCTCGGGGTAAAAGAACCCACGGCGCCGAAGGCGTCAAGGAACACTGTGCCTAGCTCGGTGATGCGGCTGGCTTGCCGGTCGCTTACCGTGCTGCAAAGCTATTTAATCCACACGACTCTCGGCAACGGATATCTCGGCTCTCGCATCGATGAAGAACGCAGC
>15-A-3(3)
-AACCTTATCATTTAGAGGAAGGAGAAGTCGTAACAAGGTTTCCGTAGGTGAACCTGCGGAAGGATCATTGTCGTGACCCTGACCAAAACAGACCGAGCACGCGTTATCTATTCCTACTGAGTGGCGGCACCGT-CGTCGCTCAGCCAAATCCTCGATAACCTCCTCTCCTCGGGGTGGGGGCTCGGGGTAAAAGAACCCACGGCGCCGAAGGCGTCAAGGAACACTGTGCCTAGCTCGGTGATGCGGCTGGCTTGCCGGTCGCTTACCGTGCTGCAAAGCTATTTAATCCACACGACTCTCGGCAACGGATATCTCGGCTCTCGCATCGAGGAAGAACGCAGC
>15-A-3(4)
-AACCTTATCATTTCGAGGAAGGAGAAGTCGTAACAAGGTTTCCGTAGGTGAACCTGCGGAAGGATCATTGTCGTGACCCTGACCAAAACAGACCGAGCACGCGTTATCTATTCCTACTGAGTGGCGGCACCGT-CGTCGCTCAGCCAAATCCTCGATAACCTCCTCTCCTCGGAGTGGGGGCTTGGGGTAAAAGAACCCACGGCGCCGAAGGCGTCAAGGAACACTGTGCCTAGCTCGGTGATGCGGCTGGCTTGCCGGTCGCTTACCGTGCTGCAAAGCTATTTAATCCACACGACTCTCGGCAACGGATATCTCGGCTCTCGCATCGAGGAAGAACGCAGC
>15-A-3(5)
-AACCTTATCATTTAGAGGAAGGAGAAGTCGTAACAAGGTTTCCGTAGGTGAACCTGCGGAAGGATCATTGTCGTGACCCTGACCAAAACAGACCGCGCACGCGTTATCTA-TCCCGCCGAGCGACGGCACCGTCCGTCGCTCGGCCAAGTCCTCGATAACCTCCTCTCCTCGGAGTGGGGGCTTGGGGTAAAAGAACCCACGGCGCCGAAGGCGTCAAGGAACACTGTGCCTAGCTTGGGGACACGACTGGCTTGCTGGCCGCTCCCCTTGCTGCAAAGCTATTTAATCCACACGACTCTCGGCAACGGATATCTCGGCTCTCGCATCGAGGAAGAACGCAGC
>14-A-3
-AACCTTATCATTTAGAGGAAGGAGAAGTCGTAACAAGGTTTCCGTAGGTGAACCTGCGGAAGGATCATTGTCGTGACCCTGACCAAAACAGACCGCGCACGCGTTATCTATTCCTACTGAGTGGCGGCACCGT-CGTCGCTCAGCCAAATCCTCGATAACCTCCTCTCCTCGGAGTGGGGGCTTGGGGTAAAAGAACCCACGGCGCCGAAGGCGTCAAGGAACACTGTGCCTAGCTCGGTGATGCGGCTGGCTTGCCGGTCGCTTACCGTGCTGCAAAGCTATTTAATCCACACGACTCTCGGCAACGGATATCTCGGCTCTCGCATCGATGAAGAACGCAGC
>14-A-3(2)
-AACCTTATCATTTAGAGGAAGGAGAAGTCGTAACAAGGTTTCCGTAGGTGAACCTGCGGAAGGATCATTGTCGTGACCCTGACCAAAACAGACCGAGCACGCGTTATCTATTCCTGCTGAGTGGCGGCACCGT-CGTCGCTCAGCCAAATCCTCGATAACCTCCTCTCCTTGGAGTTGGGGCTTGGGGTAAAAGAACCCACGGCGCCGAAGGCGTCAAGGAACACTGTGCCTAGCTTGGGGACACGACTGGCTTGCCGGTCGCTTACCGTGCTGCAAAGCTATTTAATCCACACGACTCTCGGCAACGGATATCTCGGCTCTCGCATCGATGAAGAACGCAGC
>14-A-3(3)
-AACCTTATCATTTAGAGGAAGGAGAAGTCGTAACAAGGTTTCCGTAGGTGAACCTGCGGAAGGATCATTGTCGTGACCCTGACCAAAACAGACCGCGCACGCGTTATCTA-TCCCGCCGAGCGACGGCACCGTCCGTCGCTCGGCCAAGTCCTCGATAACCTCCTCTCCTCGGGGTGGGGGCTTGGGGTAAAAGAACCCACGGCGCCGAAGGCGTCAAGGAACACTGTGCCTAGCTCGGTGATGCGGCTGGCTTGCCGGTCGCTTACCGTGCTGCAAAGCTATTTAATCCACACGACTCTCGGCAACGGATATCTCGGCTCTCGCATCGATGAAGAACGCAGC
>14-A-3(4)
-AACCTTATCATTTAGAGGAAGGAGAAGTCGTAACAAGGTTTCCGTAGGTGAACCTGCGGAAGGATCATTGTCGTGACCCTGACCAAAACAGACCGAGCACGCGTTATCTATTCCTACTGAGTGGCGGCACCGT-CGTCGCTCAGCCAAATCCTCGATAACCTCCTCTCCTCGGAGTGGGGGCTTGGGGTAAAAGAACCCACGGCGCCGAAGGCGTCAAGGAACACTGTGCCTAGCTTGGGGACACGACTGGCTTGCTGGCCGCTTACCGTGCTGCAAAGCTATTTAATCCACACGACTCTCGGCAACGGATATCTCGGCTCTCGCATCGATGAAGAACGCAGC
>14-A-3(5)
-AACCTTATCATTTAGAGGAAGGAGAAGTCGTAACAAGGTTTCCGTAGGTGAACCTGCGGAAGGATCATTGTCGTGACCCTGACCAAAACAGACCGCGCACGCGTTATCTA-TCCCGCCGAGCGACGGCACCGTCCGTCGCTCGGCCAAGTCCTCGATAACCTCCTCTCCTCGGGGTGGGGGCTCGGGGTAAAAGAACCCACGGCGCCGAAGGCGTCAAGGAACACTGTGCCTAGCTCGGTGATGCGGCTGGCTTGCCAGTCGCTTACCGTGCTGCAAAGCTATTTAATCCACACGACTCTCGGCAACGGATATCTCGGCTCTCGCATCGATGAAGAACGCAGC
>14-A-3(6)
-AACCTTATCATTTCGAGGAAGGAGAAGTCGTAACAAGGTTTCCGTAGGTGAACCTGCGGAAGGATCATTGTCGTGACCCTGACCAAAACAGACCGAGCACGCGTTATCTATTCCTGCTGAGTGGCGGCACCGT-CGTCGCTCAGCCAAATCCTCGATAACCTCCTCTCCTCGGAGTGGGGGCTTGGGGTAAAAGAACCCACGGCGCCGAAGGCGTCAAGGAACACTGTGCCTAGCTTGGGGACACGACTGGCTTGCTGGCCGCTCCCCTTGCTGCAAAGCTATTTAATCCACACGACTCTCGGCAACGGATATCTCGGCTCTCGCATCGAGGAAGAACGCAGC
>14-A-3(7)
-ACCCTTATCATTTAGAGGAAGGAGAAGTCGTAACAAGGTTTCCGTAGGTGAACCTGCGGAAGGATCATTGTCGTGACCCTGACCAAAACAGACCGAGCACGCGTTATCTATTCCTACTGAGTGGCGGCACCGT-CGTCGCTCAGCCAAATCCTCGATAACCTCCTCTCCTTGGAGTTGGGGCTTGGGGTAAAAGAACCCACGGCGCCGAAGGCGTCAAGGAACACTGTGCCTAGCTTGGGGACACGACTGGCTTGCTGGCCGCTCCCCTTGCTGCAAAGCTATTTAATCCACACGACTCTCGGCAACGGATATCTCGGCTCTCGCATCGATGAAGAACGCAGC
>13-A-3
-AACCTTATCATTTAGAGGAAGGAGAAGTCGTAACAAGGTTTCCGTAGGTGAACCTGCGGAAGGATCATTGTCGTGACCCTGACCAAAACAGACCGAGCACGCGTTATCTA-TCCCGCCGAGCGACGGCACCGTCCGTCGCTCGGCCAAGTCCTCGATAACCTCCTCTCCTCGGGGTGGGGGCTTGGGGTAAAAGAACCCACGGCGCCGAAGGCGTCAAGGAACACTGTGCCTAGCTTGGGGACACGACTGGCTTGCTGGCCGCTCCCCTTGCTGCAAAGCTATTTAATCCACACGACTCTCGGCAACGGATATCTCGGCTCTCGCATCGATGAAGAACGCAGC
>12-A-3
-AACCTTATCATTTAGAGGAAGGAGAAGTCGTAACAAGGTTTCCGTAGGTGAACCTGCGGAAGGATCATTGTCGTGACCCTGACCAAAACAGACCGAGCACGCGTTATCTATTCCTACTGAGTGGCGGCACCGT-CGTCGCTCAGCCAAATCCTCGATAACCTCCTCTCCTCGGAGTGGGGGCTTGGGGTAAAAGAACCCACGGCGCCGAAGGCGTCAAGGAACACTGTGCCTAGCTTGGGGACACGACTGGCTTGCTGGCCGCTCCCCTTGCTGCAAAGCTATTTAATCCACACGACTCTCGGAAACGGATATCTCGGCTCTCGCATCGATGAAGAACGCAGC
>12-A-3(2)
-AACCTTATCATTTAGAGGAAGGAGAAGTCGTAACAAGGTTTCCGTAGGTGAACCTGCGGAAGGATCATTGTCGTGACCCTGACCAAAACAGACCGAGCACGCGTTATCTATTCCTGCTGAGTGGCGGCACCGT-CGTCGCTCAGCCAAATCCTCGATAACCTCCTCTCCTTGGAGTTGGGGCTTGGGGTAAAAGAACCCACGGCGCCGAAGGCGTCAAGGAACACTGTGCCTAGCTTGGGGACACGACTGGCTTGCTGGCCGCTCCCCTTGCTGCAAAGCTATTTAATCCACACGACTCTCGGCAACGGATATCTCGGCTCGCGCATCGATGAAGAACGCAGC
>12-A-3(3)
-AACCTTATCATTTCGAGGAAGGAGAAGTCGTAACAAGGTTTCCGTAGGTGAACCTGCGGAAGGATCATTGTCGTGACCCTGACCAAAACAGACCGAGCACGCGTTATCTA-TCCCGCCGAGCGACGGCACCGTCCGTCGCTCGGCCAAGTCCTCGATAACCTCCTCTCCTCGGGGTGGGGGCTCGGGGTAAAAGAACCCACGGCGCCGAAGGCGTCAAGGAACACTGTGCCTAGCTCGGTGATGCGGCTGGCTTGCCGGTCGCTTACCGTGCTGCAAAGCTATTTAATCCACACGACTCTCGGCAACGGATATCTCGGCTCTCGCATCGATGAAGAACGCAGC
>12-A-3(4)
-ACCCTTATCATTTAGAGGAAGGAGAAGTCGTAACAAGGTTTCCGTAGGTGAACCTGCGGAAGGATCATTGTCGTGACCCTGACCAAAACAGACCGAGCACGCGTTATCTATTCCTACTGAGTGGCGGCACCGT-CGTCGCTCAGCCAAATCCTCGATAACCTCCTCTCCTCGGAGTGGGGGCTTGGGGTAAAAGAACCCACGGCGCCGAAGGCGTCAAGGAACACTGTGCCTAGCTCGGTGATGCGGCTGGCTTGCCGGTCGCTTACCGTGCTGCAAAGCTATTTAATCCACACGACTCTCGGCAACGGATATCTCGGCTCTCGCATCGATGAAGAACGCAGC
>12-A-3(5)
-AACCTGATCATTTAGAGGAAGGAGAAGTCGTAACAAGGTTTCCGTAGGTGAACCTGCGGAAGGATCATTGTCGTGACCCTGACCAAAACAGACCGAGCACGCGTTATCTA-TCCCGCCGAGCGACGGCACCGTCCGTCGCTCGGCCAAGTCCTCGATAACCTCCTCTCCTCGGGGTGGGGGCTCGGGGTAAAAGAACCCACGGCGCCGAAGGCGTCAAGGAACACTGTGCCTAGCTCGGTGATGCGGCTGGCTTGCCGGTCGCTTACCGTGCTGCAAAGCTATTTAATCCACACGACTCTCGGCAACGGATATCTCGGCTCTCGCATCGATGAAGAACGCAGC
>11-A-3
-ACCCTTATCATTTAGAGGAAGGAGAAGTCGTAACAAGGTTTCCGTAGGTGAACCTGCGGAAGGATCATTGTCGTGACCCTGACCAAAACAGACCGAGCACGCGTTATCTATTCCTGCTGAGTGGCGGCACCGT-CGTCGCTCAGCCAAATCCTCGATAACCTCCTCTCCTTGGAGTTGGGGCTTGGGGTAAAAGAACCCACGGCGCCGAAGGCGTCAAGGAACACTGTGCCTAGCTCGGTGATGCGGCTGGCTTGCCGGTCGCTTACCGTGCTGCAAAGCTATTTAATCCACACGACTCTCGGCAACGGATATCTCGGCTCTCGCATCGATGAAGAACGCAGC
>11-A-3(2)
-AACCTTATCATTTAGAGGAAGGAGAAGTCGTAACAAGGTTTCCGTAGGTGAACCTGCGGAAGGATCATTGTCGTGACCCTGACCAAAACAGACCGAGCACGCGTTATCTATTCCTGCTGAGTGGCGGCACCGT-CGTCGCTCAGCCAAATCCTCGATAACCTCCTCTCCTTGGAGTTGGGGCTTGGGGTAAAAGAACCCACGGCGCCGAAGGCGTCAAGGAACACTGTGCCTAGCTCGGTGATGCGGCTGGCTTGCTGGCCGCTCCCCTTGCTGCAAAGCTATTTAATCCACACGACTCTCGGCAACGGATATCTCGGCTCTCGCATCGATGAAGAACGCAGC
>11-A-3(3)
-AACCTTATCATTTAGAGGAAGGAGAAGTCGTAACAAGGTTTCCGTAGGTGAACCTGCGGAAGGATCATTGTCGTGACCCTGACCAAAACAGACCGCGCACGCGTTATCTA-TCCCGCCGAGCGACGGCACCGTCCGTCGCTCGGCCAAGTCCTCGATAACCTCCTCTCCTCGGGGTGGGGGCTCGGGGTAAAAGAACCCACGGCGCCGAAGGCGTCAAGGAACACTGTGCCTAGCTCGGTGATGCGGCTGGCTTGCCGGTCGCTTACCGTGCTGCAAAGCTATTTAATCCACACGACTCTCGGCAACGGATATCTCGGCTCGCGCATCGATGAAGAACGCAGC
>11-A-3(4)
-AACCTTATCATTTAGAGGAAGGAGAAGTCGTAACAAGGTTTCCGTAGGTGAACCTGCGGAAGGATCATTGTCGTGACCCTGACCAAAACAGACCGAGCACGCGTTATCTATTCCTGCTGAGTGGCGGCACCGT-CGTCGCTCAGCCAAATCCTCGATAACCTCCTCTCCTTGGAGTTGGGGCTTGGGGTAAAAGAACCCACGGCGCCGAAGGCGTCAAGGAACACTGTGCCTAGCTTGGGGACACGACTGGCTTGCTGGCCGCTCCCCTTGCTGCAAAGCTATTTAATCCACATGACTCTCGGCAACGGATATCTCGGCTCTCGCATCGATGAAGAACGCAGC
>11-A-3(5)
-AACCTTATCATTTAGAGGAAGGAGAAGTCGTAACAAGGTTTCCGTAGGTGAACCTGCGGAAGGATCATTGTCGTGACCCTGACCAAAACAGACCGAGCACGCGTTATCTATTCCTACTGAGCGACGGCACCGTCCGTCGCTCGGCCAAGTCCTCGATAACCTCCTCTCCTCGGGGTGGGGGCTCGGGGTAAAAGAACCCACGGCGCCGAAGGCGTCAAGGAACACTGTGCCTAGCTCGGTGATGCGGCTGGCTTGCCGGTCGCTTACCGTGCTGCAAAGCTATTTAATCCACACGACTCTCGGCAACGGATATCTCGGCTCTCGCATCGATGAAGAACGCAGC
>11-A-3(6)
-AACCTTATCATTTAGAGGAAGGAGAAGTCGTAACAAGGTTTCCGTAGGTGAACCTGCGGAAGGATCATTGTCGTGACCCTGACCAAAACAGACCGAGCACGCGTTATCTATTCCTACTGAGTGGCGGCACCGT-CGTCGCTCAGCCAAATCCTCGATAACCTCCTCTCCTCGGAGTGGGGGCTTGGGGTAAAAGAACCCACGGCGCCGAAGGCGTCAAGGAACACTGTGCCTAGCTTGGGGACACGACTGGCTTGCTGGCCGCTCCCCTTGCTGCAAAGCTATTTAATCCACACGACTCTCGGCAACGGATATCTCGGCTCTCGCATCGATGAAGAACGAAGC
>11-A-3(7)
-AACCTTATCATTTAGAGGAAGGAGAAGTCGTAACAAGGTTTCCGTAGGTGAACCTGCGGAAGGATCATTGTCGTGACCCTGACCAAAACAGACCGAGCACGCGTTATCTATTCCTACTGAGTGGCGGCACCGT-CGTCGCTCAGCCAAATCCTCGATAACCTCCTCTCCTCGGGGTGGGGGCTTGGGGTAAAAGAACCCACGGCGCCGAAGGCGTCAAGGAACACTGTGCCTAGCTTGGGGACACGACTGGCTTGCTGGCCGCTCCCCTTGCTGCAAAGCTATTTAATCCACACGACTCTCGGCAACGGATATCTCGGCTCTCGCATCGATGAAGAACGCAGC
>11-A-3(8)
-AACCTTATCATTTAGAGGAAGGAGAAGTCGTAACAAGGTTTCCGTAGGTGAACCTGCGGAAGGATCATTGTCGTGACCCTGACCAAAACAGACCGAGCACGCGTTATCTATTCCTGCTGAGTGGCGGCACCGT-CGTCGCTCAGCCAAATCCTCGATAACCTCCTCTCCTTGGAGTTGGGGCTTGGGGTAAAAGAACCCACGGCGCCGAAGGCGTCAAGGAACACTGTGCCTAGCTTGGGGACACGACTGGCTTGCTGGCCGCTCCCTTTGCTGCAAAGCTATTTAATCCACACGACTCTCGGCAACGGATATCTCGGCTCTCGCATCGATGAAGAACGCAGC
>11-A-3(9)
-AACCTTATCATTTAGAGGAAGGAGAAGTCGTAACAAGGTTTCCGTAGGTGAACCTGCGGAAGGATCATTGTCGTGACCCTGACCAAAACAGACCGCGCACGCGTTATCTATTCCTGCTGAGTGGCGGCACCGT-CGTCGCTCAGCCAAATCCTCGATAACCTCCTCTCCTCGGAGTGGGGGCTTGGGGTAAAAGAACCCACGGCGCCGAAGGCGTCAAGGAACACTGTGCCTAGCTTGGGGACACGACTGGCTTGCTGGCCGCTCCCCTTGCTGCAAAGCTATTTAATCCACACGACTCTCGGCAACGGATATCTCGGCTCTCGCATCGATGAAGAACGCAGC
>10-A-3
-ACCCTTATCATTTAGAGGAAGGAGAAGTCGTAACAAGGTTTCCGTAGGTGAACCTGCGGAAGGATCATTGTCGTGACCCTGACCAAAACAGACCGAGCACGCGTTATCTA-TCCCGCCGAGCGACGGCACCGTCCGTCGCTCGGCCAAGTCCTCGATAACCTCCTCTCCTCGGGGTGGGGGCTCGGGGTAAAAGAACCCACGGCGCCGAAGGCGTCAAGGAACACTGTGCCTAGCTCGGTGATGCGGCTGGCTTGCCGGTCGCTTACCGTGCTGCAAAGCTATTTAATCCACACGACTCTCGGCAACGGATATCTCGGCTCTCGCATCGATGAAGAACGCAGC
>10-A-3(2)
-AACCTTATCATTTAGAGGAAGGAGAAGTCGTAACAAGGTTTCCGTAGGTGAACCTGCGGAAGGATCATTGTCGTGACCCTGACCAAAACAGACCGAGCACGCGTTATCTATTCCTGCTGAGTGGCGGCACCGT-CGTCGCTCGGCCAAGTCCTCGATAACCTCCTCTCCTCGGGGTGGGGGCTCGGGGTAAAAGAACCCACGGCGCCGAAGGCGTCAAGGAACACTGTGCCTAGCTTGGGGACACGACTGGCTTGCTGGCCGCTCCCCTTGCTGCAAAGCTATTTAATCCACACGACTCTCGGCAACGGATATCTCGGCTCTCGCATCGATGAAGAACGCAGC
>10-A-3(3)
-AACCTGATCATTTAGAGGAAGGAGAAGTCGTAACAAGGTTTCCGTAGGTGAACCTGCGGAAGGATCATTGTCGTGACCCTGACCAAAACAGACCGAGCACGCGTTATCTATTCCTACTGAGTGGCGGCACCGT-CGTCGCTCAGCCAAATCCTCGATAACCTCCTCTCCTCGGAGTGGGGGCTTGGGGTAAAAGAACCCACGGCGCCGAAGGCGTCAAGGAACACTGTGCCTAGCTCGGTGATGCGGCTGGCTTGCCGGTCGCTTACCGTGCTGCAAAGCTATTTAATCCACACGACTCTCGGCAACGGATATCTCGGCTCTCGCATCGATGAAGAACGCAGC
>10-A-3(4)
-AACCTTATCATTTAGAGGAAGGAGAAGTCGTAACAAGGTTTTCGTAGGTGAACCTGCGGAAGGATCATTGTCGTGACCCTGACCAAAACAGACCGCGCACGCGTTATCTA-TCCCGCCGAGCGACGGCACCGTCCGTCGCTCGGCCAAGTCCTCGATAACCTCCTCTCCTCGGGGTGGGGGCTCGGGGTAAAAGAACCCACGGCGCCGAAGGCGTCAAGGAACACTGTGCCTAGCTCGGTGATGCGGCTGGCTTGCCGGTCGCTTACCGTGCTGCAAAGCTATTTAATCCACACGACTCTCGGCAACGGATATCTCGGCTCTCGCATCGATGAAGAACGCAGC
>10-A-3(5)
-AACCTTATCATTTAGAGGAAGGAGAAGTCGTAACAAGGTTTCCGTAGGTGAACCTGCGGAAGGATCATTGTCGTGACCCTGACCAAAACAGACCGCGCACGCGTTATCTA-TCCCGCCGAGCGACGGCACCGTCCGTCGCTCGGCCAAGTCCTCGATAACCTCCTCTCCTCGGGGTGGGGGCTCGGGGTAAAAGAACCCACGGCGCCGAAGGCGTCAAGGAACACTGTGCCTAGCTCGGTGATGCGGCTGGCTTGCCGGTCGCTTACCGTGCTGCAAAGCTATTTAATCCACACGACTCTCGGCAACGGATATCTCGGCTCTCGCATCGATGAAGAGCGCAGC
>10-A-3(6)
-AACCTTATCATTTAGAGGAAGGAGAAGTCGTAACAAGGTTTCCGTAGGTGAACCTGCGGAAGGATCATTGTCGTGACCCTGACCAAAACAGACCGCGCACGCGTTATCTATTCCTACTGAGTGGCGGCACCGT-CGTCGCTCAGCCAAATCCTCGATAACCTCCTCTCCTCGGAGTGGGGGCTTGGGGTAAAAGAACCCACGGCGCCGAAGGCGTCAAGGAACACTGTGCCTAGCTTGGGGACACGACTGGCTTGCTGGCCGCTCCCCTTGCTGCAAAGCTATTTAATCCACACGACTCTCGGCAACGGATATCTCGGCTCTCGCATCGAGGAAGAACGCAGC
>10-A-3(7)
-ACCCTTATCATTTCGAGGAAGGAGAAGTCGTAACAAGGTTTCCGTAGGTGAACCTGCGGAAGGATCATTGTCGTGACCCTGACCAAAACAGACCGCGCACGCGTTATCTA-TCCCGCCGAGCGACGGCACCGTCCGTCGCTCGGCCAAGTCCTCGATAACCTCCTCTCCTCGGGGTGGGGGCTCGGGGTAAAAGAACCCACGGCGCCGAAGGCGTCAAGGAACACTGTGCCTAGCTTGGGGACACGACTGGCTTGCTGGCCGCTCCCCTTGCTGCAAAGCTATTTAATCCACACGACTCTCGGCAACGGATATCTCGGCTCTCGCATCGAGGAAGAACGCAGC
>10-A-3(8)
-AACCTTATCATTTAGAGGAAGGAGAAGTCGTAACAAGGTTTCCATAGGTGAACCTGCGGAAGGATCATTGTCGTGACCCTGACCAAAACAGACCGCGCACGCGTTATCTA-TCCCGCCGAGCGACGGCACCGTCCGTCGCTCGGCCAAGTCCTCGATAACCTCCTCTCCTCGGGGTGGGGGCTCGGGGTAAAAGAACCCACGGCGCCGAAGGCGTCAAGGAACACTGTGCCTAGCTCGGTGATGCGGCTGGCTTGCCGGTCGCTTACCGTGCTGCAAAGCTATTTAATCCACACGACTCTCGGCAACGGATATCTCGGCTCTCGCATCGATGAAGAACGCAGC
>10-A-3(9)
-AACCTTATCATTTCGAGGAAGGAGAAGTCGTAACAAGGTTTCCGTAGGTGAACCTGCGGAAGGATCATTGTCGTGACCCTGACCAAAACAGACCGCGCACGCGTTATCTA-TCCCGCCGAGCGACGGCACCGTCCGTCGCTCGGCCAAGTCCTCGATAACCTCCTCTCCTCGGAGTGGGGGCTTGGGGTAAAAGAACCCACGGCGCCGAAGGCGTCAAGGAACACTGTGCCTAGCTTGGGGACACGACTGGCTTGCTGGCCGCTCCCCTTGCTGCAAAGCTATTTAATCCACACGACTCTCGGCAACGGATATCTCGGCTCTCGCATCGAGGAAGAACGCAGC
>10-A-3(10)
-AACCTTATCATTTAGAGGAAGGAGAAGTCGTAACAAGGTTTCCGTAGGTGAACCTGCGGAAGGATCATTGTCGTGACCCTGACCAAAACAGACCGAGCACGCGTTATCTATTCCTACTGAGTGGCGGCACCGT-CGTCGCTCAGCCAAATCCTCGATAACCTCCTCTCCTCGGAGTGGGGGCTTGGGGTAAAAGAACCCACGGCGCCGAAGGCGTCAAGGAACACTGTGCCTAGCTTGGGGACACGACTGGCTTGCTGGCCGCTCCCCTTGCTGCAAAGCTATTTAATCCACACGACTCTCGGCAACGGATATCTCGGCTCGCGCATCGATGAAGAACGCAGC
>10-A-3(11)
-AACCTTATCATTTAGAGGAAGGAGAAGTCGTAACAAGGTTTCCGTAGGTGAACCTGCGGAAGGATCATTGTCGTGACCCTGACCAAAACAGACCGAGCACGCGTTATCTATTCCTACTGAGTGGCGGCACCGT-CGTCGCTCAGCCAAATCCTCGATAACCTCCTCTCCTCGGAGTGGGGGCTTGGGGTAAAAGAACCCACGGCGCCGAAGGCGTCAAGGAACACTGTGCCTAGCTTGGGGACACGACTGGCTTGCTGGCCGCTCCCCTTGCTGCAAAGCTATTTAATCCACACGACTCTCGGCAATGGATATCTCGGCTCTCGCATCGATGAAGAACGCAGC
>10-A-3(12)
-AACCTTATCATTTAGAGGAAGGAGAAGTCGTAACAAGGTTTCCGTAGGTGAACCTGCGGAAGGATCATTGTCGTGACCCTGACCAAAACAGACCGAGCACGCGTTATCTATTCCTACTGAGTGGCGGCACCGT-CGTCGCTCAGCCAAATCCTCGATAACCTCCTCTCCTTGGAGTGGGGGCTTGGGGTAAAAGAACCCACGGCGCCGAAGGCGTCAAGGAACACTGTGCCTAGCTTGGGGACACGACTGGCTTGCTGGCCGCTCCCCTTGCTGCAAAGCTATTTAATCCACACGACTCTCGGCAACGGATATCTCGGCTCTCGCATCGATGAAGAACGCAGC
>10-A-3(13)
-AACCTTATCATTTAGAGGAAGGAGAAGTCGTAACAAGGTTTCCGTAGGTGAACCTGCGGAAGGATCATTGTCGTGACCCTGACCAAAACAGACCGAGCACGCGTTATCTATTCCTGCTGAGTGGCGGCACCGTCCGTCGCTCGGCCAAGTCCTCGATAACCTCCTCTCCTCGGGGTGGGGGCTCGGGGTAAAAGAACCCACGGCGCCGAAGGCGTCAAGGAACACTGTGCCTAGCTTGGGGACACGACTGGCTTGCTGGCCGCTCCCCTTGCTGCAAAGCTATTTAATCCACACGACTCTCGGCAACGGATATCTCGGCTCTCGCATCGATGAAGAACGCAGC
>10-A-3(14)
-AACCTGATCATTTAGAGGAAGGAGAAGTCGTAACAAGGTTTCCGTAGGTGAACCTGCGGAAGGATCATTGTCGTGACCCTGACCAAAACAGACCGAGCACGCGTTATCTATTCCTGCTGAGTGGCGGCACCGT-CGTCGCTCAGCCAAATCCTCGATAACCTCCTCTCCTCGGAGTGGGGGCTTGGGGTAAAAGAACCCACGGCGCCGAAGGCGTCAAGGAACACTGTGCCTAGCTTGGGGACACGACTGGCTTGCTGGCCGCTCCCCTTGCTGCAAAGCTATTTAATCCACACGACTCTCGGCAACGGATATCTCGGCTCTCGCATCGATGAAGAACGCAGC
>10-A-3(15)
-AACCTTATCATTTAGAGGAAGGAGAAGTCGTAACAAGGTTTCCGTAGGTGAACCTGCGGAAGGATCATTGTCGTGACCCTGACCAAAACAGACCGAGCACGCGTTATCTATTCCTACTGAGTGGCGGCACCGT-CGTCGCTCAGCCAAATCCTTGATAACCTCCTCTCCTCGGAGTGGGGGCTTGGGGTAAAAGAACCCACGGCGCCGAAGGCGTCAAGGAACACTGTGCCTAGCTTGGGGACACGACTGGCTTGCTGGCCGCTCCCCTTGCTGCAAAGCTATTTAATCCACACGACTCTCGGCAACGGATATCTCGGCTCTCGCATCGATGAAGAACGCAGC
>10-A-3(16)
-AACCTTATCATTTAGAGGAAGGAGAAGTCGTAACAAGGTTTCCGTAGGTGAACCTGCGGAAGGATCATTGTCGTGACCCTGACCAAAACAGACCGAGCACGCGTTATCTA-TCCCGCCGAGCGACGGCACCGTCCGTCGCTCGGCCAAGTCCTCGATAACCTCCTCTCCTCGGAGTGGGGGCTTGGGGTAAAAGAACCCACGGCGCCGAAGGCGTCAAGGAACACTGTGCCTAGCTCGGTGATGCGGCTGGCTTGCCGGTCGCTTACCGTGCTGCAAAGCTATTTAATCCACACGACTCTCGGCAACGGATATCTCGGCTCTCGCATCGATGAAGAACGCAGC
>10-A-3(17)
-ACCCTTATCATTTAGAGGAAGGAGAAGTCGTAACAAGGTTTCCGTAGGTGAACCTGCGGAAGGATCATTGTCGTGACCCTGACCAAAACAGACCGAGCACGCGTTATCTATTCCTGCTGAGTGGCGGCACCGT-CGTCGCTCAGCCAAATCCTCGATAACCTCCTCTCCTCGGAGTGGGGGCTTGGGGTAAAAGAACCCACGGCGCCGAAGGCGTCAAGGAACACTGTGCCTAGCTTGGGGACACGACTGGCTTGCTGGCCGCTCCCCTTGCTGCAAAGCTATTTAATCCACACGACTCTCGGCAACGGATATCTCGGCTCTCGCATCGATGAAGAACGCAGC
>10-A-3(18)
-AACCTTATCATTTAGAGGAAGGAGAAGTCGTAACAAGGTTTCCGTAGGTGAACCTACGGAAGGATCATTGTCGTGACCCTGACCAAAACAGACCGAGCACGCGTTATCTATTCCTGCTGAGTGGCGGCACCGT-CGTCGCTCAGCCAAATCCTCGATAACCTCCTCTCCTTGGAGTTGGGGCTTGGGGTAAAAGAACCCACGGCGCCGAAGGCGTCAAGGAACACTGTGCCTAGCTTGGGGACACGACTGGCTTGCTGGCCGCTCCCCTTGCTGCAAAGCTATTTAATCCACACGACTCTCGGCAACGGATATCTCGGCTCTCGCATCGATGAAGAACGCAGC
>10-A-3(19)
-ACCCTTATCATTTAGAGGAAGGAGAAGTCGTAACAAGGTTTCCGTAGGTGAACCTGCGGAAGGATCATTGTCGTGACCCTGACCAAAACAGACCGAGCACGCGTTATCTATTCCTACTGAGTGGCGGCACCGT-CGTCGCTCAGCCAAATCCTCGATAACCTCCTCTCCTCGGGGTGGGGGCTCGGGGTAAAAGAACCCACGGCGCCGAAGGCGTCAAGGAACACTGTGCCTAGCTCGGTGATGCGGCTGGCTTGCCGGTCGCTTACCGTGCTGCAAAGCTATTTAATCCACACGACTCTCGGCAACGGATATCTCGGCTCTCGCATCGATGAAGAACGCAGC
>4286-A-5
-AACCTTATCATTTAGAGGAAGGAGAAGTCGTAACAAGGTTTCCGTAGGTGAACCTGCGGAAGGATCATTGTCGTGACCCTGACCAAAACAGACCGAGCACGCGTTATCTATTCCTACTGAGTGGCGGCACCGT-CGTCGCTCAGCCAAATCCTCGATAACCTCCTCTCCTCGGAGTGGGGGCTTGGGGTAAAAGAACCCACGGCGCCGAAGGCGTCAAGGAACACTGTGCCTAGCTTGGGGACACGACTGGCTTGCTGGCCGCTCCCCTTGCTGCAAAGCTATTTAATCCACACGACTCTCGGCAACGGATATCTCGGCTCTCGCATCGATGAAGAACGCAGC
>2076-A-5
-AACCTTATCATTTAGAGGAAGGAGAAGTCGTAACAAGGTTTCCGTAGGTGAACCTGCGGAAGGATCATTGTCGTGACCCTGACCAAAACAGACCGCGCACGCGTTATCTA-TCCCGCCGAGCGACGGCACCGTCCGTCGCTCGGCCAAGTCCTCGATAACCTCCTCTCCTCGGGGTGGGGGCTCGGGGTAAAAGAACCCACGGCGCCGAAGGCGTCAAGGAACACTGTGCCTAGCTCGGTGATGCGGCTGGCTTGCCGGTCGCTTACCGTGCTGCAAAGCTATTTAATCCACACGACTCTCGGCAACGGATATCTCGGCTCTCGCATCGATGAAGAACGCAGC
>1713-A-5
-AACCTTATCATTTAGAGGAAGGAGAAGTCGTAACAAGGTTTCCGTAGGTGAACCTGCGGAAGGATCATTGTCGTGACCCTGACCAAAACAGACCGAGCACGCGTTATCTATTCCTGCTGAGTGGCGGCACCGT-CGTCGCTCAGCCAAATCCTCGATAACCTCCTCTCCTTGGAGTTGGGGCTTGGGGTAAAAGAACCCACGGCGCCGAAGGCGTCAAGGAACACTGTGCCTAGCTTGGGGACACGACTGGCTTGCTGGCCGCTCCCCTTGCTGCAAAGCTATTTAATCCACACGACTCTCGGCAACGGATATCTCGGCTCTCGCATCGATGAAGAACGCAGC
>397-A-5
-AACCTTATCATTTAGAGGAAGGAGAAGTCGTAACAAGGTTTCCGTAGGTGAACCTGCGGAAGGATCATTGTCGTGACCCTGACCAAAACAGACCGAGCACGCGTTATCTATTCCTACTGAGTGGCGGCACCGT-CGTCGCTCAGCCAAATCCTCGATAACCTCCTCTCCTCGGAGTGGGGGCTTGGGGTAAAAGAACCCACGGCGCCGAAGGCGTCAAGGAACACTGTGCCTAGCTTGGGGACACGACTGGCTTGCTGGCCGCTCCCCTTGCTGCAAAGCTATTTAATCCACACGACTCTCGGCAACGGATATCTCGGCTCTCGCATCGAGGAAGAACGCAGC
>372-A-5
-AACCTTATCATTTAGAGGAAGGAGAAGTCGTAACAAGGTTTCCGTAGGTGAACCTGCGGAAGGATCATTGTCGTGACCCTGACCAAAACAGACCGCGCACGCGTTATCTA-TCCCGCCGAGCGACGGCACCGTCCGTCGCTCGGCCAAGTCCTCGATAACCTCCTCTCCTCGGGGTGGGGGCTCGGGGTAAAAGAACCCACGGCGCCGAAGGCGTCAAGGAACACTGTGCCTAGCTTGGGGACACGACTGGCTTGCTGGCCGCTCCCCTTGCTGCAAAGCTATTTAATCCACACGACTCTCGGCAACGGATATCTCGGCTCTCGCATCGATGAAGAACGCAGC
>337-A-5
-AACCTTATCATTTAGAGGAAGGAGAAGTCGTAACAAGGTTTCCGTAGGTGAACCTGCGGAAGGATCATTGTCGTGACCCTGACCAAAACAGACCGAGCACGCGTTATCTATTCCTACTGAGTGGCGGCACCGT-CGTCGCTCAGCCAAATCCTCGATAACCTCCTCTCCTCGGAGTGGGGGCTTGGGGTAAAAGAACCCACGGCGCCGAAGGCGTCAAGGAACACTGTGCCTAGCTCGGTGATGCGGCTGGCTTGCCGGTCGCTTACCGTGCTGCAAAGCTATTTAATCCACACGACTCTCGGCAACGGATATCTCGGCTCTCGCATCGATGAAGAACGCAGC
>236-A-5
-AACCTTATCATTTAGAGGAAGGAGAAGTCGTAACAAGGTTTCCGTAGGTGAACCTGCGGAAGGATCATTGTCGTGACCCTGACCAAAACAGACCGAGCACGCGTTATCTATTCCTACTGAGTGGCGGCACCGT-CGTCGCTCAGCCAAATCCTCGATAACCTCCTCTCCTTGGAGTTGGGGCTTGGGGTAAAAGAACCCACGGCGCCGAAGGCGTCAAGGAACACTGTGCCTAGCTTGGGGACACGACTGGCTTGCTGGCCGCTCCCCTTGCTGCAAAGCTATTTAATCCACACGACTCTCGGCAACGGATATCTCGGCTCTCGCATCGATGAAGAACGCAGC
>228-A-5
-AACCTTATCATTTAGAGGAAGGAGAAGTCGTAACAAGGTTTCCGTAGGTGAACCTGCGGAAGGATCATTGTCGTGACCCTGACCAAAACAGACCGAGCACGCGTTATCTA-TCCCGCCGAGCGACGGCACCGTCCGTCGCTCGGCCAAGTCCTCGATAACCTCCTCTCCTCGGGGTGGGGGCTCGGGGTAAAAGAACCCACGGCGCCGAAGGCGTCAAGGAACACTGTGCCTAGCTCGGTGATGCGGCTGGCTTGCCGGTCGCTTACCGTGCTGCAAAGCTATTTAATCCACACGACTCTCGGCAACGGATATCTCGGCTCTCGCATCGATGAAGAACGCAGC
>222-A-5
-AACCTTATCATTTAGAGGAAGGAGAAGTCGTAACAAGGTTTCCGTAGGTGAACCTGCGGAAGGATCATTGTCGTGACCCTGACCAAAACAGACCGAGCACGCGTTATCTATTCCTGCTGAGTGGCGGCACCGT-CGTCGCTCAGCCAAATCCTCGATAACCTCCTCTCCTCGGAGTGGGGGCTTGGGGTAAAAGAACCCACGGCGCCGAAGGCGTCAAGGAACACTGTGCCTAGCTTGGGGACACGACTGGCTTGCTGGCCGCTCCCCTTGCTGCAAAGCTATTTAATCCACACGACTCTCGGCAACGGATATCTCGGCTCTCGCATCGATGAAGAACGCAGC
>214-A-5
-AACCTTATCATTTCGAGGAAGGAGAAGTCGTAACAAGGTTTCCGTAGGTGAACCTGCGGAAGGATCATTGTCGTGACCCTGACCAAAACAGACCGAGCACGCGTTATCTATTCCTACTGAGTGGCGGCACCGT-CGTCGCTCAGCCAAATCCTCGATAACCTCCTCTCCTCGGAGTGGGGGCTTGGGGTAAAAGAACCCACGGCGCCGAAGGCGTCAAGGAACACTGTGCCTAGCTTGGGGACACGACTGGCTTGCTGGCCGCTCCCCTTGCTGCAAAGCTATTTAATCCACACGACTCTCGGCAACGGATATCTCGGCTCTCGCATCGAGGAAGAACGCAGC
>196-A-5
-AACCTTATCATTTCGAGGAAGGAGAAGTCGTAACAAGGTTTCCGTAGGTGAACCTGCGGAAGGATCATTGTCGTGACCCTGACCAAAACAGACCGAGCACGCGTTATCTATTCCTACTGAGTGGCGGCACCGT-CGTCGCTCAGCCAAATCCTCGATAACCTCCTCTCCTCGGAGTGGGGGCTTGGGGTAAAAGAACCCACGGCGCCGAAGGCGTCAAGGAACACTGTGCCTAGCTTGGGGACACGACTGGCTTGCTGGCCGCTCCCCTTGCTGCAAAGCTATTTAATCCACACGACTCTCGGCAACGGATATCTCGGCTCTCGCATCGATGAAGAACGCAGC
>188-A-5
-AACCTTATCATTTAGAGGAAGGAGAAGTCGTAACAAGGTTTCCGTAGGTGAACCTGCGGAAGGATCATTGTCGTGACCCTGACCAAAACAGACCGCGCACGCGTTATCTA-TCCCGCCGAGCGACGGCACCGTCCGTCGCTCGGCCAAGTCCTCGATAACCTCCTCTCCTCGGGGTGGGGGCTCGGGGTAAAAGAACCCACGGCGCCGAAGGCGTCAAGGAACACTGTGCCTAGCTCGGTGATGCGGCTGGCTTGCCGGTCGCTTACCGTGCTGCAAAGCTATTTAATCCACACGACTCTCGGCAACGGATATCTCGGCTCTCGCATCGAGGAAGAACGCAGC
>138-A-5
-AACCTTATCATTTAGAGGAAGGAGAAGTCGTAACAAGGTTTCCGTAGGTGAACCTGCGGAAGGATCATTGTCGTGACCCTGACCAAAACAGACCGAGCACGCGTTATCTATTCCTACTGAGTGGCGGCACCGT-CGTCGCTCAGCCAAATCCTCGATAACCTCCTCTCCTCGGGGTGGGGGCTCGGGGTAAAAGAACCCACGGCGCCGAAGGCGTCAAGGAACACTGTGCCTAGCTCGGTGATGCGGCTGGCTTGCCGGTCGCTTACCGTGCTGCAAAGCTATTTAATCCACACGACTCTCGGCAACGGATATCTCGGCTCTCGCATCGATGAAGAACGCAGC
>136-A-5
-AACCTGATCATTTAGAGGAAGGAGAAGTCGTAACAAGGTTTCCGTAGGTGAACCTGCGGAAGGATCATTGTCGTGACCCTGACCAAAACAGACCGAGCACGCGTTATCTATTCCTACTGAGTGGCGGCACCGT-CGTCGCTCAGCCAAATCCTCGATAACCTCCTCTCCTCGGAGTGGGGGCTTGGGGTAAAAGAACCCACGGCGCCGAAGGCGTCAAGGAACACTGTGCCTAGCTTGGGGACACGACTGGCTTGCTGGCCGCTCCCCTTGCTGCAAAGCTATTTAATCCACACGACTCTCGGCAACGGATATCTCGGCTCTCGCATCGATGAAGAACGCAGC
>136-A-5(2)
-AACCTTATCATTTAGAGGAAGGAGAAGTCGTAACAAGGTTTCCGTAGGTGAACCTGCGGAAGGATCATTGTCGTGACCCTGACCAAAACAGACCGAGCACGCGTTATCTATTCCTGCTGAGTGGCGGCACCGT-CGTCGCTCAGCCAAATCCTCGATAACCTCCTCTCCTTGGAGTTGGGGCTTGGGGTAAAAGAACCCACGGCGCCGAAGGCGTCAAGGAACACTGTGCCTAGCTTGGGGACACGACTGGCTTGCTGGCCGCTCCCCTTGCTGCAAAGCTATTTAATCCACACGACTCTCGGCAACGGATATCTCGGCTCTCGCATCGAGGAAGAACGCAGC
>129-A-5
-AACCTTATCATTTAGAGGAAGGAGAAGTCGTAACAAGGTTTCCGTAGGTGAACCTGCGGAAGGATCATTGTCGTGACCCTGACCAAAACAGACCGAGCACGCGTTATCTATTCCTGCTGAGTGGCGGCACCGT-CGTCGCTCAGCCAAATCCTCGATAACCTCCTCTCCTTGGAGTTGGGGCTTGGGGTAAAAGAACCCACGGCGCCGAAGGCGTCAAGGAACACTGTGCCTAGCTCGGTGATGCGGCTGGCTTGCCGGTCGCTTACCGTGCTGCAAAGCTATTTAATCCACACGACTCTCGGCAACGGATATCTCGGCTCTCGCATCGATGAAGAACGCAGC
>127-A-5
-AACCTTATCATTTAGAGGAAGGAGAAGTCGTAACAAGGTTTCCGTAGGTGAACCTGCGGAAGGATCATTGTCGTGACCCTGACCAAAACAGACCGCGCACGCGTTATCTA-TCCCGCCGAGCGACGGCACCGTCCGTCGCTCGGCCAAGTCCTCGATAACCTCCTCTCCTCGGAGTGGGGGCTTGGGGTAAAAGAACCCACGGCGCCGAAGGCGTCAAGGAACACTGTGCCTAGCTTGGGGACACGACTGGCTTGCTGGCCGCTCCCCTTGCTGCAAAGCTATTTAATCCACACGACTCTCGGCAACGGATATCTCGGCTCTCGCATCGATGAAGAACGCAGC
>117-A-5
-ACCCTTATCATTTAGAGGAAGGAGAAGTCGTAACAAGGTTTCCGTAGGTGAACCTGCGGAAGGATCATTGTCGTGACCCTGACCAAAACAGACCGAGCACGCGTTATCTATTCCTACTGAGTGGCGGCACCGT-CGTCGCTCAGCCAAATCCTCGATAACCTCCTCTCCTCGGAGTGGGGGCTTGGGGTAAAAGAACCCACGGCGCCGAAGGCGTCAAGGAACACTGTGCCTAGCTTGGGGACACGACTGGCTTGCTGGCCGCTCCCCTTGCTGCAAAGCTATTTAATCCACACGACTCTCGGCAACGGATATCTCGGCTCTCGCATCGATGAAGAACGCAGC
>105-A-5
-AACCTTATCATTTCGAGGAAGGAGAAGTCGTAACAAGGTTTCCGTAGGTGAACCTGCGGAAGGATCATTGTCGTGACCCTGACCAAAACAGACCGCGCACGCGTTATCTA-TCCCGCCGAGCGACGGCACCGTCCGTCGCTCGGCCAAGTCCTCGATAACCTCCTCTCCTCGGGGTGGGGGCTCGGGGTAAAAGAACCCACGGCGCCGAAGGCGTCAAGGAACACTGTGCCTAGCTCGGTGATGCGGCTGGCTTGCCGGTCGCTTACCGTGCTGCAAAGCTATTTAATCCACACGACTCTCGGCAACGGATATCTCGGCTCTCGCATCGATGAAGAACGCAGC
>89-A-5
-AACCTTATCATTTCGAGGAAGGAGAAGTCGTAACAAGGTTTCCGTAGGTGAACCTGCGGAAGGATCATTGTCGTGACCCTGACCAAAACAGACCGAGCACGCGTTATCTATTCCTGCTGAGTGGCGGCACCGT-CGTCGCTCAGCCAAATCCTCGATAACCTCCTCTCCTTGGAGTTGGGGCTTGGGGTAAAAGAACCCACGGCGCCGAAGGCGTCAAGGAACACTGTGCCTAGCTTGGGGACACGACTGGCTTGCTGGCCGCTCCCCTTGCTGCAAAGCTATTTAATCCACACGACTCTCGGCAACGGATATCTCGGCTCTCGCATCGAGGAAGAACGCAGC
>88-A-5
-ACCCTTATCATTTCGAGGAAGGAGAAGTCGTAACAAGGTTTCCGTAGGTGAACCTGCGGAAGGATCATTGTCGTGACCCTGACCAAAACAGACCGAGCACGCGTTATCTATTCCTACTGAGTGGCGGCACCGT-CGTCGCTCAGCCAAATCCTCGATAACCTCCTCTCCTCGGAGTGGGGGCTTGGGGTAAAAGAACCCACGGCGCCGAAGGCGTCAAGGAACACTGTGCCTAGCTTGGGGACACGACTGGCTTGCTGGCCGCTCCCCTTGCTGCAAAGCTATTTAATCCACACGACTCTCGGCAACGGATATCTCGGCTCTCGCATCGAGGAAGAACGCAGC
>86-A-5
-AACCTTATCATTTCGAGGAAGGAGAAGTCGTAACAAGGTTTCCGTAGGTGAACCTGCGGAAGGATCATTGTCGTGACCCTGACCAAAACAGACCGCGCACGCGTTATCTA-TCCCGCCGAGCGACGGCACCGTCCGTCGCTCGGCCAAGTCCTCGATAACCTCCTCTCCTCGGGGTGGGGGCTCGGGGTAAAAGAACCCACGGCGCCGAAGGCGTCAAGGAACACTGTGCCTAGCTCGGTGATGCGGCTGGCTTGCCGGTCGCTTACCGTGCTGCAAAGCTATTTAATCCACACGACTCTCGGCAACGGATATCTCGGCTCTCGCATCGAGGAAGAACGCAGC
>85-A-5
-AACCTTATCATTTCGAGGAAGGAGAAGTCGTAACAAGGTTTCCGTAGGTGAACCTGCGGAAGGATCATTGTCGTGACCCTGACCAAAACAGACCGAGCACGCGTTATCTATTCCTGCTGAGTGGCGGCACCGT-CGTCGCTCAGCCAAATCCTCGATAACCTCCTCTCCTTGGAGTTGGGGCTTGGGGTAAAAGAACCCACGGCGCCGAAGGCGTCAAGGAACACTGTGCCTAGCTTGGGGACACGACTGGCTTGCTGGCCGCTCCCCTTGCTGCAAAGCTATTTAATCCACACGACTCTCGGCAACGGATATCTCGGCTCTCGCATCGATGAAGAACGCAGC
>85-A-5(2)
-AACCTTATCATTTAGAGGAAGGAGAAGTCGTAACAAGGTTTCCGTAGGTGAACCTGCGGAAGGATCATTGTCGTGACCCTGACCAAAACAGACCGCGCACGCGTTATCTATTCCTACTGAGTGGCGGCACCGT-CGTCGCTCAGCCAAATCCTCGATAACCTCCTCTCCTCGGAGTGGGGGCTTGGGGTAAAAGAACCCACGGCGCCGAAGGCGTCAAGGAACACTGTGCCTAGCTTGGGGACACGACTGGCTTGCTGGCCGCTCCCCTTGCTGCAAAGCTATTTAATCCACACGACTCTCGGCAACGGATATCTCGGCTCTCGCATCGATGAAGAACGCAGC
>75-A-5
-ACCCTTATCATTTAGAGGAAGGAGAAGTCGTAACAAGGTTTCCGTAGGTGAACCTGCGGAAGGATCATTGTCGTGACCCTGACCAAAACAGACCGAGCACGCGTTATCTATTCCTACTGAGTGGCGGCACCGT-CGTCGCTCAGCCAAATCCTCGATAACCTCCTCTCCTCGGAGTGGGGGCTTGGGGTAAAAGAACCCACGGCGCCGAAGGCGTCAAGGAACACTGTGCCTAGCTTGGGGACACGACTGGCTTGCTGGCCGCTCCCCTTGCTGCAAAGCTATTTAATCCACACGACTCTCGGCAACGGATATCTCGGCTCTCGCATCGAGGAAGAACGCAGC
>61-A-5
-ACCCTTATCATTTAGAGGAAGGAGAAGTCGTAACAAGGTTTCCGTAGGTGAACCTGCGGAAGGATCATTGTCGTGACCCTGACCAAAACAGACCGCGCACGCGTTATCTA-TCCCGCCGAGCGACGGCACCGTCCGTCGCTCGGCCAAGTCCTCGATAACCTCCTCTCCTCGGGGTGGGGGCTCGGGGTAAAAGAACCCACGGCGCCGAAGGCGTCAAGGAACACTGTGCCTAGCTCGGTGATGCGGCTGGCTTGCCGGTCGCTTACCGTGCTGCAAAGCTATTTAATCCACACGACTCTCGGCAACGGATATCTCGGCTCTCGCATCGATGAAGAACGCAGC
>61-A-5(2)
-AACCTGATCATTTAGAGGAAGGAGAAGTCGTAACAAGGTTTCCGTAGGTGAACCTGCGGAAGGATCATTGTCGTGACCCTGACCAAAACAGACCGCGCACGCGTTATCTA-TCCCGCCGAGCGACGGCACCGTCCGTCGCTCGGCCAAGTCCTCGATAACCTCCTCTCCTCGGGGTGGGGGCTCGGGGTAAAAGAACCCACGGCGCCGAAGGCGTCAAGGAACACTGTGCCTAGCTCGGTGATGCGGCTGGCTTGCCGGTCGCTTACCGTGCTGCAAAGCTATTTAATCCACACGACTCTCGGCAACGGATATCTCGGCTCTCGCATCGATGAAGAACGCAGC
>53-A-5
-AACCTTATCATTTAGAGGAAGGAGAAGTCGTAACAAGGTTTCCGTAGGTGAACCTGCGGAAGGATCATTGTCGTGACCCTGACCAAAACAGACCGAGCACGCGTTATCTATTCCTACTGAGTGGCGGCACCGT-CGTCGCTCAGCCAAATCCTCGATAACCTCCTCTCCTCGGAGTGGGGGCTCGGGGTAAAAGAACCCACGGCGCCGAAGGCGTCAAGGAACACTGTGCCTAGCTCGGTGATGCGGCTGGCTTGCCGGTCGCTTACCGTGCTGCAAAGCTATTTAATCCACACGACTCTCGGCAACGGATATCTCGGCTCTCGCATCGATGAAGAACGCAGC
>52-A-5
-AACCTTATCATTTAGAGGAAGGAGAAGTCGTAACAAGGTTTCCGTAGGTGAACCTGCGGAAGGATCATTGTCGTGACCCTGACCAAAACAGACCGAGCACGCGTTATCTATTCCTGCTGAGTGGCGGCACCGT-CGTCGCTCAGCCAAATCCTCGATAACCTCCTCTCCTTGGAGTGGGGGCTTGGGGTAAAAGAACCCACGGCGCCGAAGGCGTCAAGGAACACTGTGCCTAGCTTGGGGACACGACTGGCTTGCTGGCCGCTCCCCTTGCTGCAAAGCTATTTAATCCACACGACTCTCGGCAACGGATATCTCGGCTCTCGCATCGATGAAGAACGCAGC
>51-A-5
-AACCTGATCATTTAGAGGAAGGAGAAGTCGTAACAAGGTTTCCGTAGGTGAACCTGCGGAAGGATCATTGTCGTGACCCTGACCAAAACAGACCGAGCACGCGTTATCTATTCCTGCTGAGTGGCGGCACCGT-CGTCGCTCAGCCAAATCCTCGATAACCTCCTCTCCTTGGAGTTGGGGCTTGGGGTAAAAGAACCCACGGCGCCGAAGGCGTCAAGGAACACTGTGCCTAGCTTGGGGACACGACTGGCTTGCTGGCCGCTCCCCTTGCTGCAAAGCTATTTAATCCACACGACTCTCGGCAACGGATATCTCGGCTCTCGCATCGATGAAGAACGCAGC
>51-A-5(2)
-AACCTTATCATTTAGAGGAAGGAGAAGTCGTAACAAGGTTTCCGTAGGTGAACCTGCGGAAGGATCATTGTCGTGACCCTGACCAAAACAGACCGAGCACGCGTTATCTA-TCCCGCCGAGCGACGGCACCGTCCGTCGCTCGGCCAAGTCCTCGATAACCTCCTCTCCTCGGGGTGGGGGCTCGGGGTAAAAGAACCCACGGCGCCGAAGGCGTCAAGGAACACTGTGCCTAGCTTGGGGACACGACTGGCTTGCTGGCCGCTCCCCTTGCTGCAAAGCTATTTAATCCACACGACTCTCGGCAACGGATATCTCGGCTCTCGCATCGATGAAGAACGCAGC
>47-A-5
-AACCTTATCATTTAGAGGAAGGAGAAGTCGTAACAAGGTTTCCGTAGGTGAACCTGCGGAAGGATCATTGTCGTGACCCTGACCAAAACAGACCGAGCACGCGTTATCTATTCCTGCTGAGTGGCGGCACCGT-CGTCGCTCAGCCAAATCCTCGATAACCTCCTCTCCTCGGGGTGGGGGCTCGGGGTAAAAGAACCCACGGCGCCGAAGGCGTCAAGGAACACTGTGCCTAGCTCGGTGATGCGGCTGGCTTGCCGGTCGCTTACCGTGCTGCAAAGCTATTTAATCCACACGACTCTCGGCAACGGATATCTCGGCTCTCGCATCGATGAAGAACGCAGC
>47-A-5(2)
-ACCCTTATCATTTAGAGGAAGGAGAAGTCGTAACAAGGTTTCCGTAGGTGAACCTGCGGAAGGATCATTGTCGTGACCCTGACCAAAACAGACCGAGCACGCGTTATCTATTCCTGCTGAGTGGCGGCACCGT-CGTCGCTCAGCCAAATCCTCGATAACCTCCTCTCCTTGGAGTTGGGGCTTGGGGTAAAAGAACCCACGGCGCCGAAGGCGTCAAGGAACACTGTGCCTAGCTTGGGGACACGACTGGCTTGCTGGCCGCTCCCCTTGCTGCAAAGCTATTTAATCCACACGACTCTCGGCAACGGATATCTCGGCTCTCGCATCGATGAAGAACGCAGC
>46-A-5
-ACCCTTATCATTTAGAGGAAGGAGAAGTCGTAACAAGGTTTCCGTAGGTGAACCTGCGGAAGGATCATTGTCGTGACCCTGACCAAAACAGACCGCGCACGCGTTATCTA-TCCCGCCGAGCGACGGCACCGTCCGTCGCTCGGCCAAGTCCTCGATAACCTCCTCTCCTCGGGGTGGGGGCTCGGGGTAAAAGAACCCACGGCGCCGAAGGCGTCAAGGAACACTGTGCCTAGCTCGGTGATGCGGCTGGCTTGCCGGTCGCTTACCGTGCTGCAAAGCTATTTAATCCACACGACTCTCGGCAACGGATATCTCGGCTCTCGCATCGAGGAAGAACGCAGC
>46-A-5(2)
-ACCCTTATCATTTCGAGGAAGGAGAAGTCGTAACAAGGTTTCCGTAGGTGAACCTGCGGAAGGATCATTGTCGTGACCCTGACCAAAACAGACCGCGCACGCGTTATCTA-TCCCGCCGAGCGACGGCACCGTCCGTCGCTCGGCCAAGTCCTCGATAACCTCCTCTCCTCGGGGTGGGGGCTCGGGGTAAAAGAACCCACGGCGCCGAAGGCGTCAAGGAACACTGTGCCTAGCTCGGTGATGCGGCTGGCTTGCCGGTCGCTTACCGTGCTGCAAAGCTATTTAATCCACACGACTCTCGGCAACGGATATCTCGGCTCTCGCATCGAGGAAGAACGCAGC
>45-A-5
-AACCTTATCATTTAGAGGAAGGAGAAGTCGTAACAAGGTTTCCGTAGGTGAACCTGCGGAAGGATCATTGTCGTGACCCTGACCAAAACAGACCGAGCACGCGTTATCTATTCCTACTGAGTGGCGGCACCGTCCGTCGCTCGGCCAAGTCCTCGATAACCTCCTCTCCTCGGGGTGGGGGCTCGGGGTAAAAGAACCCACGGCGCCGAAGGCGTCAAGGAACACTGTGCCTAGCTCGGTGATGCGGCTGGCTTGCCGGTCGCTTACCGTGCTGCAAAGCTATTTAATCCACACGACTCTCGGCAACGGATATCTCGGCTCTCGCATCGATGAAGAACGCAGC
>43-A-5
-AACCTTATCATTTAGAGGAAGGAGAAGTCGTAACAAGGTTTCCGTAGGTGAACCTGCGGAAGGATCATTGTCGTGACCCTGACCAAAACAGACCGCGCACGCGTTATCTA-TCCCGCCGAGCGACGGCACCGTCCGTCGCTCGGCCAAGTCCTCGATAACCTCCTCTCCTCGGGGTGGGGGCTCGGGGTAAAAGAACCCACGGCGCCGAAGGCGTCAAGGAACACTGTGCCTAGCTCGGTGATGCGGCTGGCTTGCTGGCCGCTCCCCTTGCTGCAAAGCTATTTAATCCACACGACTCTCGGCAACGGATATCTCGGCTCTCGCATCGATGAAGAACGCAGC
>42-A-5
-AACCTTATCATTTAGAGGAAGGAGAAGTCGTAACAAGGTTTCCGTAGGTGAACCTGCGGAAGGATCATTGTCGTGACCCTGACCAAAACAGACCGCGCACGCGTTATCTA-TCCCGCCGAGCGACGGCACCGTCCGTCGCTCGGCCAAGTCCTCGATAACCTCCTCTCCTCGGGGTGGGGGCTCGGGGTAAAAGAACCCACGGCGCCGAAGGCGTCAAGGAACACTGTGCCTAGCTTGGGGACACGACTGGCTTGCTGGCCGCTCCCCTTGCTGCAAAGCTATTTAATCCACACGACTCTCGGCAACGGATATCTCGGCTCTCGCATCGAGGAAGAACGCAGC
>41-A-5
-AACCTTATCATTTAGAGGAAGGAGAAGTCGTAACAAGGTTTCCGTAGGTGAACCTGCGGAAGGATCATTGTCGTGACCCTGACCAAAACAGACCGCGCACGCGTTATCTA-TCCCGCCGAGCGACGGCACCGTCCGTCGCTCGGCCAAGTCCTCGATAACCTCCTCTCCTTGGAGTTGGGGCTTGGGGTAAAAGAACCCACGGCGCCGAAGGCGTCAAGGAACACTGTGCCTAGCTTGGGGACACGACTGGCTTGCTGGCCGCTCCCCTTGCTGCAAAGCTATTTAATCCACACGACTCTCGGCAACGGATATCTCGGCTCTCGCATCGATGAAGAACGCAGC
>40-A-5
-AACCTTATCATTTAGAGGAAGGAGAAGTCGTAACAAGGTTTCCGTAGGTGAACCTGCGGAAGGATCATTGTCGTGACCCTGACCAAAACAGACCGCGCACGCGTTATCTA-TCCCGCCGAGCGACGGCACCGTCCGTCGCTCGGCCAAGTCCTCGATAACCTCCTCTCCTCGGGGTGGGGGCTTGGGGTAAAAGAACCCACGGCGCCGAAGGCGTCAAGGAACACTGTGCCTAGCTTGGGGACACGACTGGCTTGCTGGCCGCTCCCCTTGCTGCAAAGCTATTTAATCCACACGACTCTCGGCAACGGATATCTCGGCTCTCGCATCGATGAAGAACGCAGC
>38-A-5
-AACCTTATCATTTAGAGGAAGGAGAAGTCGTAACAAGGTTTCCGTAGGTGAACCTGCGGAAGGATCATTGTCGTGACCCTGACCAAAACAGACCGAGCACGCGTTATCTATTCCTACTGAGTGGCGGCACCGT-CGTCGCTCAGCCAAATCCTCAATAACCTCCTCTCCTCGGAGTGGGGGCTTGGGGTAAAAGAACCCACGGCGCCGAAGGCGTCAAGGAACACTGTGCCTAGCTTGGGGACACGACTGGCTTGCTGGCCGCTCCCCTTGCTGCAAAGCTATTTAATCCACACGACTCTCGGCAACGGATATCTCGGCTCTCGCATCGATGAAGAACGCAGC
>37-A-5
-ACCCTTATCATTTCGAGGAAGGAGAAGTCGTAACAAGGTTTCCGTAGGTGAACCTGCGGAAGGATCATTGTCGTGACCCTGACCAAAACAGACCGAGCACGCGTTATCTATTCCTGCTGAGTGGCGGCACCGT-CGTCGCTCAGCCAAATCCTCGATAACCTCCTCTCCTTGGAGTTGGGGCTTGGGGTAAAAGAACCCACGGCGCCGAAGGCGTCAAGGAACACTGTGCCTAGCTTGGGGACACGACTGGCTTGCTGGCCGCTCCCCTTGCTGCAAAGCTATTTAATCCACACGACTCTCGGCAACGGATATCTCGGCTCTCGCATCGAGGAAGAACGCAGC
>35-A-5
-AACCTTATCATTTAGAGGAAGGAGAAGTCGTAACAAGGTTTCCGTAGGTGAACCTGCGGAAGGATCATTGTCGTGACCCTGACCAAAACAGACCGAGCACGCGTTATCTATTCCTACTGAGTGGCGGCACCGT-CGTCGCTCAGCCAAATCCTCGATAACCTCCTCTCCTCGGAGTGGGGGCTTGGGGTAAAAGAACCCACGGCGCCGAAGGCGTCAAGGAACACTGTGCCTAGCTCGGTGATGCGGCTGGCTTGCCGGTCGCTTACCGTGCTGCAAAGCTATTTAATCCACACGACTCTCGGCAACGGATATCTCGGCTCTCGCATCGAGGAAGAACGCAGC
>35-A-5(2)
-AACCTTATCATTTAGAGGAAGGAGAAGTCGTAACAAGGTTTCCGTAGGTGAACCTGCGGAAGGATCATTGTCGTGACCCTGACCAAAACAGACCGAGCACGCGTTATCTA-TCCCGCCGAGCGACGGCACCGTCCGTCGCTCGGCCAAGTCCTCGATAACCTCCTCTCCTCGGAGTGGGGGCTTGGGGTAAAAGAACCCACGGCGCCGAAGGCGTCAAGGAACACTGTGCCTAGCTTGGGGACACGACTGGCTTGCTGGCCGCTCCCCTTGCTGCAAAGCTATTTAATCCACACGACTCTCGGCAACGGATATCTCGGCTCTCGCATCGATGAAGAACGCAGC
>34-A-5
-AACCTTATCATTTAGAGGAAGGAGAAGTCGTAACAAGGTTTCCGTAGGTGAACCTGCGGAAGGATCATTGTCGTGACCCTGACCAAAACAGACCGAGCACGCGTTATCTATTCCTACTGAGTGGCGGCACCGT-CGTCGCTCGGCCAAGTCCTCGATAACCTCCTCTCCTCGGGGTGGGGGCTCGGGGTAAAAGAACCCACGGCGCCGAAGGCGTCAAGGAACACTGTGCCTAGCTCGGTGATGCGGCTGGCTTGCCGGTCGCTTACCGTGCTGCAAAGCTATTTAATCCACACGACTCTCGGCAACGGATATCTCGGCTCTCGCATCGATGAAGAACGCAGC
>33-A-5
-AACCTTATCATTTAGAGGAAGGAGAAGTCGTAACAAGGTTTCCGTAGGTGAACCTGCGGAAGGATCATTGTCGTGACCCTGACCAAAACAGACCGAGCACGCGTTATCTATTCCTGCTGAGTGGCGGCACCGT-CGTCGCTCAGCCAAATCCTCGATAACCTCCTCTCCTCGGAGTGGGGGCTTGGGGTAAAAGAACCCACGGCGCCGAAGGCGTCAAGGAACACTGTGCCTAGCTCGGTGATGCGGCTGGCTTGCCGGTCGCTTACCGTGCTGCAAAGCTATTTAATCCACACGACTCTCGGCAACGGATATCTCGGCTCTCGCATCGATGAAGAACGCAGC
>33-A-5(2)
-AACCTTATCATTTAGAGGAAGGAGAAGTCGTAACAAGGTTTCCGTAGGTGAACCTGCGGAAGGATCATTGTCGTGACCCTGACCAAAACAGACCGAGCACGCGTTATCTATTCCTACTGAGTGGCGGCACCGT-CGTCGCTCAGCCAAATCCTCGATAACCTCCTCTCCTTGGAGTTGGGGCTTGGGGTAAAAGAACCCACGGCGCCGAAGGCGTCAAGGAACACTGTGCCTAGCTCGGTGATGCGGCTGGCTTGCCGGTCGCTTACCGTGCTGCAAAGCTATTTAATCCACACGACTCTCGGCAACGGATATCTCGGCTCTCGCATCGATGAAGAACGCAGC
>32-A-5
-AACCTTATCATTTAGAGGAAGGAGAAGTCGTAACAAGGTTTCCGTAGGTGAACCTGCGGAAGGATCATTGTCGTGACCCTGACCAAAACAGACCGAGCACGCGTTATCTATTCCTACTGAGTGGCGGCACCGT-CGTCGCTCAGCCAAATCCTCGATAACCTCCTCTCCTCGGAGTTGGGGCTTGGGGTAAAAGAACCCACGGCGCCGAAGGCGTCAAGGAACACTGTGCCTAGCTTGGGGACACGACTGGCTTGCTGGCCGCTCCCCTTGCTGCAAAGCTATTTAATCCACACGACTCTCGGCAACGGATATCTCGGCTCTCGCATCGATGAAGAACGCAGC
>32-A-5(2)
-ACCCTTATCATTTAGAGGAAGGAGAAGTCGTAACAAGGTTTCCGTAGGTGAACCTGCGGAAGGATCATTGTCGTGACCCTGACCAAAACAGACCGAGCACGCGTTATCTATTCCTGCTGAGTGGCGGCACCGT-CGTCGCTCAGCCAAATCCTCGATAACCTCCTCTCCTTGGAGTTGGGGCTTGGGGTAAAAGAACCCACGGCGCCGAAGGCGTCAAGGAACACTGTGCCTAGCTTGGGGACACGACTGGCTTGCTGGCCGCTCCCCTTGCTGCAAAGCTATTTAATCCACACGACTCTCGGCAACGGATATCTCGGCTCTCGCATCGAGGAAGAACGCAGC
>31-A-5
-AACCTTATCATTTAGAGGAAGGAGAAGTCGTAACAAGGTTTCCGTAGGTGAACCTGCGGAAGGATCATTGTCGTGACCCTGACCAAAACAGACCGCGCACGCGTTATCTATTCCTGCTGAGTGGCGGCACCGT-CGTCGCTCAGCCAAATCCTCGATAACCTCCTCTCCTTGGAGTTGGGGCTTGGGGTAAAAGAACCCACGGCGCCGAAGGCGTCAAGGAACACTGTGCCTAGCTTGGGGACACGACTGGCTTGCTGGCCGCTCCCCTTGCTGCAAAGCTATTTAATCCACACGACTCTCGGCAACGGATATCTCGGCTCTCGCATCGATGAAGAACGCAGC
>31-A-5(2)
-AACCTTATCATTTAGAGGAAGGAGAAGTCGTAACAAGGTTTCCGTAGGTGAACCTGCGGAAGGATCATTGTCGTGACCCTGACCAAAACAGACCGAGCACGCGTTATCTATTCCTACTGAGTGGCGGCACCGT-CGTCGCTCAGCCAAATCCTCGATAACCTCCTCTCCTCGGAGTGGGGGCTTGGGGTAAAAGAACCCACGGCGCCGAAGGCGTCAAGGAACACTGTGCCTAGCTTGGGGACACGACTGGCTTGCTGGCCGCTCCCCTTGCTGCAAAGCTATTTAATCCACACGACTCTCGGCAACGGATATCTCGGCTCGCGCATCGATGAAGAACGCAGC
>31-A-5(3)
-AACCTTATCATTTAGAGGAAGGAGAAGTCGTAACAAGGTTTCCGTAGGTGAACCTGCGGAAGGATCATTGTCGTGACCCTGACCAAAACAGACCGAGCACGCGTTATCTATTCCTACTGAGTGGCGGCACCGT-CGTCGCTCAGCCAAATCCTCGATAACCTCCTCTCCTCGGGGTGGGGGCTCGGGGTAAAAGAACCCACGGCGCCGAAGGCGTCAAGGAACACTGTGCCTAGCTTGGGGACACGACTGGCTTGCTGGCCGCTCCCCTTGCTGCAAAGCTATTTAATCCACACGACTCTCGGCAACGGATATCTCGGCTCTCGCATCGATGAAGAACGCAGC
>30-A-5
-AACCTTATCATTTAGAGGAAGGAGAAGTCGTAACAAGGTTTCCGTAGGTGAACCTGCGGAAGGATCATTGTCGTGACCCTGACCAAAACAGACCGAGCACGCGTTATCTA-TCCCGCCGAGCGACGGCACCGTCCGTCGCTCGGCCAAGTCCTCGATAACCTCCTCTCCTCGGGGTGGGGGCTCGGGGTAAAAGAACCCACGGCGCCGAAGGCGTCAAGGAACACTGTGCCTAGCTCGGTGATGCGGCTGGCTTGCCGGTCGCTTACCGTGCTGCAAAGCTATTTAATCCACACGACTCTCGGCAACGGATATCTCGGCTCTCGCATCGAGGAAGAACGCAGC
>30-A-5(2)
-AACCTTATCATTTAGAGGAAGGAGAAGTCGTAACAAGGTTTCCGTAGGTGAACCTGCGGAAGGATCATTGTCGTGACCCTGACCAAAACAGACCGAGCACGCGTTATCTATTCCTACTGAGTGGCGGCACCGT-CGTCGCTCAGCCAAATCCTCGATAACCTCCTCTCCTCGGAGTGGGGGCTTGGGGTAAAAGAACCCACGGCGCCGAAGGCGTCAAGGAACACTGTGCCTAGCTTGGGGACACGACTGGCTTGCCGGTCGCTTACCGTGCTGCAAAGCTATTTAATCCACACGACTCTCGGCAACGGATATCTCGGCTCTCGCATCGATGAAGAACGCAGC
>27-A-5
-AACCTTATCATTTAGAGGAAGGAGAAGTCGTAACAAGGTTTCCGTAGGTGAACCTGCGGAAGGATCATTGTCGTGACCCTGACCAAAACAGACCGCGCACGCGTTATCTA-TCCCGCCGAGCGACGGCACCGT-CGTCGCTCAGCCAAATCCTCGATAACCTCCTCTCCTCGGAGTGGGGGCTTGGGGTAAAAGAACCCACGGCGCCGAAGGCGTCAAGGAACACTGTGCCTAGCTTGGGGACACGACTGGCTTGCTGGCCGCTCCCCTTGCTGCAAAGCTATTTAATCCACACGACTCTCGGCAACGGATATCTCGGCTCTCGCATCGATGAAGAACGCAGC
>26-A-5
-ACCCTTATCATTTCGAGGAAGGAGAAGTCGTAACAAGGTTTCCGTAGGTGAACCTGCGGAAGGATCATTGTCGTGACCCTGACCAAAACAGACCGAGCACGCGTTATCTATTCCTACTGAGTGGCGGCACCGT-CGTCGCTCAGCCAAATCCTCGATAACCTCCTCTCCTCGGAGTGGGGGCTTGGGGTAAAAGAACCCACGGCGCCGAAGGCGTCAAGGAACACTGTGCCTAGCTTGGGGACACGACTGGCTTGCTGGCCGCTCCCCTTGCTGCAAAGCTATTTAATCCACACGACTCTCGGCAACGGATATCTCGGCTCTCGCATCGATGAAGAACGCAGC
>25-A-5
-AACCTTATCATTTCGAGGAAGGAGAAGTCGTAACAAGGTTTCCGTAGGTGAACCTGCGGAAGGATCATTGTCGTGACCCTGACCAAAACAGACCGCGCACGCGTTATCTA-TCCCGCCGAGCGACGGCACCGTCCGTCGCTCGGCCAAGTCCTCGATAACCTCCTCTCCTCGGGGTGGGGGCTCGGGGTAAAAGAACCCACGGCGCCGAAGGCGTCAAGGAACACTGTGCCTAGCTTGGGGACACGACTGGCTTGCTGGCCGCTCCCCTTGCTGCAAAGCTATTTAATCCACACGACTCTCGGCAACGGATATCTCGGCTCTCGCATCGATGAAGAACGCAGC
>21-A-5
-AACCTTATCATTTCGAGGAAGGAGAAGTCGTAACAAGGTTTCCGTAGGTGAACCTGCGGAAGGATCATTGTCGTGACCCTGACCAAAACAGACCGAGCACGCGTTATCTATTCCTACTGAGTGGCGGCACCGT-CGTCGCTCAGCCAAATCCTCGATAACCTCCTCTCCTTGGAGTTGGGGCTTGGGGTAAAAGAACCCACGGCGCCGAAGGCGTCAAGGAACACTGTGCCTAGCTTGGGGACACGACTGGCTTGCTGGCCGCTCCCCTTGCTGCAAAGCTATTTAATCCACACGACTCTCGGCAACGGATATCTCGGCTCTCGCATCGATGAAGAACGCAGC
>21-A-5(2)
-AACCTTATCATTTAGAGGAAGGAGAAGTCGTAACAAGGTTTCCGTAGGTGAACCTGCAGAAGGATCATTGTCGTGACCCTGACCAAAACAGACCGAGCACGCGTTATCTATTCCTGCTGAGTGGCGGCACCGT-CGTCGCTCAGCCAAATCCTCGATAACCTCCTCTCCTTGGAGTTGGGGCTTGGGGTAAAAGAACCCACGGCGCCGAAGGCGTCAAGGAACACTGTGCCTAGCTTGGGGACACGACTGGCTTGCTGGCCGCTCCCCTTGCTGCAAAGCTATTTAATCCACACGACTCTCGGCAACGGATATCTCGGCTCTCGCATCGATGAAGAACGCAGC
>21-A-5(3)
-AACCTTATCATTTAGAGGAAGGAGAAGTCGTAACAAGGTTTCCGTAGGTGAACCTGCGGAAGGATCATTGTCGTGACCCTGACCAAAACAGACCGAGCACGCGTTATCTATTCCTACTGAGTGGCGGCACCGT-CGTCGCTCAGCCAAGTCCTCGATAACCTCCTCTCCTCGGGGTGGGGGCTCGGGGTAAAAGAACCCACGGCGCCGAAGGCGTCAAGGAACACTGTGCCTAGCTCGGTGATGCGGCTGGCTTGCCGGTCGCTTACCGTGCTGCAAAGCTATTTAATCCACACGACTCTCGGCAACGGATATCTCGGCTCTCGCATCGATGAAGAACGCAGC
>20-A-5
-AACCTTATCATTTAGAGGAAGGAGAAGTCGTAACAAGGTTTCCGTAGGTGAACCTGCGGAAGGATCATTGTCGTGACCCTGACCAAAACAGACCGCGCACGCGTTATCTA-TCCCGCCGAGCGACGGCACCGTCCGTCGCTCGGCCAAGTCCTCGATAACCTCCTCTCCTCGGGGTGGGGGCTCGGGGTAAAAGAACCCACGGCGCCGAAGGCGTCAAGGAACACTGTGCCTAGCTCGGTGATGCGGCTGGCTTGCCGGTCGCTCCCCTTGCTGCAAAGCTATTTAATCCACACGACTCTCGGCAACGGATATCTCGGCTCTCGCATCGATGAAGAACGCAGC
>19-A-5
-AACCTTATCATTTCGAGGAAGGAGAAGTCGTAACAAGGTTTCCGTAGGTGAACCTGCGGAAGGATCATTGTCGTGACCCTGACCAAAACAGACCGCGCACGCGTTATCTA-TCCCGCCGAGCGACGGCACCGTCCGTCGCTCGGCCAAGTCCTCGATAACCTCCTCTCCTCGGGGTGGGGGCTCGGGGTAAAAGAACCCACGGCGCCGAAGGCGTCAAGGAACACTGTGCCTAGCTTGGGGACACGACTGGCTTGCTGGCCGCTCCCCTTGCTGCAAAGCTATTTAATCCACACGACTCTCGGCAACGGATATCTCGGCTCTCGCATCGAGGAAGAACGCAGC
>19-A-5(2)
-AACCTGATCATTTAGAGGAAGGAGAAGTCGTAACAAGGTTTCCGTAGGTGAACCTGCGGAAGGATCATTGTCGTGACCCTGACCAAAACAGACCGAGCACGCGTTATCTATTCCTACTGAGTGGCGGCACCGT-CGTCGCTCAGCCAAATCCTCGATAACCTCCTCTCCTCGGAGTGGGGGCTTGGGGTAAAAGAACCCACGGCGCCGAAGGCGTCAAGGAACACTGTGCCTAGCTTGGGGACACGACTGGCTTGCTGGCCGCTCCCCTTGCTGCAAAGCTATTTAATCCACACGACTCTCGGCAACGGATATCTCGGCTCTCGCATCGATGAAGACCGCAGC
>18-A-5
-AACCTTATCATTTCGAGGAAGGAGAAGTCGTAACAAGGTTTCCGTAGGTGAACCTGCGGAAGGATCATTGTCGTGACCCTGACCAAAACAGACCGAGCACGCGTTATCTATTCCTACTGAGTGGCGGCACCGT-CGTCGCTCAGCCAAATCCTCGATAACCTCCTCTCCTTGGAGTTGGGGCTTGGGGTAAAAGAACCCACGGCGCCGAAGGCGTCAAGGAACACTGTGCCTAGCTTGGGGACACGACTGGCTTGCTGGCCGCTCCCCTTGCTGCAAAGCTATTTAATCCACACGACTCTCGGCAACGGATATCTCGGCTCTCGCATCGAGGAAGAACGCAGC
>18-A-5(2)
-AACCTTATCATTTAGAGGAAGGAGAAGTCGTAACAAGGTTTCCGTAGGTGAACCTGCGGAAGGATCATTGTCGTGACCCTGACCAAAACAGACCGAGCACGCGTTATCTATTCCTACTGAGTGGCGGCACCGT-CGTCGCTCAGCCAAATCCTCGATAACCTCCTCTCCTCGGAGTGGGGGCTTGGGGTAAAAGAACCCACGGCGCCGAAGGCGTCAAGGAACACTGTGCCTAGCTCGGTGATGCGGCTGGCTTGCTGGCCGCTCCCCTTGCTGCAAAGCTATTTAATCCACACGACTCTCGGCAACGGATATCTCGGCTCTCGCATCGATGAAGAACGCAGC
>18-A-5(3)
-AACCTTATCATTTCGAGGAAGGAGAAGTCGTAACAAGGTTTCCGTAGGTGAACCTGCGGAAGGATCATTGTCGTGACCCTGACCAAAACAGACCGAGCACGCGTTATCTATTCCTACTGAGTGGCGGCACCGT-CGTCGCTCAGCCAAATCCTCGATAACCTCCTCTCCTCGGAGTGGGGGCTTGGGGTAAAAGAACCCACGGCGCCGAAGGCGTCAAGGAACACTGTGCCTAGCTCGGTGATGCGGCTGGCTTGCCGGTCGCTTACCGTGCTGCAAAGCTATTTAATCCACACGACTCTCGGCAACGGATATCTCGGCTCTCGCATCGATGAAGAACGCAGC
>17-A-5
-AACCTTATCATTTAGAGGAAGGAGAAGTCGTAACAAGGTTTCCGTAGGTGAACCTGCGGAAGGATCATTGTCGTGACCCTGACCAAAACAGACCGAGCACGCGTTATCTATTCCTACTGAGTGGCGGCACCGT-CGTCGCTCAGCCAAATCCTCGATAACCTCCTCTCCTCGGAGTGGGGGCTTGGGGTAAAAGAACCCACGGCGCCGAAGGCGTCAAGGAACACTGTGCCTAGCTTGGGGACACGACTGGCTTGCTGGCCGCTCCCCTTGCTGCAAAGCTATTTAATCCACACGACTCTCGGCAACGGATATCTCGGCTCTCGCATCGATGAAGAGCGCAGC
>17-A-5(2)
-AACCTTATCATTTAGAGGAAGGAGAAGTCGTAACAAGGTTTCCGTAGGTGAACCTGCGGAAGGATCATTGTCGTGACCCTGACCAAAACAGACCGAGCACGCGTTATCTATTCCTACTGAGTGGCGGCACCGT-CGTCGCTCAGCCAAATCCTCGATAACCTCCTCTCCTCGGAGTGGGGGCTCGGGGTAAAAGAACCCACGGCGCCGAAGGCGTCAAGGAACACTGTGCCTAGCTTGGGGACACGACTGGCTTGCTGGCCGCTCCCCTTGCTGCAAAGCTATTTAATCCACACGACTCTCGGCAACGGATATCTCGGCTCTCGCATCGATGAAGAACGCAGC
>17-A-5(3)
-AACCTTATCATTTAGAGGAAGGAGAAGTCGTAACAAGGTTTCCGTAGGTGAACCTGCGGAAGGATCATTGTCGTGACCCTGACCAAAACAGACCGCGCACGCGTTATCTA-TCCCGCCGAGCGACGGCACCGTCCGTCGCTCGGCCAAGTCCTCGATAACCTCCTCTCCTCGGAGTGGGGGCTTGGGGTAAAAGAACCCACGGCGCCGAAGGCGTCAAGGAACACTGTGCCTAGCTCGGTGATGCGGCTGGCTTGCCGGTCGCTTACCGTGCTGCAAAGCTATTTAATCCACACGACTCTCGGCAACGGATATCTCGGCTCTCGCATCGATGAAGAACGCAGC
>17-A-5(4)
-AACCTTATCATTTAGAGGAAGGAGAAGTCGTAACAAGGTTTCCGTAGGTGAACCTGCGGAAGGATCATTGTCGTGACCCTGACCAAAACAGACCGAGCACGCGTTATCTATTCCTGCTGAGTGGCGGCACCGT-CGTCGCTCAGCCAAATCCTCGATAACCTCCTCTCCTCGGAGTGGGGGCTTGGGGTAAAAGAACCCACGGCGCCGAAGGCGTCAAGGAACACTGTGCCTAGCTTGGGGACACGACTGGCTTGCTGGCCGCTCCCCTTGCTGCAAAGCTATTTAATCCACACGACTCTCGGCAACGGATATCTCGGCTCTCGCATCGAGGAAGAACGCAGC
>16-A-5
-AACCTTATCATTTAGAGGAAGGAGAAGTCGTAACAAGGTTTCCGTAGGTGAACCTGCGGAAGGATCATTGTCGTGACCCTGACCAAAACAGACCGCGCACGCGTTATCTA-TCCCGCCGAGCGACGGCACCGT-CGTCGCTCAGCCAAATCCTCGATAACCTCCTCTCCTTGGAGTTGGGGCTTGGGGTAAAAGAACCCACGGCGCCGAAGGCGTCAAGGAACACTGTGCCTAGCTTGGGGACACGACTGGCTTGCTGGCCGCTCCCCTTGCTGCAAAGCTATTTAATCCACACGACTCTCGGCAACGGATATCTCGGCTCTCGCATCGATGAAGAACGCAGC
>16-A-5(2)
-AACCTTATCATTTAGAGGAAGGAGAAGTCGTAACAAGGTTTCCGTAGGTGAACCTGCGGAAGGATCATTGTCGTGACCCTGACCAAAACAGACCGAGCACGCGTTATCTATTCCTACTGAGTGGCGGCACCGT-CGTCGCTCAGCCAAATCCTCGATAACCTCCTCTCCTTGGAGTTGGGGCTTGGGGTAAAAGAACCCACGGCGCCGAAGGCGTCAAGGAACACTGTGCCTAGCTTGGGGACACGACTGGCTTGCTGGCCGCTCCCCTTGCTGCAAAGCTATTTAATCCACACGACTCTCGGCAACGGATATCTCGGCTCTCGCATCGAGGAAGAACGCAGC
>16-A-5(3)
-AACCTTATCATTTAGAGGAAGGAGAAGTCGTAACAAGGTTTCCGTAGGTGAACCTGCGGAAGGATCATTGTCGTGACCCTGACCAAAACAGACCGAGCACGCGTTATCTATTCCTGCTGAGTGGCGGCACCGTCCGTCGCTCGGCCAAGTCCTCGATAACCTCCTCTCCTCGGGGTGGGGGCTCGGGGTAAAAGAACCCACGGCGCCGAAGGCGTCAAGGAACACTGTGCCTAGCTCGGTGATGCGGCTGGCTTGCCGGTCGCTTACCGTGCTGCAAAGCTATTTAATCCACACGACTCTCGGCAACGGATATCTCGGCTCTCGCATCGATGAAGAACGCAGC
>15-A-5
-AACCTTATCATTTCGAGGAAGGAGAAGTCGTAACAAGGTTTCCGTAGGTGAACCTGCGGAAGGATCATTGTCGTGACCCTGACCAAAACAGACCGAGCACGCGTTATCTATTCCTGCTGAGTGGCGGCACCGT-CGTCGCTCAGCCAAATCCTCGATAACCTCCTCTCCTCGGAGTGGGGGCTTGGGGTAAAAGAACCCACGGCGCCGAAGGCGTCAAGGAACACTGTGCCTAGCTTGGGGACACGACTGGCTTGCTGGCCGCTCCCCTTGCTGCAAAGCTATTTAATCCACACGACTCTCGGCAACGGATATCTCGGCTCTCGCATCGATGAAGAACGCAGC
>15-A-5(2)
-AACCTTATCATTTCGAGGAAGGAGAAGTCGTAACAAGGTTTCCGTAGGTGAACCTGCGGAAGGATCATTGTCGTGACCCTGACCAAAACAGACCGAGCACGCGTTATCTATTCCTACTGAGTGGCGGCACCGT-CGTCGCTCAGCCAAATCCTCGATAACCTCCTCTCCTCGGAGTGGGGGCTTGGGGTAAAAGAACCCACGGCGCCGAAGGCGTCAAGGAACACTGTGCCTAGCTCGGTGATGCGGCTGGCTTGCCGGTCGCTTACCGTGCTGCAAAGCTATTTAATCCACACGACTCTCGGCAACGGATATCTCGGCTCTCGCATCGAGGAAGAACGCAGC
>15-A-5(3)
-ACCCTTATCATTTCGAGGAAGGAGAAGTCGTAACAAGGTTTCCGTAGGTGAACCTGCGGAAGGATCATTGTCGTGACCCTGACCAAAACAGACCGAGCACGCGTTATCTATTCCTACTGAGTGGCGGCACCGT-CGTCGCTCAGCCAAATCCTCGATAACCTCCTCTCCTCGGAGTGGGGGCTTGGGGTAAAAGAACCCACGGCGCCGAAGGCGTCAAGGAACACTGTGCCTAGCTCGGTGATGCGGCTGGCTTGCCGGTCGCTTACCGTGCTGCAAAGCTATTTAATCCACACGACTCTCGGCAACGGATATCTCGGCTCTCGCATCGAGGAAGAACGCAGC
>14-A-5
-AACCTGATCATTTAGAGGAAGGAGAAGTCGTAACAAGGTTTCCGTAGGTGAACCTGCGGAAGGATCATTGTCGTGACCCTGACCAAAACAGACCGCGCACGCGTTATCTA-TCCCGCCGAGCGACGGCACCGTCCGTCGCTCGGCCAAGTCCTCGATAACCTCCTCTCCTCGGGGTGGGGGCTCGGGGTAAAAGAACCCACGGCGCCGAAGGCGTCAAGGAACACTGTGCCTAGCTTGGGGACACGACTGGCTTGCTGGCCGCTCCCCTTGCTGCAAAGCTATTTAATCCACACGACTCTCGGCAACGGATATCTCGGCTCTCGCATCGATGAAGAACGCAGC
>14-A-5(2)
-AACCTTATCATTTAGAGGAAGGAGAAGTCGTAACAAGGTTTCCGTAGGTGAACCTGCGGAAGGATCATTGTCGTGACCCTGACCAAAACAGACCGCGCACGCGTTATCTA-TCCCGCCGAGCGACGGCACCGTCCGTCGCTCGGCCAAGTCCTCGATAACCTCCTCTCCTCGGGGTGGGGGCTTGGGGTAAAAGAACCCACGGCGCCGAAGGCGTCAAGGAACACTGTGCCTAGCTCGGTGATGCGGCTGGCTTGCCGGTCGCTTACCGTGCTGCAAAGCTATTTAATCCACACGACTCTCGGCAACGGATATCTCGGCTCTCGCATCGATGAAGAACGCAGC
>14-A-5(3)
-AACCTTATCATTTAGAGGAAGGAGAAGTCGTAACAAGGTTTCCGTAGGTGAACCTGCGGAAGGATCATTGTCGTGACCCTGACCAAAACAGACCGAGCACGCGTTATCTATTCCTGCTGAGTGGCGGCACCGT-CGTCGCTCAGCCAAATCCTCGATAACCTCCTCTCCTCGGGGTGGGGGCTCGGGGTAAAAGAACCCACGGCGCCGAAGGCGTCAAGGAACACTGTGCCTAGCTTGGGGACACGACTGGCTTGCTGGCCGCTCCCCTTGCTGCAAAGCTATTTAATCCACACGACTCTCGGCAACGGATATCTCGGCTCTCGCATCGATGAAGAACGCAGC
>14-A-5(4)
-AACCTTATCATTTAGAGGAAGGAGAAGTCGTAACAAGGTTTCCGTAGGTGAACCTGCGGAAGGATCATTGTCGTGACCCTGACCAAAACAGACCGAGCACGCGTTATCTATTCCTACTGAGTGGCGGCACCGT-CGTCGCTCAGCCAAATCCTCGATAACCTCCTCTCCTTGGAGTGGGGGCTTGGGGTAAAAGAACCCACGGCGCCGAAGGCGTCAAGGAACACTGTGCCTAGCTTGGGGACACGACTGGCTTGCTGGCCGCTCCCCTTGCTGCAAAGCTATTTAATCCACACGACTCTCGGCAACGGATATCTCGGCTCTCGCATCGATGAAGAACGCAGC
>14-A-5(5)
-AACCTTATCATTTAGAGGAAGGAGAAGTCGTAACAAGGTTTCCGTAGGTGAACCTGCGGAAGGATCATTGTCGTGACCCTGACCAAAACAGACCGAGCACGCGTTATCTATTCCTACTGAGTGGCGGCACCGTCCGTCGCTCGGCCAAGTCCTCGATAACCTCCTCTCCTCGGGGTGGGGGCTCGGGGTAAAAGAACCCACGGCGCCGAAGGCGTCAAGGAACACTGTGCCTAGCTTGGGGACACGACTGGCTTGCTGGCCGCTCCCCTTGCTGCAAAGCTATTTAATCCACACGACTCTCGGCAACGGATATCTCGGCTCTCGCATCGATGAAGAACGCAGC
>14-A-5(6)
-AACCTTATCATTTAGAGGAAGGAGAAGTCGTAACAAGGTTTCCGTAGGTGAACCTGCGGAAGGATCATTGTCGTGACCCTGACCAAAACAGACCGAGCACGCGTTATCTATTCCTACTGAGTGGCGGCACCGT-CGTCGCTCAGCCAAATCCTCGATAACCTCCTCTCCTCGGGGTGGGGGCTCGGGGTAAAAGAACCCACGGCGCCGAAGGCGTCAAGGAACACTGTGCCTAGCTCGGTGATGCGGCTGGCTTGCCGGTCGCTTACCGTGCTGCAAAGCTATTTAATCCACACGACTCTCGGCAACGGATATCTCGGCTCTCGCATCGAGGAAGAACGCAGC
>14-A-5(7)
-AACCTTATCATTTAGAGGAAGGAGAAGTCGTAACAAGGTTTCCGTAGGTGAACCTGCGGAAGGATCATTGTCGTGACCCTGACCAAAACAGACCGAGCACGCGTTATCTATTCCTGCTGAGTGGCGGCACCGT-CGTCGCTCAGCCAAATCCTCGATAACCTCCTCTCCTTGGAGTTGGGGCTTGGGGTAAAAGAACCCACGGCGCCGAAGGCGTCAAGGAACACTGTGCCTAGCTTGGGGACACGACTGGCTTGCTGGCCGCTCCCCTTGCTGCAAAGCTATTTAATCCACACGACTCTCGGCAACGGATATCTCGGCTCGCGCATCGATGAAGAACGCAGC
>14-A-5(8)
-AACCTTATCATTTAGAGGAAGGAGAAGTCGTAACAAGGTTTCCGTAGGTGAACCTGCGGAAGGATCATTGTCGTGACCCTGACCAAAACAGACCGAGCACGCGTTATCTATTCCTACTGAGTGGCGGCACCGT-CGTCGCTCAGCCAAATCCTCGATAACCTCCTCTCCTCGGAGTGGGGGCTTGGGGTAAAAGAACCCACGGCGCCGAAGGCGTCAAGGAACACTGTGCCTAGCTTGGGGACACGACTGGCTTGCTGGCCGCTTACCGTGCTGCAAAGCTATTTAATCCACACGACTCTCGGCAACGGATATCTCGGCTCTCGCATCGATGAAGAACGCAGC
>13-A-5
-AACCTTATCATTTAGAGGAAGGAGAAGTCGTAACAAGGTTTCCGTAGGTGAACCTGCGGAAGGATCATTGTCGTGACCCTGACCAAAACAGACCGAGCACGCGTTATCTATTCCTACTGAGTGGCGGCACCGT-CGTCGCTCAGCCAAATCCTCGATAACCTCCTCTCCTCGGAGTGGGGGCTTGGGGTAAAAGAACCCACGGCGCCGAAGGCGTCAAGGAACACTGTGCCTAGCTTGGGGACACGACTGGCTTGCTGGCCGCTCCCCTTGCTGCAAAGCTATTTAATCCACATGACTCTCGGCAACGGATATCTCGGCTCTCGCATCGATGAAGAACGCAGC
>13-A-5(2)
-AACCTTATCATTTCGAGGAAGGAGAAGTCGTAACAAGGTTTCCGTAGGTGAACCTGCGGAAGGATCATTGTCGTGACCCTGACCAAAACAGACCGAGCACGCGTTATCTA-TCCCGCCGAGCGACGGCACCGTCCGTCGCTCGGCCAAGTCCTCGATAACCTCCTCTCCTCGGGGTGGGGGCTCGGGGTAAAAGAACCCACGGCGCCGAAGGCGTCAAGGAACACTGTGCCTAGCTCGGTGATGCGGCTGGCTTGCCGGTCGCTTACCGTGCTGCAAAGCTATTTAATCCACACGACTCTCGGCAACGGATATCTCGGCTCTCGCATCGAGGAAGAACGCAGC
>13-A-5(3)
-AACCTTATCATTTCGAGGAAGGAGAAGTCGTAACAAGGTTTCCGTAGGTGAACCTGCGGAAGGATCATTGTCGTGACCCTGACCAAAACAGACCGAGCACGCGTTATCTATTCCTACTGAGTGGCGGCACCGT-CGTCGCTCAGCCAAATCCTCGATAACCTCCTCTCCTCGGGGTGGGGGCTCGGGGTAAAAGAACCCACGGCGCCGAAGGCGTCAAGGAACACTGTGCCTAGCTCGGTGATGCGGCTGGCTTGCCGGTCGCTTACCGTGCTGCAAAGCTATTTAATCCACACGACTCTCGGCAACGGATATCTCGGCTCTCGCATCGAGGAAGAACGCAGC
>13-A-5(4)
-AACCTTATCATTTAGAGGAAGGAGAAGTCGTAACAAGGTTTCCGTAGGTGAACCTGCGGAAGGATCATTGTCGTGACCCTGACCAAAACAGACCGAGCACGCGTTATCTA-TCCCGCCGAGCGACGGCACCGTCCGTCGCTCGGCCAAGTCCTCGATAACCTCCTCTCCTTGGAGTTGGGGCTTGGGGTAAAAGAACCCACGGCGCCGAAGGCGTCAAGGAACACTGTGCCTAGCTTGGGGACACGACTGGCTTGCTGGCCGCTCCCCTTGCTGCAAAGCTATTTAATCCACACGACTCTCGGCAACGGATATCTCGGCTCTCGCATCGATGAAGAACGCAGC
>13-A-5(5)
-AACCTTATCATTTAGAGGAAGGAGAAGTCGTAACAAGGTTTCCGTAGGTGAACCTGCGGAAGGATCATTGTCGTGACCCTGACCAAAACAGACCGAGCACGCGTTATCTATTCCTACTGAGTGGCGGCACCGT-CGTCGCTCAGCCAAATCCTCGATAACCTCCTCTCCTCGGAGTGGGGGCTTGGGGTAAAAGAACCCACGGCGCCGAAGGCGTCAAGGAACACTGTGCCTAGCTTGGGGACACGACTGGCTTGCTGGCCGCTCCCCTTGCTGCAAAGCTATTTAATCCACACGACTCTCGGCAACGGATATCTCAGCTCTCGCATCGATGAAGAACGCAGC
>13-A-5(6)
-AACCTTATCATTTAGAGGAAGGAGAAGTCGTAACAAGGTTTCCGTAGGTGAACCTGCGGAAGGATCATTGTCGTGACCCTGACCAAAACAGACCGCGCACGCGTTATCTA-TCCCGCCGAGCGACGGCACCGTCCGTCGCTCGGCCAAGTCCTCGATAACCTCCTCTCCTCGGAGTGGGGGCTTGGGGTAAAAGAACCCACGGCGCCGAAGGCGTCAAGGAACACTGTGCCTAGCTTGGGGACACGACTGGCTTGCTGGCCGCTCCCCTTGCTGCAAAGCTATTTAATCCACACGACTCTCGGCAACGGATATCTCGGCTCTCGCATCGAGGAAGAACGCAGC
>13-A-5(7)
-AACCTTATCATTTAGAGGAAGGAGAAGTCGTAACAAGGTTTCCGTAGGTGAACCTGCGGAAGGATCATTGTCGTGACCCTGACCAAAACAGACCGAGCACGCGTTATCTATTCCTGCTGAGTGGCGGCACCGT-CGTCGCTCAGCCAAATCCTCGATAACCTCCTCTCCTTGGAGTTGGGGCTTGGGGTAAAAGAACCCACGGCGCCGAAGGCGTCAAGGAACACTGTGCCTAGCTTGGGGACACGACTGGCTTGCTGGCCGCTCCCCTTGCTGCAAAGCTATTTAATCCACACGACTCTCGGCAACGGATATCTCGGCTCTCGCATCGATGAAGAGCGCAGC
>12-A-5
-AACCTTATCATTTAGAGGAAGGAGAAGTCGTAACAAGGTTTCCGTAGGTGAACCTGCGGAAGGATCATTGTCGTGACCCTGACCAAAACAGACCGAGCACGCGTTATCTA-TCCCGCCGAGCGACGGCACCGTCCGTCGCTCGGCCAAGTCCTCGATAACCTCCTCTCCTCGGGGTGGGGGCTTGGGGTAAAAGAACCCACGGCGCCGAAGGCGTCAAGGAACACTGTGCCTAGCTTGGGGACACGACTGGCTTGCTGGCCGCTCCCCTTGCTGCAAAGCTATTTAATCCACACGACTCTCGGCAACGGATATCTCGGCTCTCGCATCGATGAAGAACGCAGC
>12-A-5(2)
-ACCCTTATCATTTCGAGGAAGGAGAAGTCGTAACAAGGTTTCCGTAGGTGAACCTGCGGAAGGATCATTGTCGTGACCCTGACCAAAACAGACCGCGCACGCGTTATCTA-TCCCGCCGAGCGACGGCACCGTCCGTCGCTCGGCCAAGTCCTCGATAACCTCCTCTCCTCGGGGTGGGGGCTCGGGGTAAAAGAACCCACGGCGCCGAAGGCGTCAAGGAACACTGTGCCTAGCTCGGTGATGCGGCTGGCTTGCCGGTCGCTTACCGTGCTGCAAAGCTATTTAATCCACACGACTCTCGGCAACGGATATCTCGGCTCTCGCATCGATGAAGAACGCAGC
>12-A-5(3)
-AACCTTATCATTTAGAGGAAGGAGAAGTCGTAACAAGGTTTTCGTAGGTGAACCTGCGGAAGGATCATTGTCGTGACCCTGACCAAAACAGACCGAGCACGCGTTATCTATTCCTACTGAGTGGCGGCACCGT-CGTCGCTCAGCCAAATCCTCGATAACCTCCTCTCCTCGGAGTGGGGGCTTGGGGTAAAAGAACCCACGGCGCCGAAGGCGTCAAGGAACACTGTGCCTAGCTTGGGGACACGACTGGCTTGCTGGCCGCTCCCCTTGCTGCAAAGCTATTTAATCCACACGACTCTCGGCAACGGATATCTCGGCTCTCGCATCGATGAAGAACGCAGC
>12-A-5(4)
-AACCTTATCATTTAGAGGAAGGAGAAGTCGTAACAAGGTTTCCGTAGGTGAACCTGCGGAAGGATCATTGTCGTGACCCTGACCAAAACAGACCGAGCACGCGTTATCTATTCCTGCTGAGTGGCGGCACCGT-CGTCGCTCGGCCAAGTCCTCGATAACCTCCTCTCCTCGGGGTGGGGGCTCGGGGTAAAAGAACCCACGGCGCCGAAGGCGTCAAGGAACACTGTGCCTAGCTCGGTGATGCGGCTGGCTTGCCGGTCGCTTACCGTGCTGCAAAGCTATTTAATCCACACGACTCTCGGCAACGGATATCTCGGCTCTCGCATCGATGAAGAACGCAGC
>11-A-5
-AACCTTATCATTTAGAGGAAGGAGAAGTCGTAACAAGGTTTCCGTAGGTGAACCTGCGGAAGGATCATTGTCGTGACCCTGACCAAAACAGACCGCGCACGCGTTATCTA-TCCCGCCGAGCGACGGCACCGTCCGTCGCTCGGCCAAGTCCTCGATAACCTCCTCTCCTCGGGGTGGGGGCTCGGGGTAAAAGAACCCACGGCGCCGAAGGCGTCAAGGAACACTGTGCCTAGCTCGGTGATGCGGCTGGCTTGCCAGTCGCTTACCGTGCTGCAAAGCTATTTAATCCACACGACTCTCGGCAACGGATATCTCGGCTCTCGCATCGATGAAGAACGCAGC
>11-A-5(2)
-AACCTTATCATTTCGAGGAAGGAGAAGTCGTAACAAGGTTTCCGTAGGTGAACCTGCGGAAGGATCATTGTCGTGACCCTGACCAAAACAGACCGAGCACGCGTTATCTA-TCCCGCCGAGCGACGGCACCGTCCGTCGCTCGGCCAAGTCCTCGATAACCTCCTCTCCTCGGGGTGGGGGCTCGGGGTAAAAGAACCCACGGCGCCGAAGGCGTCAAGGAACACTGTGCCTAGCTCGGTGATGCGGCTGGCTTGCCGGTCGCTTACCGTGCTGCAAAGCTATTTAATCCACACGACTCTCGGCAACGGATATCTCGGCTCTCGCATCGATGAAGAACGCAGC
>11-A-5(3)
-AACCTTATCATTTAGAGGAAGGAGAAGTCGTAACAAGGTTTCCGTAGGTGAACCTGCGGAAGGATCATTGTCGTGACCCTGACCAAAACAGACCGAGCACGCGTTATCTATTCCTACTGAGTGGCGGCACCGT-CGTCGCTCAGCCAAATCCTCGATAACCTCCTCTCCTCGGAGTGGGGGCTTGGGGTAAAAGAACCCACGGCGCCGAAGGCGTCAAGGAACACTGTGCCTAGCTTGGGGACACGACTGGCTTGCTGGCCGCTCCCCTTGCTGCAAAGCTATTTAATCCACACGACTCTCGGCAATGGATATCTCGGCTCTCGCATCGATGAAGAACGCAGC
>11-A-5(4)
-AACCTTATCATTTAGAGGAAGGAGAAGTCGTAACAAGGTTTCCGTAGGTGAACCTGCGGAAGGATCATTGTCGTGACCCTGACCAAAACAGACCGCGCACGCGTTATCTATTCCTACTGAGTGGCGGCACCGT-CGTCGCTCAGCCAAATCCTCGATAACCTCCTCTCCTCGGAGTGGGGGCTTGGGGTAAAAGAACCCACGGCGCCGAAGGCGTCAAGGAACACTGTGCCTAGCTCGGTGATGCGGCTGGCTTGCCGGTCGCTTACCGTGCTGCAAAGCTATTTAATCCACACGACTCTCGGCAACGGATATCTCGGCTCTCGCATCGATGAAGAACGCAGC
>11-A-5(5)
-AACCTGATCATTTAGAGGAAGGAGAAGTCGTAACAAGGTTTCCGTAGGTGAACCTGCGGAAGGATCATTGTCGTGACCCTGACCAAAACAGACCGAGCACGCGTTATCTATTCCTACTGAGTGGCGGCACCGT-CGTCGCTCAGCCAAATCCTCGATAACCTCCTCTCCTTGGAGTTGGGGCTTGGGGTAAAAGAACCCACGGCGCCGAAGGCGTCAAGGAACACTGTGCCTAGCTTGGGGACACGACTGGCTTGCTGGCCGCTCCCCTTGCTGCAAAGCTATTTAATCCACACGACTCTCGGCAACGGATATCTCGGCTCTCGCATCGATGAAGAACGCAGC
>10-A-5
-AACCTTATCATTTAGAGGAAGGAGAAGTCGTAACAAGGTTTCCGTAGGTGAACCTGCGGAAGGATCATTGTCGTGACCCTGACCAAAACAGACCGCGCACGCGTTATCTA-TCCCGCCGAGCGACGGCACCGTCCGTCGCTCGGCCAAGTCCTCGATAACCTCCTCTCCTCGGGGTGGGGGCTCGGGGTAAAAGAACCCACGGCGCCGAAGGCGTCAAGGAACACTGTGCCTAGCTCGGTGATGCGGCTGGCTTGCCGGTCGCTTACCATGCTGCAAAGCTATTTAATCCACACGACTCTCGGCAACGGATATCTCGGCTCTCGCATCGATGAAGAACGCAGC
>10-A-5(2)
-AACCTGATCATTTAGAGGAAGGAGAAGTCGTAACAAGGTTTCCGTAGGTGAACCTGCGGAAGGATCATTGTCGTGACCCTGACCAAAACAGACCGCGCACGCGTTATCTA-TCCCGCCGAGCGACGGCACCGTCCGTCGCTCGGCCAAGTCCTCGATAACCTCCTCTCCTCGGAGTGGGGGCTTGGGGTAAAAGAACCCACGGCGCCGAAGGCGTCAAGGAACACTGTGCCTAGCTTGGGGACACGACTGGCTTGCTGGCCGCTCCCCTTGCTGCAAAGCTATTTAATCCACACGACTCTCGGCAACGGATATCTCGGCTCTCGCATCGATGAAGAACGCAGC
>10-A-5(3)
-AACCTTATCATTTAGAGGAAGGAGAAGTCGTAACAAGGTTTCCGTAGGTGAACCTGTGGAAGGATCATTGTCGTGACCCTGACCAAAACAGACCGAGCACGCGTTATCTATTCCTACTGAGTGGCGGCACCGT-CGTCGCTCAGCCAAATCCTCGATAACCTCCTCTCCTCGGAGTGGGGGCTTGGGGTAAAAGAACCCACGGCGCCGAAGGCGTCAAGGAACACTGTGCCTAGCTTGGGGACACGACTGGCTTGCTGGCCGCTCCCCTTGCTGCAAAGCTATTTAATCCACACGACTCTCGGCAACGGATATCTCGGCTCTCGCATCGATGAAGAACGCAGC
>10-A-5(4)
-AACCTTATCATTTAGAGGAAGGAGAAGTTGTAACAAGGTTTCCGTAGTT----------------------------------CAAAACAGACCGCGCACGCGTTATCTA--TCCGTCGAGTGGCGGCACCATCCTTTGCTCGGCCAAGTCCTCGATAACCTCCTCTCCTCGGGATGGGGGCTCGCGGTAAAAGAACCCACGACACCAAAGGCGTCAAGTAACACTGTGCCTAGATCGGTGATGCGGCTGGCTTGCTGGCCGCTTCCCGTGCTGCAAAGCTATTTAATCCACACGACTGTCAGCAACGGATATCTTGGCTCTTGCATCGATGAAGAACGCAGC
>10-A-5(5)
-AACCTTATCATTTAGAGGAAGGAGAAGTCGTAACAAGGTTTCCGTAGGTGAACCTGCGGAAGGATCATTGTCGTGACCCTGACCAAAACAGACCGAGCACGCGTTATCTATTCCTGCTGAGTGGCGGCACCGT-CGTCGCTCAGCCAAATCCTCGATAACCTCCTCTCCTTGGAGTTGGGGCTTGGGGTAAAAGAACCCACGGCGCCGAAGGCGTCAAGGAACACTGTGCCTAGCTTGGGGACACGACTGGCTTGCCGGTCGCTTACCGTGCTGCAAAGCTATTTAATCCACACGACTCTCGGCAACGGATATCTCGGCTCTCGCATCGATGAAGAACGCAGC
>10-A-5(6)
-AACCTTATCATTTAGAGGAAGGAGAAGTCGTAACAAGGTTTCCGTAGGTGAACCTGCGGAAGGATCATTGTCGTGACCCTAACCAAAACAGACCGAGCACGCGTTATCTATTCCTACTGAGTGGCGGCACCGT-CGTCGCTCAGCCAAATCCTCGATAACCTCCTCTCCTCGGAGTGGGGGCTTGGGGTAAAAGAACCCACGGCGCCGAAGGCGTCAAGGAACACTGTGCCTAGCTTGGGGACACGACTGGCTTGCTGGCCGCTCCCCTTGCTGCAAAGCTATTTAATCCACACGACTCTCGGCAACGGATATCTCGGCTCTCGCATCGATGAAGAACGCAGC
>10-A-5(7)
-AACCTTATCATTTAGAGGAAGGAGAAGTCGTAACAAGGTTTCCGTAGGTGAACCTGCGGAAGGATCATTGTCGTGACCCTGACCAAAACAGACCGAGCACGCGTTATCTATTCCTGCTGAGTGGCGGCACCGT-CGTCGCTCAGCCAAATCCTCGATAACCTCCTCTCCTTGGAGTTGGGGCTTGGGGTAAAAGAACCCACGGCGCCGAAGGCGTCAAGGAACACTGTGCCTAGCTCGGTGATGCGGCTGGCTTGCCGGTCGCTTACCGTGCTGCAAAGCTATTTAATCCACACGACTCTCGGCAACGGATATCTCGGCTCTCGCATCGAGGAAGAACGCAGC
>10-A-5(8)
-AACCTTATCATTTAGAGGAAGGAGAAGTCGTAACAAGGTTTCCGTAGGTGAACCTGCGGAAGGATCATTGTCGTGACCCTGACCAAAACAGACCGAGCACGCGTTATCTATTCCTGCTGAGTGGCGGCACCGT-CGTCGCTCAGCCAAATCCTCGATAACCTCCTCTCCTTGGAGTTGGGGCTCGGGGTAAAAGAACCCACGGCGCCGAAGGCGTCAAGGAACACTGTGCCTAGCTCGGTGATGCGGCTGGCTTGCCGGTCGCTTACCGTGCTGCAAAGCTATTTAATCCACACGACTCTCGGCAACGGATATCTCGGCTCTCGCATCGATGAAGAACGCAGC
>10-A-5(9)
-ACCCTTATCATTTAGAGGAAGGAGAAGTCGTAACAAGGTTTCCGTAGGTGAACCTGCGGAAGGATCATTGTCGTGACCCTGACCAAAACAGACCGCGCACGCGTTATCTA-TCCCGCCGAGCGACGGCACCGTCCGTCGCTCGGCCAAGTCCTCGATAACCTCCTCTCCTCGGGGTGGGGGCTCGGGGTAAAAGAACCCACGGCGCCGAAGGCGTCAAGGAACACTGTGCCTAGCTTGGGGACACGACTGGCTTGCTGGCCGCTCCCCTTGCTGCAAAGCTATTTAATCCACACGACTCTCGGCAACGGATATCTCGGCTCTCGCATCGATGAAGAACGCAGC
>10-A-5(10)
-AACCTTATCATTTAGAGGAAGGAGAAGTCGTAACAAGGTTTCCGTAGGTGAACCTGCGGAAGGATCATTGTCGTGACCCTGACCAAAACAGACCGAGCACGCGTTATCTATTCCTACTGAGCGACGGCACCGTCCGTCGCTCGGCCAAGTCCTCGATAACCTCCTCTCCTCGGGGTGGGGGCTCGGGGTAAAAGAACCCACGGCGCCGAAGGCGTCAAGGAACACTGTGCCTAGCTCGGTGATGCGGCTGGCTTGCCGGTCGCTTACCGTGCTGCAAAGCTATTTAATCCACACGACTCTCGGCAACGGATATCTCGGCTCTCGCATCGATGAAGAACGCAGC
>10-A-5(11)
-ACCCTTATCATTTAGAGGAAGGAGAAGTCGTAACAAGGTTTCCGTAGGTGAACCTGCGGAAGGATCATTGTCGTGACCCTGACCAAAACAGACCGAGCACGCGTTATCTATTCCTACTGAGTGGCGGCACCGT-CGTCGCTCAGCCAAATCCTCGATAACCTCCTCTCCTTGGAGTTGGGGCTTGGGGTAAAAGAACCCACGGCGCCGAAGGCGTCAAGGAACACTGTGCCTAGCTTGGGGACACGACTGGCTTGCTGGCCGCTCCCCTTGCTGCAAAGCTATTTAATCCACACGACTCTCGGCAACGGATATCTCGGCTCTCGCATCGATGAAGAACGCAGC
>10-A-5(12)
-AACCTGATCATTTAGAGGAAGGAGAAGTCGTAACAAGGTTTCCGTAGGTGAACCTGCGGAAGGATCATTGTCGTGACCCTGACCAAAACAGACCGAGCACGCGTTATCTATTCCTACTGAGTGGCGGCACCGT-CGTCGCTCAGCCAAATCCTCGATAACCTCCTCTCCTCGGAGTGGGGGCTTGGGGTAAAAGAACCCACGGCGCCGAAGGCGTCAAGGAACACTGTGCCTAGCTCGGTGATGCGGCTGGCTTGCCGGTCGCTTACCGTGCTGCAAAGCTATTTAATCCACACGACTCTCGGCAACGGATATCTCGGCTCTCGCATCGATGAAGAACGCAGC
>10-A-5(13)
-ACCCTTATCATTTAGAGGAAGGAGAAGTCGTAACAAGGTTTCCGTAGGTGAACCTGCGGAAGGATCATTGTCGTGACCCTGACCAAAACAGACCGAGCACGCGTTATCTATTCCTGCTGAGTGGCGGCACCGT-CGTCGCTCAGCCAAATCCTCGATAACCTCCTCTCCTCGGAGTGGGGGCTTGGGGTAAAAGAACCCACGGCGCCGAAGGCGTCAAGGAACACTGTGCCTAGCTTGGGGACACGACTGGCTTGCTGGCCGCTCCCCTTGCTGCAAAGCTATTTAATCCACACGACTCTCGGCAACGGATATCTCGGCTCTCGCATCGATGAAGAACGCAGC
>3499-A-6
-AACCTTATCATTTAGAGGAAGGAGAAGTCGTAACAAGGTTTCCGTAGGTGAACCTGCGGAAGGATCATTGTCGTGACCCTGACCAAAACAGACCGAGCACGCGTTATCTATTCCTACTGAGTGGCGGCACCGT-CGTCGCTCAGCCAAATCCTCGATAACCTCCTCTCCTCGGAGTGGGGGCTTGGGGTAAAAGAACCCACGGCGCCGAAGGCGTCAAGGAACACTGTGCCTAGCTTGGGGACACGACTGGCTTGCTGGCCGCTCCCCTTGCTGCAAAGCTATTTAATCCACACGACTCTCGGCAACGGATATCTCGGCTCTCGCATCGATGAAGAACGCAGC
>2881-A-6
-AACCTTATCATTTAGAGGAAGGAGAAGTCGTAACAAGGTTTCCGTAGGTGAACCTGCGGAAGGATCATTGTCGTGACCCTGACCAAAACAGACCGAGCACGCGTTATCTATTCCTGCTGAGTGGCGGCACCGT-CGTCGCTCAGCCAAATCCTCGATAACCTCCTCTCCTTGGAGTTGGGGCTTGGGGTAAAAGAACCCACGGCGCCGAAGGCGTCAAGGAACACTGTGCCTAGCTTGGGGACACGACTGGCTTGCTGGCCGCTCCCCTTGCTGCAAAGCTATTTAATCCACACGACTCTCGGCAACGGATATCTCGGCTCTCGCATCGATGAAGAACGCAGC
>1788-A-6
-AACCTTATCATTTAGAGGAAGGAGAAGTCGTAACAAGGTTTCCGTAGGTGAACCTGCGGAAGGATCATTGTCGTGACCCTGACCAAAACAGACCGCGCACGCGTTATCTA-TCCCGCCGAGCGACGGCACCGTCCGTCGCTCGGCCAAGTCCTCGATAACCTCCTCTCCTCGGGGTGGGGGCTCGGGGTAAAAGAACCCACGGCGCCGAAGGCGTCAAGGAACACTGTGCCTAGCTCGGTGATGCGGCTGGCTTGCCGGTCGCTTACCGTGCTGCAAAGCTATTTAATCCACACGACTCTCGGCAACGGATATCTCGGCTCTCGCATCGATGAAGAACGCAGC
>352-A-6
-AACCTTATCATTTAGAGGAAGGAGAAGTCGTAACAAGGTTTCCGTAGGTGAACCTGCGGAAGGATCATTGTCGTGACCCTGACCAAAACAGACCGAGCACGCGTTATCTATTCCTGCTGAGTGGCGGCACCGT-CGTCGCTCAGCCAAATCCTCGATAACCTCCTCTCCTCGGAGTGGGGGCTTGGGGTAAAAGAACCCACGGCGCCGAAGGCGTCAAGGAACACTGTGCCTAGCTTGGGGACACGACTGGCTTGCTGGCCGCTCCCCTTGCTGCAAAGCTATTTAATCCACACGACTCTCGGCAACGGATATCTCGGCTCTCGCATCGATGAAGAACGCAGC
>348-A-6
-AACCTTATCATTTAGAGGAAGGAGAAGTCGTAACAAGGTTTCCGTAGGTGAACCTGCGGAAGGATCATTGTCGTGACCCTGACCAAAACAGACCGCGCACGCGTTATCTA-TCCCGCCGAGCGACGGCACCGTCCGTCGCTCGGCCAAGTCCTCGATAACCTCCTCTCCTCGGGGTGGGGGCTCGGGGTAAAAGAACCCACGGCGCCGAAGGCGTCAAGGAACACTGTGCCTAGCTTGGGGACACGACTGGCTTGCTGGCCGCTCCCCTTGCTGCAAAGCTATTTAATCCACACGACTCTCGGCAACGGATATCTCGGCTCTCGCATCGATGAAGAACGCAGC
>340-A-6
-AACCTTATCATTTAGAGGAAGGAGAAGTCGTAACAAGGTTTCCGTAGGTGAACCTGCGGAAGGATCATTGTCGTGACCCTGACCAAAACAGACCGAGCACGCGTTATCTATTCCTACTGAGTGGCGGCACCGT-CGTCGCTCAGCCAAATCCTCGATAACCTCCTCTCCTCGGAGTGGGGGCTTGGGGTAAAAGAACCCACGGCGCCGAAGGCGTCAAGGAACACTGTGCCTAGCTTGGGGACACGACTGGCTTGCTGGCCGCTCCCCTTGCTGCAAAGCTATTTAATCCACACGACTCTCGGCAACGGATATCTCGGCTCTCGCATCGAGGAAGAACGCAGC
>298-A-6
-AACCTTATCATTTAGAGGAAGGAGAAGTCGTAACAAGGTTTCCGTAGGTGAACCTGCGGAAGGATCATTGTCGTGACCCTGACCAAAACAGACCGAGCACGCGTTATCTATTCCTACTGAGTGGCGGCACCGT-CGTCGCTCAGCCAAATCCTCGATAACCTCCTCTCCTTGGAGTTGGGGCTTGGGGTAAAAGAACCCACGGCGCCGAAGGCGTCAAGGAACACTGTGCCTAGCTTGGGGACACGACTGGCTTGCTGGCCGCTCCCCTTGCTGCAAAGCTATTTAATCCACACGACTCTCGGCAACGGATATCTCGGCTCTCGCATCGATGAAGAACGCAGC
>256-A-6
-AACCTTATCATTTAGAGGAAGGAGAAGTCGTAACAAGGTTTCCGTAGGTGAACCTGCGGAAGGATCATTGTCGTGACCCTGACCAAAACAGACCGAGCACGCGTTATCTATTCCTGCTGAGTGGCGGCACCGT-CGTCGCTCAGCCAAATCCTCGATAACCTCCTCTCCTTGGAGTTGGGGCTTGGGGTAAAAGAACCCACGGCGCCGAAGGCGTCAAGGAACACTGTGCCTAGCTTGGGGACACGACTGGCTTGCTGGCCGCTCCCCTTGCTGCAAAGCTATTTAATCCACACGACTCTCGGCAACGGATATCTCGGCTCTCGCATCGAGGAAGAACGCAGC
>241-A-6
-AACCTTATCATTTAGAGGAAGGAGAAGTCGTAACAAGGTTTCCGTAGGTGAACCTGCGGAAGGATCATTGTCGTGACCCTGACCAAAACAGACCGAGCACGCGTTATCTATTCCTACTGAGTGGCGGCACCGT-CGTCGCTCAGCCAAATCCTCGATAACCTCCTCTCCTCGGAGTGGGGGCTTGGGGTAAAAGAACCCACGGCGCCGAAGGCGTCAAGGAACACTGTGCCTAGCTCGGTGATGCGGCTGGCTTGCCGGTCGCTTACCGTGCTGCAAAGCTATTTAATCCACACGACTCTCGGCAACGGATATCTCGGCTCTCGCATCGATGAAGAACGCAGC
>239-A-6
-AACCTTATCATTTAGAGGAAGGAGAAGTCGTAACAAGGTTTCCGTAGGTGAACCTGCGGAAGGATCATTGTCGTGACCCTGACCAAAACAGACCGAGCACGCGTTATCTA-TCCCGCCGAGCGACGGCACCGTCCGTCGCTCGGCCAAGTCCTCGATAACCTCCTCTCCTCGGGGTGGGGGCTCGGGGTAAAAGAACCCACGGCGCCGAAGGCGTCAAGGAACACTGTGCCTAGCTCGGTGATGCGGCTGGCTTGCCGGTCGCTTACCGTGCTGCAAAGCTATTTAATCCACACGACTCTCGGCAACGGATATCTCGGCTCTCGCATCGATGAAGAACGCAGC
>210-A-6
-AACCTTATCATTTAGAGGAAGGAGAAGTCGTAACAAGGTTTCCGTAGGTGAACCTGCGGAAGGATCATTGTCGTGACCCTGACCAAAACAGACCGAGCACGCGTTATCTATTCCTGCTGAGTGGCGGCACCGT-CGTCGCTCAGCCAAATCCTCGATAACCTCCTCTCCTTGGAGTTGGGGCTTGGGGTAAAAGAACCCACGGCGCCGAAGGCGTCAAGGAACACTGTGCCTAGCTCGGTGATGCGGCTGGCTTGCCGGTCGCTTACCGTGCTGCAAAGCTATTTAATCCACACGACTCTCGGCAACGGATATCTCGGCTCTCGCATCGATGAAGAACGCAGC
>187-A-6
-AACCTTATCATTTCGAGGAAGGAGAAGTCGTAACAAGGTTTCCGTAGGTGAACCTGCGGAAGGATCATTGTCGTGACCCTGACCAAAACAGACCGAGCACGCGTTATCTATTCCTACTGAGTGGCGGCACCGT-CGTCGCTCAGCCAAATCCTCGATAACCTCCTCTCCTCGGAGTGGGGGCTTGGGGTAAAAGAACCCACGGCGCCGAAGGCGTCAAGGAACACTGTGCCTAGCTTGGGGACACGACTGGCTTGCTGGCCGCTCCCCTTGCTGCAAAGCTATTTAATCCACACGACTCTCGGCAACGGATATCTCGGCTCTCGCATCGAGGAAGAACGCAGC
>185-A-6
-AACCTTATCATTTCGAGGAAGGAGAAGTCGTAACAAGGTTTCCGTAGGTGAACCTGCGGAAGGATCATTGTCGTGACCCTGACCAAAACAGACCGAGCACGCGTTATCTATTCCTACTGAGTGGCGGCACCGT-CGTCGCTCAGCCAAATCCTCGATAACCTCCTCTCCTCGGAGTGGGGGCTTGGGGTAAAAGAACCCACGGCGCCGAAGGCGTCAAGGAACACTGTGCCTAGCTTGGGGACACGACTGGCTTGCTGGCCGCTCCCCTTGCTGCAAAGCTATTTAATCCACACGACTCTCGGCAACGGATATCTCGGCTCTCGCATCGATGAAGAACGCAGC
>178-A-6
-AACCTTATCATTTAGAGGAAGGAGAAGTCGTAACAAGGTTTCCGTAGGTGAACCTGCGGAAGGATCATTGTCGTGACCCTGACCAAAACAGACCGCGCACGCGTTATCTA-TCCCGCCGAGCGACGGCACCGTCCGTCGCTCGGCCAAGTCCTCGATAACCTCCTCTCCTCGGGGTGGGGGCTCGGGGTAAAAGAACCCACGGCGCCGAAGGCGTCAAGGAACACTGTGCCTAGCTCGGTGATGCGGCTGGCTTGCCGGTCGCTTACCGTGCTGCAAAGCTATTTAATCCACACGACTCTCGGCAACGGATATCTCGGCTCTCGCATCGAGGAAGAACGCAGC
>151-A-6
-AACCTTATCATTTCGAGGAAGGAGAAGTCGTAACAAGGTTTCCGTAGGTGAACCTGCGGAAGGATCATTGTCGTGACCCTGACCAAAACAGACCGAGCACGCGTTATCTATTCCTGCTGAGTGGCGGCACCGT-CGTCGCTCAGCCAAATCCTCGATAACCTCCTCTCCTTGGAGTTGGGGCTTGGGGTAAAAGAACCCACGGCGCCGAAGGCGTCAAGGAACACTGTGCCTAGCTTGGGGACACGACTGGCTTGCTGGCCGCTCCCCTTGCTGCAAAGCTATTTAATCCACACGACTCTCGGCAACGGATATCTCGGCTCTCGCATCGATGAAGAACGCAGC
>145-A-6
-AACCTTATCATTTCGAGGAAGGAGAAGTCGTAACAAGGTTTCCGTAGGTGAACCTGCGGAAGGATCATTGTCGTGACCCTGACCAAAACAGACCGAGCACGCGTTATCTATTCCTGCTGAGTGGCGGCACCGT-CGTCGCTCAGCCAAATCCTCGATAACCTCCTCTCCTTGGAGTTGGGGCTTGGGGTAAAAGAACCCACGGCGCCGAAGGCGTCAAGGAACACTGTGCCTAGCTTGGGGACACGACTGGCTTGCTGGCCGCTCCCCTTGCTGCAAAGCTATTTAATCCACACGACTCTCGGCAACGGATATCTCGGCTCTCGCATCGAGGAAGAACGCAGC
>119-A-6
-AACCTGATCATTTAGAGGAAGGAGAAGTCGTAACAAGGTTTCCGTAGGTGAACCTGCGGAAGGATCATTGTCGTGACCCTGACCAAAACAGACCGAGCACGCGTTATCTATTCCTACTGAGTGGCGGCACCGT-CGTCGCTCAGCCAAATCCTCGATAACCTCCTCTCCTCGGAGTGGGGGCTTGGGGTAAAAGAACCCACGGCGCCGAAGGCGTCAAGGAACACTGTGCCTAGCTTGGGGACACGACTGGCTTGCTGGCCGCTCCCCTTGCTGCAAAGCTATTTAATCCACACGACTCTCGGCAACGGATATCTCGGCTCTCGCATCGATGAAGAACGCAGC
>105-A-6
-ACCCTTATCATTTAGAGGAAGGAGAAGTCGTAACAAGGTTTCCGTAGGTGAACCTGCGGAAGGATCATTGTCGTGACCCTGACCAAAACAGACCGAGCACGCGTTATCTATTCCTGCTGAGTGGCGGCACCGT-CGTCGCTCAGCCAAATCCTCGATAACCTCCTCTCCTTGGAGTTGGGGCTTGGGGTAAAAGAACCCACGGCGCCGAAGGCGTCAAGGAACACTGTGCCTAGCTTGGGGACACGACTGGCTTGCTGGCCGCTCCCCTTGCTGCAAAGCTATTTAATCCACACGACTCTCGGCAACGGATATCTCGGCTCTCGCATCGATGAAGAACGCAGC
>104-A-6
-AACCTTATCATTTAGAGGAAGGAGAAGTCGTAACAAGGTTTCCGTAGGTGAACCTGCGGAAGGATCATTGTCGTGACCCTGACCAAAACAGACCGAGCACGCGTTATCTATTCCTACTGAGTGGCGGCACCGT-CGTCGCTCAGCCAAATCCTCGATAACCTCCTCTCCTCGGGGTGGGGGCTCGGGGTAAAAGAACCCACGGCGCCGAAGGCGTCAAGGAACACTGTGCCTAGCTCGGTGATGCGGCTGGCTTGCCGGTCGCTTACCGTGCTGCAAAGCTATTTAATCCACACGACTCTCGGCAACGGATATCTCGGCTCTCGCATCGATGAAGAACGCAGC
>100-A-6
-AACCTTATCATTTCGAGGAAGGAGAAGTCGTAACAAGGTTTCCGTAGGTGAACCTGCGGAAGGATCATTGTCGTGACCCTGACCAAAACAGACCGCGCACGCGTTATCTA-TCCCGCCGAGCGACGGCACCGTCCGTCGCTCGGCCAAGTCCTCGATAACCTCCTCTCCTCGGGGTGGGGGCTCGGGGTAAAAGAACCCACGGCGCCGAAGGCGTCAAGGAACACTGTGCCTAGCTCGGTGATGCGGCTGGCTTGCCGGTCGCTTACCGTGCTGCAAAGCTATTTAATCCACACGACTCTCGGCAACGGATATCTCGGCTCTCGCATCGAGGAAGAACGCAGC
>99-A-6
-ACCCTTATCATTTAGAGGAAGGAGAAGTCGTAACAAGGTTTCCGTAGGTGAACCTGCGGAAGGATCATTGTCGTGACCCTGACCAAAACAGACCGAGCACGCGTTATCTATTCCTACTGAGTGGCGGCACCGT-CGTCGCTCAGCCAAATCCTCGATAACCTCCTCTCCTCGGAGTGGGGGCTTGGGGTAAAAGAACCCACGGCGCCGAAGGCGTCAAGGAACACTGTGCCTAGCTTGGGGACACGACTGGCTTGCTGGCCGCTCCCCTTGCTGCAAAGCTATTTAATCCACACGACTCTCGGCAACGGATATCTCGGCTCTCGCATCGATGAAGAACGCAGC
>95-A-6
-AACCTTATCATTTAGAGGAAGGAGAAGTCGTAACAAGGTTTCCGTAGGTGAACCTGCGGAAGGATCATTGTCGTGACCCTGACCAAAACAGACCGCGCACGCGTTATCTA-TCCCGCCGAGCGACGGCACCGTCCGTCGCTCGGCCAAGTCCTCGATAACCTCCTCTCCTCGGAGTGGGGGCTTGGGGTAAAAGAACCCACGGCGCCGAAGGCGTCAAGGAACACTGTGCCTAGCTTGGGGACACGACTGGCTTGCTGGCCGCTCCCCTTGCTGCAAAGCTATTTAATCCACACGACTCTCGGCAACGGATATCTCGGCTCTCGCATCGATGAAGAACGCAGC
>93-A-6
-AACCTTATCATTTCGAGGAAGGAGAAGTCGTAACAAGGTTTCCGTAGGTGAACCTGCGGAAGGATCATTGTCGTGACCCTGACCAAAACAGACCGCGCACGCGTTATCTA-TCCCGCCGAGCGACGGCACCGTCCGTCGCTCGGCCAAGTCCTCGATAACCTCCTCTCCTCGGGGTGGGGGCTCGGGGTAAAAGAACCCACGGCGCCGAAGGCGTCAAGGAACACTGTGCCTAGCTCGGTGATGCGGCTGGCTTGCCGGTCGCTTACCGTGCTGCAAAGCTATTTAATCCACACGACTCTCGGCAACGGATATCTCGGCTCTCGCATCGATGAAGAACGCAGC
>87-A-6
-AACCTGATCATTTAGAGGAAGGAGAAGTCGTAACAAGGTTTCCGTAGGTGAACCTGCGGAAGGATCATTGTCGTGACCCTGACCAAAACAGACCGAGCACGCGTTATCTATTCCTGCTGAGTGGCGGCACCGT-CGTCGCTCAGCCAAATCCTCGATAACCTCCTCTCCTTGGAGTTGGGGCTTGGGGTAAAAGAACCCACGGCGCCGAAGGCGTCAAGGAACACTGTGCCTAGCTTGGGGACACGACTGGCTTGCTGGCCGCTCCCCTTGCTGCAAAGCTATTTAATCCACACGACTCTCGGCAACGGATATCTCGGCTCTCGCATCGATGAAGAACGCAGC
>78-A-6
-ACCCTTATCATTTCGAGGAAGGAGAAGTCGTAACAAGGTTTCCGTAGGTGAACCTGCGGAAGGATCATTGTCGTGACCCTGACCAAAACAGACCGAGCACGCGTTATCTATTCCTACTGAGTGGCGGCACCGT-CGTCGCTCAGCCAAATCCTCGATAACCTCCTCTCCTCGGAGTGGGGGCTTGGGGTAAAAGAACCCACGGCGCCGAAGGCGTCAAGGAACACTGTGCCTAGCTTGGGGACACGACTGGCTTGCTGGCCGCTCCCCTTGCTGCAAAGCTATTTAATCCACACGACTCTCGGCAACGGATATCTCGGCTCTCGCATCGAGGAAGAACGCAGC
>75-A-6
-AACCTTATCATTTAGAGGAAGGAGAAGTCGTAACAAGGTTTCCGTAGGTGAACCTGCGGAAGGATCATTGTCGTGACCCTGACCAAAACAGACCGCGCACGCGTTATCTA-TCCCGCCGAGCGACGGCACCGTCCGTCGCTCGGCCAAGTCCTCGATAACCTCCTCTCCTTGGAGTTGGGGCTTGGGGTAAAAGAACCCACGGCGCCGAAGGCGTCAAGGAACACTGTGCCTAGCTTGGGGACACGACTGGCTTGCTGGCCGCTCCCCTTGCTGCAAAGCTATTTAATCCACACGACTCTCGGCAACGGATATCTCGGCTCTCGCATCGATGAAGAACGCAGC
>71-A-6
-AACCTTATCATTTAGAGGAAGGAGAAGTCGTAACAAGGTTTCCGTAGGTGAACCTGCGGAAGGATCATTGTCGTGACCCTGACCAAAACAGACCGAGCACGCGTTATCTA-TCCCGCCGAGCGACGGCACCGTCCGTCGCTCGGCCAAGTCCTCGATAACCTCCTCTCCTCGGGGTGGGGGCTCGGGGTAAAAGAACCCACGGCGCCGAAGGCGTCAAGGAACACTGTGCCTAGCTTGGGGACACGACTGGCTTGCTGGCCGCTCCCCTTGCTGCAAAGCTATTTAATCCACACGACTCTCGGCAACGGATATCTCGGCTCTCGCATCGATGAAGAACGCAGC
>68-A-6
-AACCTTATCATTTAGAGGAAGGAGAAGTCGTAACAAGGTTTCCGTAGGTGAACCTGCGGAAGGATCATTGTCGTGACCCTGACCAAAACAGACCGAGCACGCGTTATCTATTCCTGCTGAGTGGCGGCACCGT-CGTCGCTCAGCCAAATCCTCGATAACCTCCTCTCCTCGGGGTGGGGGCTCGGGGTAAAAGAACCCACGGCGCCGAAGGCGTCAAGGAACACTGTGCCTAGCTCGGTGATGCGGCTGGCTTGCCGGTCGCTTACCGTGCTGCAAAGCTATTTAATCCACACGACTCTCGGCAACGGATATCTCGGCTCTCGCATCGATGAAGAACGCAGC
>67-A-6
-ACCCTTATCATTTAGAGGAAGGAGAAGTCGTAACAAGGTTTCCGTAGGTGAACCTGCGGAAGGATCATTGTCGTGACCCTGACCAAAACAGACCGAGCACGCGTTATCTATTCCTACTGAGTGGCGGCACCGT-CGTCGCTCAGCCAAATCCTCGATAACCTCCTCTCCTCGGAGTGGGGGCTTGGGGTAAAAGAACCCACGGCGCCGAAGGCGTCAAGGAACACTGTGCCTAGCTTGGGGACACGACTGGCTTGCTGGCCGCTCCCCTTGCTGCAAAGCTATTTAATCCACACGACTCTCGGCAACGGATATCTCGGCTCTCGCATCGAGGAAGAACGCAGC
>63-A-6
-ACCCTTATCATTTAGAGGAAGGAGAAGTCGTAACAAGGTTTCCGTAGGTGAACCTGCGGAAGGATCATTGTCGTGACCCTGACCAAAACAGACCGAGCACGCGTTATCTATTCCTGCTGAGTGGCGGCACCGT-CGTCGCTCAGCCAAATCCTCGATAACCTCCTCTCCTTGGAGTTGGGGCTTGGGGTAAAAGAACCCACGGCGCCGAAGGCGTCAAGGAACACTGTGCCTAGCTTGGGGACACGACTGGCTTGCTGGCCGCTCCCCTTGCTGCAAAGCTATTTAATCCACACGACTCTCGGCAACGGATATCTCGGCTCTCGCATCGAGGAAGAACGCAGC
>59-A-6
-AACCTGATCATTTAGAGGAAGGAGAAGTCGTAACAAGGTTTCCGTAGGTGAACCTGCGGAAGGATCATTGTCGTGACCCTGACCAAAACAGACCGCGCACGCGTTATCTA-TCCCGCCGAGCGACGGCACCGTCCGTCGCTCGGCCAAGTCCTCGATAACCTCCTCTCCTCGGGGTGGGGGCTCGGGGTAAAAGAACCCACGGCGCCGAAGGCGTCAAGGAACACTGTGCCTAGCTCGGTGATGCGGCTGGCTTGCCGGTCGCTTACCGTGCTGCAAAGCTATTTAATCCACACGACTCTCGGCAACGGATATCTCGGCTCTCGCATCGATGAAGAACGCAGC
>58-A-6
-ACCCTTATCATTTCGAGGAAGGAGAAGTCGTAACAAGGTTTCCGTAGGTGAACCTGCGGAAGGATCATTGTCGTGACCCTGACCAAAACAGACCGAGCACGCGTTATCTATTCCTGCTGAGTGGCGGCACCGT-CGTCGCTCAGCCAAATCCTCGATAACCTCCTCTCCTTGGAGTTGGGGCTTGGGGTAAAAGAACCCACGGCGCCGAAGGCGTCAAGGAACACTGTGCCTAGCTTGGGGACACGACTGGCTTGCTGGCCGCTCCCCTTGCTGCAAAGCTATTTAATCCACACGACTCTCGGCAACGGATATCTCGGCTCTCGCATCGAGGAAGAACGCAGC
>58-A-6(2)
-AACCTTATCATTTAGAGGAAGGAGAAGTCGTAACAAGGTTTCCGTAGGTGAACCTGCGGAAGGATCATTGTCGTGACCCTGACCAAAACAGACCGCGCACGCGTTATCTATTCCTACTGAGTGGCGGCACCGT-CGTCGCTCAGCCAAATCCTCGATAACCTCCTCTCCTCGGAGTGGGGGCTTGGGGTAAAAGAACCCACGGCGCCGAAGGCGTCAAGGAACACTGTGCCTAGCTTGGGGACACGACTGGCTTGCTGGCCGCTCCCCTTGCTGCAAAGCTATTTAATCCACACGACTCTCGGCAACGGATATCTCGGCTCTCGCATCGATGAAGAACGCAGC
>58-A-6(3)
-ACCCTTATCATTTAGAGGAAGGAGAAGTCGTAACAAGGTTTCCGTAGGTGAACCTGCGGAAGGATCATTGTCGTGACCCTGACCAAAACAGACCGCGCACGCGTTATCTA-TCCCGCCGAGCGACGGCACCGTCCGTCGCTCGGCCAAGTCCTCGATAACCTCCTCTCCTCGGGGTGGGGGCTCGGGGTAAAAGAACCCACGGCGCCGAAGGCGTCAAGGAACACTGTGCCTAGCTCGGTGATGCGGCTGGCTTGCCGGTCGCTTACCGTGCTGCAAAGCTATTTAATCCACACGACTCTCGGCAACGGATATCTCGGCTCTCGCATCGATGAAGAACGCAGC
>57-A-6
-AACCTTATCATTTAGAGGAAGGAGAAGTCGTAACAAGGTTTCCGTAGGTGAACCTGCGGAAGGATCATTGTCGTGACCCTGACCAAAACAGACCGCGCACGCGTTATCTATTCCTGCTGAGTGGCGGCACCGT-CGTCGCTCAGCCAAATCCTCGATAACCTCCTCTCCTTGGAGTTGGGGCTTGGGGTAAAAGAACCCACGGCGCCGAAGGCGTCAAGGAACACTGTGCCTAGCTTGGGGACACGACTGGCTTGCTGGCCGCTCCCCTTGCTGCAAAGCTATTTAATCCACACGACTCTCGGCAACGGATATCTCGGCTCTCGCATCGATGAAGAACGCAGC
>56-A-6
-AACCTTATCATTTAGAGGAAGGAGAAGTCGTAACAAGGTTTCCGTAGGTGAACCTGCGGAAGGATCATTGTCGTGACCCTGACCAAAACAGACCGAGCACGCGTTATCTATTCCTGCTGAGTGGCGGCACCGT-CGTCGCTCAGCCAAATCCTCGATAACCTCCTCTCCTTGGAGTGGGGGCTTGGGGTAAAAGAACCCACGGCGCCGAAGGCGTCAAGGAACACTGTGCCTAGCTTGGGGACACGACTGGCTTGCTGGCCGCTCCCCTTGCTGCAAAGCTATTTAATCCACACGACTCTCGGCAACGGATATCTCGGCTCTCGCATCGATGAAGAACGCAGC
>41-A-6
-ACCCTTATCATTTCGAGGAAGGAGAAGTCGTAACAAGGTTTCCGTAGGTGAACCTGCGGAAGGATCATTGTCGTGACCCTGACCAAAACAGACCGCGCACGCGTTATCTA-TCCCGCCGAGCGACGGCACCGTCCGTCGCTCGGCCAAGTCCTCGATAACCTCCTCTCCTCGGGGTGGGGGCTCGGGGTAAAAGAACCCACGGCGCCGAAGGCGTCAAGGAACACTGTGCCTAGCTCGGTGATGCGGCTGGCTTGCCGGTCGCTTACCGTGCTGCAAAGCTATTTAATCCACACGACTCTCGGCAACGGATATCTCGGCTCTCGCATCGAGGAAGAACGCAGC
>41-A-6(2)
-AACCTTATCATTTAGAGGAAGGAGAAGTCGTAACAAGGTTTCCGTAGGTGAACCTGCGGAAGGATCATTGTCGTGACCCTGACCAAAACAGACCGAGCACGCGTTATCTATTCCTACTGAGTGGCGGCACCGT-CGTCGCTCAGCCAAATCCTCGATAACCTCCTCTCCTCGGAGTTGGGGCTTGGGGTAAAAGAACCCACGGCGCCGAAGGCGTCAAGGAACACTGTGCCTAGCTTGGGGACACGACTGGCTTGCTGGCCGCTCCCCTTGCTGCAAAGCTATTTAATCCACACGACTCTCGGCAACGGATATCTCGGCTCTCGCATCGATGAAGAACGCAGC
>40-A-6
-AACCTTATCATTTAGAGGAAGGAGAAGTCGTAACAAGGTTTCCGTAGGTGAACCTGCGGAAGGATCATTGTCGTGACCCTGACCAAAACAGACCGAGCACGCGTTATCTATTCCTGCTGAGTGGCGGCACCGT-CGTCGCTCAGCCAAATCCTCGATAACCTCCTCTCCTCGGAGTGGGGGCTTGGGGTAAAAGAACCCACGGCGCCGAAGGCGTCAAGGAACACTGTGCCTAGCTCGGTGATGCGGCTGGCTTGCCGGTCGCTTACCGTGCTGCAAAGCTATTTAATCCACACGACTCTCGGCAACGGATATCTCGGCTCTCGCATCGATGAAGAACGCAGC
>38-A-6
-AACCTTATCATTTAGAGGAAGGAGAAGTCGTAACAAGGTTTCCGTAGGTGAACCTGCGGAAGGATCATTGTCGTGACCCTGACCAAAACAGACCGAGCACGCGTTATCTATTCCTACTGAGTGGCGGCACCGT-CGTCGCTCAGCCAAATCCTCGATAACCTCCTCTCCTCGGGGTGGGGGCTCGGGGTAAAAGAACCCACGGCGCCGAAGGCGTCAAGGAACACTGTGCCTAGCTTGGGGACACGACTGGCTTGCTGGCCGCTCCCCTTGCTGCAAAGCTATTTAATCCACACGACTCTCGGCAACGGATATCTCGGCTCTCGCATCGATGAAGAACGCAGC
>38-A-6(2)
-AACCTTATCATTTAGAGGAAGGAGAAGTCGTAACAAGGTTTCCGTAGGTGAACCTGCGGAAGGATCATTGTCGTGACCCTGACCAAAACAGACCGAGCACGCGTTATCTA-TCCCGCCGAGCGACGGCACCGTCCGTCGCTCGGCCAAGTCCTCGATAACCTCCTCTCCTCGGGGTGGGGGCTCGGGGTAAAAGAACCCACGGCGCCGAAGGCGTCAAGGAACACTGTGCCTAGCTCGGTGATGCGGCTGGCTTGCCGGTCGCTTACCGTGCTGCAAAGCTATTTAATCCACACGACTCTCGGCAACGGATATCTCGGCTCTCGCATCGAGGAAGAACGCAGC
>35-A-6
-AACCTTATCATTTAGAGGAAGGAGAAGTCGTAACAAGGTTTCCGTAGGTGAACCTGCGGAAGGATCATTGTCGTGACCCTGACCAAAACAGACCGAGCACGCGTTATCTATTCCTACTGAGTGGCGGCACCGT-CGTCGCTCAGCCAAATCCTCAATAACCTCCTCTCCTCGGAGTGGGGGCTTGGGGTAAAAGAACCCACGGCGCCGAAGGCGTCAAGGAACACTGTGCCTAGCTTGGGGACACGACTGGCTTGCTGGCCGCTCCCCTTGCTGCAAAGCTATTTAATCCACACGACTCTCGGCAACGGATATCTCGGCTCTCGCATCGATGAAGAACGCAGC
>35-A-6(2)
-AACCTTATCATTTAGAGGAAGGAGAAGTCGTAACAAGGTTTCCGTAGGTGAACCTGCGGAAGGATCATTGTCGTGACCCTGACCAAAACAGACCGCGCACGCGTTATCTA-TCCCGCCGAGCGACGGCACCGTCCGTCGCTCGGCCAAGTCCTCGATAACCTCCTCTCCTCGGGGTGGGGGCTCGGGGTAAAAGAACCCACGGCGCCGAAGGCGTCAAGGAACACTGTGCCTAGCTCGGTGATGCGGCTGGCTTGCTGGCCGCTCCCCTTGCTGCAAAGCTATTTAATCCACACGACTCTCGGCAACGGATATCTCGGCTCTCGCATCGATGAAGAACGCAGC
>34-A-6
-AACCTTATCATTTAGAGGAAGGAGAAGTCGTAACAAGGTTTCCGTAGGTGAACCTGCGGAAGGATCATTGTCGTGACCCTGACCAAAACAGACCGCGCACGCGTTATCTA-TCCCGCCGAGCGACGGCACCGTCCGTCGCTCGGCCAAGTCCTCGATAACCTCCTCTCCTCGGGGTGGGGGCTTGGGGTAAAAGAACCCACGGCGCCGAAGGCGTCAAGGAACACTGTGCCTAGCTTGGGGACACGACTGGCTTGCTGGCCGCTCCCCTTGCTGCAAAGCTATTTAATCCACACGACTCTCGGCAACGGATATCTCGGCTCTCGCATCGATGAAGAACGCAGC
>33-A-6
-AACCTTATCATTTAGAGGAAGGAGAAGTCGTAACAAGGTTTCCGTAGGTGAACCTGCGGAAGGATCATTGTCGTGACCCTGACCAAAACAGACCGAGCACGCGTTATCTATTCCTGCTGAGTGGCGGCACCGT-CGTCGCTCAGCCAAATCCTCGATAACCTCCTCTCCTCGGAGTGGGGGCTTGGGGTAAAAGAACCCACGGCGCCGAAGGCGTCAAGGAACACTGTGCCTAGCTTGGGGACACGACTGGCTTGCTGGCCGCTCCCCTTGCTGCAAAGCTATTTAATCCACACGACTCTCGGCAACGGATATCTCGGCTCTCGCATCGAGGAAGAACGCAGC
>33-A-6(2)
-AACCTTATCATTTAGAGGAAGGAGAAGTCGTAACAAGGTTTCCGTAGGTGAACCTGCGGAAGGATCATTGTCGTGACCCTGACCAAAACAGACCGAGCACGCGTTATCTATTCCTACTGAGTGGCGGCACCGT-CGTCGCTCAGCCAAATCCTCGATAACCTCCTCTCCTCGGAGTGGGGGCTCGGGGTAAAAGAACCCACGGCGCCGAAGGCGTCAAGGAACACTGTGCCTAGCTCGGTGATGCGGCTGGCTTGCCGGTCGCTTACCGTGCTGCAAAGCTATTTAATCCACACGACTCTCGGCAACGGATATCTCGGCTCTCGCATCGATGAAGAACGCAGC
>28-A-6
-ACCCTTATCATTTAGAGGAAGGAGAAGTCGTAACAAGGTTTCCGTAGGTGAACCTGCGGAAGGATCATTGTCGTGACCCTGACCAAAACAGACCGCGCACGCGTTATCTA-TCCCGCCGAGCGACGGCACCGTCCGTCGCTCGGCCAAGTCCTCGATAACCTCCTCTCCTCGGGGTGGGGGCTCGGGGTAAAAGAACCCACGGCGCCGAAGGCGTCAAGGAACACTGTGCCTAGCTCGGTGATGCGGCTGGCTTGCCGGTCGCTTACCGTGCTGCAAAGCTATTTAATCCACACGACTCTCGGCAACGGATATCTCGGCTCTCGCATCGAGGAAGAACGCAGC
>28-A-6(2)
-AACCTTATCATTTAGAGGAAGGAGAAGTCGTAACAAGGTTTCCGTAGGTGAACCTGCGGAAGGATCATTGTCGTGACCCTGACCAAAACAGACCGAGCACGCGTTATCTATTCCTACTGAGTGGCGGCACCGT-CGTCGCTCAGCCAAATCCTCGATAACCTCCTCTCCTTGGAGTTGGGGCTTGGGGTAAAAGAACCCACGGCGCCGAAGGCGTCAAGGAACACTGTGCCTAGCTCGGTGATGCGGCTGGCTTGCCGGTCGCTTACCGTGCTGCAAAGCTATTTAATCCACACGACTCTCGGCAACGGATATCTCGGCTCTCGCATCGATGAAGAACGCAGC
>27-A-6
-AACCTTATCATTTAGAGGAAGGAGAAGTCGTAACAAGGTTTCCGTAGGTGAACCTGCGGAAGGATCATTGTCGTGACCCTGACCAAAACAGACCGAGCACGCGTTATCTATTCCTACTGAGTGGCGGCACCGT-CGTCGCTCAGCCAAATCCTCGATAACCTCCTCTCCTTGGAGTTGGGGCTTGGGGTAAAAGAACCCACGGCGCCGAAGGCGTCAAGGAACACTGTGCCTAGCTTGGGGACACGACTGGCTTGCTGGCCGCTCCCCTTGCTGCAAAGCTATTTAATCCACACGACTCTCGGCAACGGATATCTCGGCTCTCGCATCGAGGAAGAACGCAGC
>26-A-6
-AACCTTATCATTTAGAGGAAGGAGAAGTCGTAACAAGGTTTCCGTAGGTGAACCTGCGGAAGGATCATTGTCGTGACCCTGACCAAAACAGACCGAGCACGCGTTATCTATTCCTGCTGAGTGGCGGCACCGT-CGTCGCTCAGCCAAATCCTCGATAACCTCCTCTCCTCGGGGTGGGGGCTCGGGGTAAAAGAACCCACGGCGCCGAAGGCGTCAAGGAACACTGTGCCTAGCTTGGGGACACGACTGGCTTGCTGGCCGCTCCCCTTGCTGCAAAGCTATTTAATCCACACGACTCTCGGCAACGGATATCTCGGCTCTCGCATCGATGAAGAACGCAGC
>26-A-6(2)
-AACCTTATCATTTAGAGGAAGGAGAAGTCGTAACAAGGTTTCCGTAGGTGAACCTGCGGAAGGATCATTGTCGTGACCCTGACCAAAACAGACCGAGCACGCGTTATCTA-TCCCGCCGAGCGACGGCACCGTCCGTCGCTCGGCCAAGTCCTCGATAACCTCCTCTCCTCGGAGTGGGGGCTTGGGGTAAAAGAACCCACGGCGCCGAAGGCGTCAAGGAACACTGTGCCTAGCTTGGGGACACGACTGGCTTGCTGGCCGCTCCCCTTGCTGCAAAGCTATTTAATCCACACGACTCTCGGCAACGGATATCTCGGCTCTCGCATCGATGAAGAACGCAGC
>26-A-6(3)
-AACCTTATCATTTAGAGGAAGGAGAAGTCGTAACAAGGTTTCCGTAGGTGAACCTGCGGAAGGATCATTGTCGTGACCCTGACCAAAACAGACCGCGCACGCGTTATCTA-TCCCGCCGAGCGACGGCACCGTCCGTCGCTCGGCCAAGTCCTCGATAACCTCCTCTCCTCGGGGTGGGGGCTCGGGGTAAAAGAACCCACGGCGCCGAAGGCGTCAAGGAACACTGTGCCTAGCTTGGGGACACGACTGGCTTGCTGGCCGCTCCCCTTGCTGCAAAGCTATTTAATCCACACGACTCTCGGCAACGGATATCTCGGCTCTCGCATCGAGGAAGAACGCAGC
>25-A-6
-AACCTTATCATTTCGAGGAAGGAGAAGTCGTAACAAGGTTTCCGTAGGTGAACCTGCGGAAGGATCATTGTCGTGACCCTGACCAAAACAGACCGAGCACGCGTTATCTATTCCTGCTGAGTGGCGGCACCGT-CGTCGCTCAGCCAAATCCTCGATAACCTCCTCTCCTCGGAGTGGGGGCTTGGGGTAAAAGAACCCACGGCGCCGAAGGCGTCAAGGAACACTGTGCCTAGCTTGGGGACACGACTGGCTTGCTGGCCGCTCCCCTTGCTGCAAAGCTATTTAATCCACACGACTCTCGGCAACGGATATCTCGGCTCTCGCATCGAGGAAGAACGCAGC
>25-A-6(2)
-ACCCTTATCATTTCGAGGAAGGAGAAGTCGTAACAAGGTTTCCGTAGGTGAACCTGCGGAAGGATCATTGTCGTGACCCTGACCAAAACAGACCGAGCACGCGTTATCTATTCCTACTGAGTGGCGGCACCGT-CGTCGCTCAGCCAAATCCTCGATAACCTCCTCTCCTCGGAGTGGGGGCTTGGGGTAAAAGAACCCACGGCGCCGAAGGCGTCAAGGAACACTGTGCCTAGCTTGGGGACACGACTGGCTTGCTGGCCGCTCCCCTTGCTGCAAAGCTATTTAATCCACACGACTCTCGGCAACGGATATCTCGGCTCTCGCATCGATGAAGAACGCAGC
>25-A-6(3)
-AACCTTATCATTTAGAGGAAGGAGAAGTCGTAACAAGGTTTCCGTAGGTGAACCTGCGGAAGGATCATTGTCGTGACCCTGACCAAAACAGACCGCGCACGCGTTATCTA-TCCCGCCGAGCGACGGCACCGTCCGTCGCTCGGCCAAGTCCTCGATAACCTCCTCTCCTCGGGGTGGGGGCTCGGGGTAAAAGAACCCACGGCGCCGAAGGCGTCAAGGAACACTGTGCCTAGCTCGGTGATGCGGCTGGCTTGCCGGTCGCTCCCCTTGCTGCAAAGCTATTTAATCCACACGACTCTCGGCAACGGATATCTCGGCTCTCGCATCGATGAAGAACGCAGC
>25-A-6(4)
-AACCTTATCATTTAGAGGAAGGAGAAGTCGTAACAAGGTTTCCGTAGGTGAACCTGCGGAAGGATCATTGTCGTGACCCTGACCAAAACAGACCGAGCACGCGTTATCTATTCCTACTGAGTGGCGGCACCGT-CGTCGCTCAGCCAAATCCTCGATAACCTCCTCTCCTCGGAGTGGGGGCTTGGGGTAAAAGAACCCACGGCGCCGAAGGCGTCAAGGAACACTGTGCCTAGCTTGGGGACACGACTGGCTTGCCGGTCGCTTACCGTGCTGCAAAGCTATTTAATCCACACGACTCTCGGCAACGGATATCTCGGCTCTCGCATCGATGAAGAACGCAGC
>24-A-6
-AACCTTATCATTTAGAGGAAGGAGAAGTCGTAACAAGGTTTCCGTAGGTGAACCTGCGGAAGGATCATTGTCGTGACCCTGACCAAAACAGACCGAGCACGCGTTATCTATTCCTACTGAGTGGCGGCACCGT-CGTCGCTCGGCCAAGTCCTCGATAACCTCCTCTCCTCGGGGTGGGGGCTCGGGGTAAAAGAACCCACGGCGCCGAAGGCGTCAAGGAACACTGTGCCTAGCTCGGTGATGCGGCTGGCTTGCCGGTCGCTTACCGTGCTGCAAAGCTATTTAATCCACACGACTCTCGGCAACGGATATCTCGGCTCTCGCATCGATGAAGAACGCAGC
>24-A-6(2)
-ACCCTTATCATTTCGAGGAAGGAGAAGTCGTAACAAGGTTTCCGTAGGTGAACCTGCGGAAGGATCATTGTCGTGACCCTGACCAAAACAGACCGAGCACGCGTTATCTATTCCTGCTGAGTGGCGGCACCGT-CGTCGCTCAGCCAAATCCTCGATAACCTCCTCTCCTTGGAGTTGGGGCTTGGGGTAAAAGAACCCACGGCGCCGAAGGCGTCAAGGAACACTGTGCCTAGCTTGGGGACACGACTGGCTTGCTGGCCGCTCCCCTTGCTGCAAAGCTATTTAATCCACACGACTCTCGGCAACGGATATCTCGGCTCTCGCATCGATGAAGAACGCAGC
>23-A-6
-AACCTTATCATTTCGAGGAAGGAGAAGTCGTAACAAGGTTTCCGTAGGTGAACCTGCGGAAGGATCATTGTCGTGACCCTGACCAAAACAGACCGAGCACGCGTTATCTATTCCTACTGAGTGGCGGCACCGT-CGTCGCTCAGCCAAATCCTCGATAACCTCCTCTCCTTGGAGTTGGGGCTTGGGGTAAAAGAACCCACGGCGCCGAAGGCGTCAAGGAACACTGTGCCTAGCTTGGGGACACGACTGGCTTGCTGGCCGCTCCCCTTGCTGCAAAGCTATTTAATCCACACGACTCTCGGCAACGGATATCTCGGCTCTCGCATCGAGGAAGAACGCAGC
>21-A-6
-AACCTTATCATTTAGAGGAAGGAGAAGTCGTAACAAGGTTTCCGTAGGTGAACCTGCGGAAGGATCATTGTCGTGACCCTGACCAAAACAGACCGAGCACGCGTTATCTATTCCTACTGAGTGGCGGCACCGT-CGTCGCTCAGCCAAATCCTCGATAACCTCCTCTCCTCGGAGTGGGGGCTTGGGGTAAAAGAACCCACGGCGCCGAAGGCGTCAAGGAACACTGTGCCTAGCTCGGTGATGCGGCTGGCTTGCCGGTCGCTTACCGTGCTGCAAAGCTATTTAATCCACACGACTCTCGGCAACGGATATCTCGGCTCTCGCATCGAGGAAGAACGCAGC
>20-A-6
-AACCTTATCATTTCGAGGAAGGAGAAGTCGTAACAAGGTTTCCGTAGGTGAACCTGCGGAAGGATCATTGTCGTGACCCTGACCAAAACAGACCGAGCACGCGTTATCTATTCCTGCTGAGTGGCGGCACCGT-CGTCGCTCAGCCAAATCCTCGATAACCTCCTCTCCTCGGAGTGGGGGCTTGGGGTAAAAGAACCCACGGCGCCGAAGGCGTCAAGGAACACTGTGCCTAGCTTGGGGACACGACTGGCTTGCTGGCCGCTCCCCTTGCTGCAAAGCTATTTAATCCACACGACTCTCGGCAACGGATATCTCGGCTCTCGCATCGATGAAGAACGCAGC
>20-A-6(2)
-AACCTTATCATTTAGAGGAAGGAGAAGTCGTAACAAGGTTTCCGTAGGTGAACCTGCGGAAGGATCATTGTCGTGACCCTGACCAAAACAGACCGAGCACGCGTTATCTATTCCTGCTGAGTGGCGGCACCGTCCGTCGCTCGGCCAAGTCCTCGATAACCTCCTCTCCTCGGGGTGGGGGCTCGGGGTAAAAGAACCCACGGCGCCGAAGGCGTCAAGGAACACTGTGCCTAGCTCGGTGATGCGGCTGGCTTGCCGGTCGCTTACCGTGCTGCAAAGCTATTTAATCCACACGACTCTCGGCAACGGATATCTCGGCTCTCGCATCGATGAAGAACGCAGC
>20-A-6(3)
-AACCTTATCATTTAGAGGAAGGAGAAGTCGTAACAAGGTTTCCGTAGGTGAACCTGCGGAAGGATCATTGTCGTGACCCTGACCAAAACAGACCGAGCACGCGTTATCTATTCCTACTGAGTGGCGGCACCGT-CGTCGCTCAGCCAAATCCTCGATAACCTCCTCTCCTTGGAGTGGGGGCTTGGGGTAAAAGAACCCACGGCGCCGAAGGCGTCAAGGAACACTGTGCCTAGCTTGGGGACACGACTGGCTTGCTGGCCGCTCCCCTTGCTGCAAAGCTATTTAATCCACACGACTCTCGGCAACGGATATCTCGGCTCTCGCATCGATGAAGAACGCAGC
>19-A-6
-AACCTTATCATTTCGAGGAAGGAGAAGTCGTAACAAGGTTTCCGTAGGTGAACCTGCGGAAGGATCATTGTCGTGACCCTGACCAAAACAGACCGCGCACGCGTTATCTA-TCCCGCCGAGCGACGGCACCGTCCGTCGCTCGGCCAAGTCCTCGATAACCTCCTCTCCTCGGGGTGGGGGCTCGGGGTAAAAGAACCCACGGCGCCGAAGGCGTCAAGGAACACTGTGCCTAGCTTGGGGACACGACTGGCTTGCTGGCCGCTCCCCTTGCTGCAAAGCTATTTAATCCACACGACTCTCGGCAACGGATATCTCGGCTCTCGCATCGAGGAAGAACGCAGC
>19-A-6(2)
-AACCTTATCATTTAGAGGAAGGAGAAGTCGTAACAAGGTTTCCGTAGGTGAACCTGCGGAAGGATCATTGTCGTGACCCTGACCAAAACAGACCGAGCACGCGTTATCTATTCCTACTGAGTGGCGGCACCGT-CGTCGCTCAGCCAAATCCTCGATAACCTCCTCTCCTCGGAGTGGGGGCTCGGGGTAAAAGAACCCACGGCGCCGAAGGCGTCAAGGAACACTGTGCCTAGCTTGGGGACACGACTGGCTTGCTGGCCGCTCCCCTTGCTGCAAAGCTATTTAATCCACACGACTCTCGGCAACGGATATCTCGGCTCTCGCATCGATGAAGAACGCAGC
>19-A-6(3)
-AACCTTATCATTTAGAGGAAGGAGAAGTCGTAACAAGGTTTCCGTAGGTGAACCTGCGGAAGGATCATTGTCGTGACCCTGACCAAAACAGACCGAGCACGCGTTATCTATTCCTGCTGAGTGGCGGCACCGT-CGTCGCTCAGCCAAATCCTCGATAACCTCCTCTCCTTGGAGTTGGGGCTTGGGGTAAAAGAACCCACGGCGCCGAAGGCGTCAAGGAACACTGTGCCTAGCTCGGTGATGCGGCTGGCTTGCCGGTCGCTTACCGTGCTGCAAAGCTATTTAATCCACACGACTCTCGGCAACGGATATCTCGGCTCTCGCATCGAGGAAGAACGCAGC
>18-A-6
-AACCTTATCATTTAGAGGAAGGAGAAGTCGTAACAAGGTTTCCGTAGGTGAACCTGCGGAAGGATCATTGTCGTGACCCTGACCAAAACAGACCGAGCACGCGTTATCTATTCCTACTGAGTGGCGGCACCGTCCGTCGCTCGGCCAAGTCCTCGATAACCTCCTCTCCTCGGGGTGGGGGCTCGGGGTAAAAGAACCCACGGCGCCGAAGGCGTCAAGGAACACTGTGCCTAGCTCGGTGATGCGGCTGGCTTGCCGGTCGCTTACCGTGCTGCAAAGCTATTTAATCCACACGACTCTCGGCAACGGATATCTCGGCTCTCGCATCGATGAAGAACGCAGC
>18-A-6(2)
-AACCTTATCATTTAGAGGAAGGAGAAGTCGTAACAAGGTTTCCGTAGGTGAACCTGCGGAAGGATCATTGTCGTGACCCTGACCAAAACAGACCGCGCACGCGTTATCTA-TCCCGCCGAGCGACGGCACCGT-CGTCGCTCAGCCAAATCCTCGATAACCTCCTCTCCTCGGAGTGGGGGCTTGGGGTAAAAGAACCCACGGCGCCGAAGGCGTCAAGGAACACTGTGCCTAGCTTGGGGACACGACTGGCTTGCTGGCCGCTCCCCTTGCTGCAAAGCTATTTAATCCACACGACTCTCGGCAACGGATATCTCGGCTCTCGCATCGATGAAGAACGCAGC
>17-A-6
-AACCTTATCATTTCGAGGAAGGAGAAGTCGTAACAAGGTTTCCGTAGGTGAACCTGCGGAAGGATCATTGTCGTGACCCTGACCAAAACAGACCGCGCACGCGTTATCTA-TCCCGCCGAGCGACGGCACCGTCCGTCGCTCGGCCAAGTCCTCGATAACCTCCTCTCCTCGGGGTGGGGGCTCGGGGTAAAAGAACCCACGGCGCCGAAGGCGTCAAGGAACACTGTGCCTAGCTTGGGGACACGACTGGCTTGCTGGCCGCTCCCCTTGCTGCAAAGCTATTTAATCCACACGACTCTCGGCAACGGATATCTCGGCTCTCGCATCGATGAAGAACGCAGC
>17-A-6(2)
-AACCTTATCATTTAGAGGAAGGAGAAGTCGTAACAAGGTTTCCGTAGGTGAACCTGCGGAAGGATCATTGTCGTGACCCTGACCAAAACAGACCGCGCACGCGTTATCTA-TCCCGCCGAGCGACGGCACCGT-CGTCGCTCAGCCAAATCCTCGATAACCTCCTCTCCTTGGAGTTGGGGCTTGGGGTAAAAGAACCCACGGCGCCGAAGGCGTCAAGGAACACTGTGCCTAGCTTGGGGACACGACTGGCTTGCTGGCCGCTCCCCTTGCTGCAAAGCTATTTAATCCACACGACTCTCGGCAACGGATATCTCGGCTCTCGCATCGATGAAGAACGCAGC
>17-A-6(3)
-AACCTTATCATTTCGAGGAAGGAGAAGTCGTAACAAGGTTTCCGTAGGTGAACCTGCGGAAGGATCATTGTCGTGACCCTGACCAAAACAGACCGAGCACGCGTTATCTATTCCTGCTGAGTGGCGGCACCGT-CGTCGCTCAGCCAAATCCTCGATAACCTCCTCTCCTTGGAGTTGGGGCTTGGGGTAAAAGAACCCACGGCGCCGAAGGCGTCAAGGAACACTGTGCCTAGCTCGGTGATGCGGCTGGCTTGCCGGTCGCTTACCGTGCTGCAAAGCTATTTAATCCACACGACTCTCGGCAACGGATATCTCGGCTCTCGCATCGATGAAGAACGCAGC
>16-A-6
-AACCTTATCATTTCGAGGAAGGAGAAGTCGTAACAAGGTTTCCGTAGGTGAACCTGCGGAAGGATCATTGTCGTGACCCTGACCAAAACAGACCGAGCACGCGTTATCTATTCCTACTGAGTGGCGGCACCGT-CGTCGCTCAGCCAAATCCTCGATAACCTCCTCTCCTCGGAGTGGGGGCTTGGGGTAAAAGAACCCACGGCGCCGAAGGCGTCAAGGAACACTGTGCCTAGCTCGGTGATGCGGCTGGCTTGCCGGTCGCTTACCGTGCTGCAAAGCTATTTAATCCACACGACTCTCGGCAACGGATATCTCGGCTCTCGCATCGATGAAGAACGCAGC
>16-A-6(2)
-ACCCTTATCATTTAGAGGAAGGAGAAGTCGTAACAAGGTTTCCGTAGGTGAACCTGCGGAAGGATCATTGTCGTGACCCTGACCAAAACAGACCGAGCACGCGTTATCTATTCCTACTGAGTGGCGGCACCGT-CGTCGCTCAGCCAAATCCTCGATAACCTCCTCTCCTCGGAGTGGGGGCTTGGGGTAAAAGAACCCACGGCGCCGAAGGCGTCAAGGAACACTGTGCCTAGCTCGGTGATGCGGCTGGCTTGCCGGTCGCTTACCGTGCTGCAAAGCTATTTAATCCACACGACTCTCGGCAACGGATATCTCGGCTCTCGCATCGATGAAGAACGCAGC
>16-A-6(3)
-AACCTTATCATTTAGAGGAAGGAGAAGTCGTAACAAGGTTTCCGTAGGTGAACCTGCGGAAGGATCATTGTCGTGACCCTGACCAAAACAGACCGAGCACGCGTTATCTATTCCTACTGAGTGGCGGCACCGT-CGTCGCTCAGCCAAATCCTCGATAACCTCCTCTCCTCGGAGTGGGGGCTTGGGGTAAAAGAACCCACGGCGCCGAAGGCGTCAAGGAACACTGTGCCTAGCTTGGGGACACGACTGGCTTGCTGGCCGCTCCCCTTGCTGCAAAGCTATTTAATCCACACGACTCTCGGCAACGGATATCTCGGCTCGCGCATCGATGAAGAACGCAGC
>15-A-6
-AACCTTATCATTTCGAGGAAGGAGAAGTCGTAACAAGGTTTCCGTAGGTGAACCTGCGGAAGGATCATTGTCGTGACCCTGACCAAAACAGACCGAGCACGCGTTATCTATTCCTACTGAGTGGCGGCACCGT-CGTCGCTCAGCCAAATCCTCGATAACCTCCTCTCCTTGGAGTTGGGGCTTGGGGTAAAAGAACCCACGGCGCCGAAGGCGTCAAGGAACACTGTGCCTAGCTTGGGGACACGACTGGCTTGCTGGCCGCTCCCCTTGCTGCAAAGCTATTTAATCCACACGACTCTCGGCAACGGATATCTCGGCTCTCGCATCGATGAAGAACGCAGC
>15-A-6(2)
-AACCTTATCATTTCGAGGAAGGAGAAGTCGTAACAAGGTTTCCGTAGGTGAACCTGCGGAAGGATCATTGTCGTGACCCTGACCAAAACAGACCGAGCACGCGTTATCTATTCCTGCTGAGTGGCGGCACCGT-CGTCGCTCAGCCAAATCCTCGATAACCTCCTCTCCTTGGAGTTGGGGCTTGGGGTAAAAGAACCCACGGCGCCGAAGGCGTCAAGGAACACTGTGCCTAGCTCGGTGATGCGGCTGGCTTGCCGGTCGCTTACCGTGCTGCAAAGCTATTTAATCCACACGACTCTCGGCAACGGATATCTCGGCTCTCGCATCGAGGAAGAACGCAGC
>15-A-6(3)
-AACCTTATCATTTAGAGGAAGGAGAAGTCGTAACAAGGTTTCCGTAGGTGAACCTGCGGAAGGATCATTGTCGTGACCCTGACCAAAACAGACCGAGCACGCGTTATCTATTCCTGCTGAGTGGCGGCACCGT-CGTCGCTCAGCCAAATCCTCGATAACCTCCTCTCCTTGGAGTTGGGGCTTGGGGTAAAAGAACCCACGGCGCCGAAGGCGTCAAGGAACACTGTGCCTAGCTCGGTGATGCGGCTGGCTTGCTGGCCGCTCCCCTTGCTGCAAAGCTATTTAATCCACACGACTCTCGGCAACGGATATCTCGGCTCTCGCATCGATGAAGAACGCAGC
>15-A-6(4)
-AACCTTATCATTTAGAGGAAGGAGAAGTCGTAACAAGGTTTCCGTAGGTGAACCTGCGGAAGGATCATTGTCGTGACCCTGACCAAAACAGACCGAGCACGCGTTATCTATTCCTGCTGAGTGGCGGCACCGT-CGTCGCTCAGCCAAATCCTCGATAACCTCCTCTCCTTGGAGTTGGGGCTTGGGGTAAAAGAACCCACGGCGCCGAAGGCGTCAAGGAACACTGTGCCTAGCTTGGGGACACGACTGGCTTGCTGGCCGCTCCCCTTGCTGCAAAGCTATTTAATCCACACGACTCTCGGCAACGGATATCTCGGCTCGCGCATCGATGAAGAACGCAGC
>15-A-6(5)
-AACCTTATCATTTAGAGGAAGGAGAAGTCGTAACAAGGTTTCCGTAGGTGAACCTGCGGAAGGATCATTGTCGTGACCCTGACCAAAACAGACCGAGCACGCGTTATCTATTCCTGCTGAGTGGCGGCACCGT-CGTCGCTCAGCCAAATCCTCGATAACCTCCTCTCCTTGGAGTTGGGGCTTGGGGTAAAAGAACCCACGGCGCCGAAGGCGTCAAGGAACACTGTGCCTAGCTTGGGGACACGACTGGCTTGCTGGCCGCTCCCCTTGCTGCAAAGCTATTTAATCCACACGACTCTCGGCAACAGATATCTCGGCTCTCGCATCGATGAAGAACGCAGC
>15-A-6(6)
-AACCTTATCATTTAGAGGAAGGAGAAGTCGTAACAAGGTTTCCGTAGGTGAACCTGCGGAAGGATCATTGTCGTGACCCTGACCAAAACAGACCGAGCACGCGTTATCTATTCCTGCTGAGTGGCGGCACCGT-CGTCGCTCAGCCAAATCCTCGATAACCTCCTCTCCTTGGAGTTGGGGCTTGGGGTAAAAGAACCCACGGCGCCGAAGGCGTCAAGGAACACTGTGCCTAGCTTGGGGACACGACTGGCTTGCTGGCCGCTCCCCTTGCTGCAAAGCTATTTAATCCACACGACTCTCGGCAATGGATATCTCGGCTCTCGCATCGATGAAGAACGCAGC
>15-A-6(7)
-AACCTTATCATTTAGAGGAAGGAGAAGTCGTAACAAGGTTTCCGTAGGTGAACCTGCGGAAGGATCATTGTCGTGACCCTGACCAAAACAGACCGAGCACGCGTTATCTA-TCCCGCCGAGCGACGGCACCGTCCGTCGCTCGGCCAAGTCCTCGATAACCTCCTCTCCTTGGAGTTGGGGCTTGGGGTAAAAGAACCCACGGCGCCGAAGGCGTCAAGGAACACTGTGCCTAGCTTGGGGACACGACTGGCTTGCTGGCCGCTCCCCTTGCTGCAAAGCTATTTAATCCACACGACTCTCGGCAACGGATATCTCGGCTCTCGCATCGATGAAGAACGCAGC
>14-A-6
-AACCTTATCATTTAGAGGAAGGAGAAGTCGTAACAAGGTTTCCGTAGGTGAACCTGCGGAAGGATCATTGTCGTGACCCTGACCAAAACAGACCGAGCACGCGTTATCTATTCCTGCTGAGTGGCGGCACCGT-CGTCGCTCAGCCAAATCCTCGATAACCTCCTCTCCTTGGAGTTGGGGCTCGGGGTAAAAGAACCCACGGCGCCGAAGGCGTCAAGGAACACTGTGCCTAGCTCGGTGATGCGGCTGGCTTGCCGGTCGCTTACCGTGCTGCAAAGCTATTTAATCCACACGACTCTCGGCAACGGATATCTCGGCTCTCGCATCGATGAAGAACGCAGC
>14-A-6(2)
-AACCTTATCATTTAGAGGAAGGAGAAGTCGTAACAAGGTTTCCGTAGGTGAACCTGCGGAAGGATCATTGTCGTGACCCTGACCAAAACAGACCGAGCACGCGTTATCTATTCCTACTGAGTGGCGGCACCGT-CGTCGCTCAGCCAAATCCTCGATAACCTCCTCTCCTCGGAGTGGGGGCTTGGGGTAAAAGAACCCACGGCGCCGAAGGCGTCAAGGAACACTGTGCCTAGCTTGGGGACACGACTGGCTTGCTGGCCGCTCCCCTTGCTGCAAAGCTATTTAATCCACATGACTCTCGGCAACGGATATCTCGGCTCTCGCATCGATGAAGAACGCAGC
>14-A-6(3)
-AACCTTATCATTTAGAGGAAGGAGAAGTCGTAACAAGGTTTCCGTAGGTGAACCTGCGGAAGGATCATTGTCGTGACCCTGACCAAAACAGACCGCGCACGCGTTATCTATTCCTGCTGAGTGGCGGCACCGT-CGTCGCTCAGCCAAATCCTCGATAACCTCCTCTCCTCGGAGTGGGGGCTTGGGGTAAAAGAACCCACGGCGCCGAAGGCGTCAAGGAACACTGTGCCTAGCTTGGGGACACGACTGGCTTGCTGGCCGCTCCCCTTGCTGCAAAGCTATTTAATCCACACGACTCTCGGCAACGGATATCTCGGCTCTCGCATCGATGAAGAACGCAGC
>14-A-6(4)
-AACCTTATCATTTAGAGGAAGGAGAAGTCGTAACAAGGTTTCCGTAGGTGAACCTGCGGAAGGATCATTGTCGTGACCCTAACCAAAACAGACCGAGCACGCGTTATCTATTCCTACTGAGTGGCGGCACCGT-CGTCGCTCAGCCAAATCCTCGATAACCTCCTCTCCTCGGAGTGGGGGCTTGGGGTAAAAGAACCCACGGCGCCGAAGGCGTCAAGGAACACTGTGCCTAGCTTGGGGACACGACTGGCTTGCTGGCCGCTCCCCTTGCTGCAAAGCTATTTAATCCACACGACTCTCGGCAACGGATATCTCGGCTCTCGCATCGATGAAGAACGCAGC
>14-A-6(5)
-AACCTTATCATTTAGAGGAAGGAGAAGTCGTAACAAGGTTTCCGTAGGTGAACCTGCGGAAGGATCATTGTCGTGACCCTGACCAAAACAGACCGAGCACGCGTTATCTATTCCTACTGAGTGGCGGCACCGT-CGTCGCTCAGCCAAATCCTCGATAACCTCCTCTCCTCGGAGTGGGGGCTTGGGGTAAAAGAACCCACGGCGCCGAAGGCGTCAAGGAACACTGTGCCTAGCTTGGGGACACGACTGGCTTGCTGGCCGCTCCCCTTGCTGCAAAGCTATTTAATCCACACGACTCTCGGCAACGGATATCTCGGCTCTCGCATCGATGAAGAGCGCAGC
>14-A-6(6)
-ACCCTTATCATTTCGAGGAAGGAGAAGTCGTAACAAGGTTTCCGTAGGTGAACCTGCGGAAGGATCATTGTCGTGACCCTGACCAAAACAGACCGCGCACGCGTTATCTA-TCCCGCCGAGCGACGGCACCGTCCGTCGCTCGGCCAAGTCCTCGATAACCTCCTCTCCTCGGGGTGGGGGCTCGGGGTAAAAGAACCCACGGCGCCGAAGGCGTCAAGGAACACTGTGCCTAGCTCGGTGATGCGGCTGGCTTGCCGGTCGCTTACCGTGCTGCAAAGCTATTTAATCCACACGACTCTCGGCAACGGATATCTCGGCTCTCGCATCGATGAAGAACGCAGC
>14-A-6(7)
-AACCTGATCATTTAGAGGAAGGAGAAGTCGTAACAAGGTTTCCGTAGGTGAACCTGCGGAAGGATCATTGTCGTGACCCTGACCAAAACAGACCGCGCACGCGTTATCTA-TCCCGCCGAGCGACGGCACCGTCCGTCGCTCGGCCAAGTCCTCGATAACCTCCTCTCCTCGGGGTGGGGGCTCGGGGTAAAAGAACCCACGGCGCCGAAGGCGTCAAGGAACACTGTGCCTAGCTTGGGGACACGACTGGCTTGCTGGCCGCTCCCCTTGCTGCAAAGCTATTTAATCCACACGACTCTCGGCAACGGATATCTCGGCTCTCGCATCGATGAAGAACGCAGC
>13-A-6
-AACCTTATCATTTAGAGGAAGGAGAAGTCGTAACAAGGTTTCCGTAGGTGAACCTGCGGAAGGATCATTGTCGTGACCCTGACCAAAACAGACCGAGCACGCGTTATCTATTCCTGCTGAGTGGCGGCACCGT-CGTCGCTCAGCCAAATCCTCGATAACCTCCTCTCCTTGGAGTTGGGGCTTGGGGTAAAAGAACCCACGGCGCCGAAGGCGTCAAGGAACACTGTGCCTAGCTTGGGGACACGACTGGCTTGCTGGCCGCTCCCTTTGCTGCAAAGCTATTTAATCCACACGACTCTCGGCAACGGATATCTCGGCTCTCGCATCGATGAAGAACGCAGC
>13-A-6(2)
-AACCTTATCATTTAGAGGAAGGAGAAGTCGTAACAAGGTTTCCGTAGGTGAACCTGCGGAAGGATCATTGTCGTGACCCTGACCAAAACAGACCGAGCACGCGTTATCTATTCCTGCTGAGTGGCGGCACCGT-CGTCGCTCAGCCAAATCCTCGATAACCTCCTCTCCTTGGAGTTGGGGCTTGGGGTAAAAGAACCCACGGCGCCGAAGGCGTCAAGGAACACTGTGCCTAGCTTGGGGACACGACTGGCTTGCTGGCCGCTCCCCTTGCTGCAAAGCTATTTAATCCACACGACTCTCGGCAACGGATATCTCGGCTCTCGCATCGATGAAGAGCGCAGC
>13-A-6(3)
-AACCTTATCATTTAGAGGAAGGAGAAGTCGTAACAAGGTTTCCGTAGGTGAACCTGCGGAAGGATCATTGTCGTGACCCTGACCAAAACAGACCGAGCACGCGTTATCTATTCCTACTGAGTGGCGGCACCGT-CGTCGCTCAGCCAAATCCTCGATAACCTCCTCTCCTCAGAGTGGGGGCTTGGGGTAAAAGAACCCACGGCGCCGAAGGCGTCAAGGAACACTGTGCCTAGCTTGGGGACACGACTGGCTTGCTGGCCGCTCCCCTTGCTGCAAAGCTATTTAATCCACACGACTCTCGGCAACGGATATCTCGGCTCTCGCATCGATGAAGAACGCAGC
>13-A-6(4)
-AACCTTATCATTTAGAGGAAGGAGAAGTCGTAACAAGGTTTCCGTAGGTGAACCTGCGGAAGGATCATTGTCGTGACCCTGACCAAAACAGACCGAGCACGCGTTATCTATTCCTGCTGAGTGGCGGCACCGT-CGTCGCTCGGCCAAGTCCTCGATAACCTCCTCTCCTCGGGGTGGGGGCTCGGGGTAAAAGAACCCACGGCGCCGAAGGCGTCAAGGAACACTGTGCCTAGCTCGGTGATGCGGCTGGCTTGCCGGTCGCTTACCGTGCTGCAAAGCTATTTAATCCACACGACTCTCGGCAACGGATATCTCGGCTCTCGCATCGATGAAGAACGCAGC
>13-A-6(5)
-AACCTGATCATTTAGAGGAAGGAGAAGTCGTAACAAGGTTTCCGTAGGTGAACCTGCGGAAGGATCATTGTCGTGACCCTGACCAAAACAGACCGAGCACGCGTTATCTATTCCTGCTGAGTGGCGGCACCGT-CGTCGCTCAGCCAAATCCTCGATAACCTCCTCTCCTTGGAGTTGGGGCTTGGGGTAAAAGAACCCACGGCGCCGAAGGCGTCAAGGAACACTGTGCCTAGCTTGGGGACACGACTGGCTTGCTGGCCGCTCCCCTTGCTGCAAAGCTATTTAATCCACACGACTCTCGGCAACGGATATCTCGGCTCTCGCATCGATGAAGACCGCAGC
>13-A-6(6)
-AACCTTATCATTTAGAGGAAGGAGAAGTCGTAACAAGGTTTCCGTAGGTGAACCTGCGGAAGGATCATTGTCGTGACCCTGACCAAAACAGACCGAGCACGCGTTATCTATTCCTGCTGAGTGGCGGCACCGT-CGTCGCTCAGCCAAATCCTCGATAACCTCCTCTCCTTGGAGTTGGGGCTTGGGGTAAAAGAACCCACGGCGCCGAAGGCGTCAAGGAACACTGTGCCTAGCTTGGGGACACGACTGGCTTGTTGGCCGCTCCCCTTGCTGCAAAGCTATTTAATCCACACGACTCTCGGCAACGGATATCTCGGCTCTCGCATCGATGAAGAACGCAGC
>12-A-6
-AACCTTATCATTTCGAGGAAGGAGAAGTCGTAACAAGGTTTCCGTAGGTGAACCTGCGGAAGGATCATTGTCGTGACCCTGACCAAAACAGACCGAGCACGCGTTATCTA-TCCCGCCGAGCGACGGCACCGTCCGTCGCTCGGCCAAGTCCTCGATAACCTCCTCTCCTCGGGGTGGGGGCTCGGGGTAAAAGAACCCACGGCGCCGAAGGCGTCAAGGAACACTGTGCCTAGCTCGGTGATGCGGCTGGCTTGCCGGTCGCTTACCGTGCTGCAAAGCTATTTAATCCACACGACTCTCGGCAACGGATATCTCGGCTCTCGCATCGAGGAAGAACGCAGC
>12-A-6(2)
-AACCTTATCATTTAGAGGAAGGAGAAGTCGTAACAAGGTTTCCGTAGGTGAACCTGCGGAAGGATCATTGTCGTGACCCTGACCAAAACAGACCGCGCACGCGTTATCTA-TCCCGCCGAGCGACGGCACCGTCCGTCGCTCGGCCAAGTCCTCGATAACCTCCTCTCCTCGGGGTGGGGGCTTGGGGTAAAAGAACCCACGGCGCCGAAGGCGTCAAGGAACACTGTGCCTAGCTCGGTGATGCGGCTGGCTTGCCGGTCGCTTACCGTGCTGCAAAGCTATTTAATCCACACGACTCTCGGCAACGGATATCTCGGCTCTCGCATCGATGAAGAACGCAGC
>12-A-6(3)
-AACCTTATCATTTAGAGGAAGGAGAAGTCGTAACAAGGTTTCCGTAGGTGAACCTGCGGAAGGATCATTGTCGTGACCCTGACCAAAACAGACCGAGCACGCGTTATCTATTCCTACTGAGTGGCGGCACCGT-CGTCGCTCAGCCAAGTCCTCGATAACCTCCTCTCCTCGGGGTGGGGGCTCGGGGTAAAAGAACCCACGGCGCCGAAGGCGTCAAGGAACACTGTGCCTAGCTCGGTGATGCGGCTGGCTTGCCGGTCGCTTACCGTGCTGCAAAGCTATTTAATCCACACGACTCTCGGCAACGGATATCTCGGCTCTCGCATCGATGAAGAACGCAGC
>11-A-6
-AACCTTATCATTTAGAGGAAGGAGAAGTCGTAACAAGGTTTCCGTAGGTGAACCTGCGGAAGGATCATTGTCGTGACCCTGACCAAAACAGACCGAGCACGCGTTATCTATTCCTACTGAGCGACGGCACCGTCCGTCGCTCGGCCAAGTCCTCGATAACCTCCTCTCCTCGGGGTGGGGGCTCGGGGTAAAAGAACCCACGGCGCCGAAGGCGTCAAGGAACACTGTGCCTAGCTCGGTGATGCGGCTGGCTTGCCGGTCGCTTACCGTGCTGCAAAGCTATTTAATCCACACGACTCTCGGCAACGGATATCTCGGCTCTCGCATCGATGAAGAACGCAGC
>11-A-6(2)
-ACCCTTATCATTTAGAGGAAGGAGAAGTCGTAACAAGGTTTCCGTAGGTGAACCTGCGGAAGGATCATTGTCGTGACCCTGACCAAAACAGACCGAGCACGCGTTATCTATTCCTGCTGAGTGGCGGCACCGT-CGTCGCTCAGCCAAATCCTCGATAACCTCCTCTCCTTGGAGTTGGGGCTTGGGGTAAAAGAACCCACGGCGCCGAAGGCGTCAAGGAACACTGTGCCTAGCTCGGTGATGCGGCTGGCTTGCCGGTCGCTTACCGTGCTGCAAAGCTATTTAATCCACACGACTCTCGGCAACGGATATCTCGGCTCTCGCATCGATGAAGAACGCAGC
>11-A-6(3)
-AACCTTATCATTTCGAGGAAGGAGAAGTCGTAACAAGGTTTCCGTAGGTGAACCTGCGGAAGGATCATTGTCGTGACCCTGACCAAAACAGACCGAGCACGCGTTATCTATTCCTACTGAGTGGCGGCACCGT-CGTCGCTCAGCCAAATCCTCGATAACCTCCTCTCCTCGGAGTGGGGGCTTGGGGTAAAAGAACCCACGGCGCCGAAGGCGTCAAGGAACACTGTGCCTAGCTCGGTGATGCGGCTGGCTTGCCGGTCGCTTACCGTGCTGCAAAGCTATTTAATCCACACGACTCTCGGCAACGGATATCTCGGCTCTCGCATCGAGGAAGAACGCAGC
>11-A-6(4)
-AACCTTATCATTTAGAGGAAGGAGAAGTCGTAACAAGGTTTCCGTAGGTGAACCTGCGGAAGGATCATTGTCGTGACCCTGACCAAAACAGACCGCGCACGCGTTATCTA-TCCCGCCGAGCGACGGCACCGTCCGTCGCTCGGCCAAGTCCTCGATAACCTCCTCTCCTTGGAGTTGGGGCTTGGGGTAAAAGAACCCACGGCGCCGAAGGCGTCAAGGAACACTGTGCCTAGCTCGGTGATGCGGCTGGCTTGCCGGTCGCTTACCGTGCTGCAAAGCTATTTAATCCACACGACTCTCGGCAACGGATATCTCGGCTCTCGCATCGATGAAGAACGCAGC
>11-A-6(5)
-AACCTTATCATTTAGAGGAAGGAGAAGTCGTAACAAGGTTTCCATAGGTGAACCTGCGGAAGGATCATTGTCGTGACCCTGACCAAAACAGACCGAGCACGCGTTATCTATTCCTGCTGAGTGGCGGCACCGT-CGTCGCTCAGCCAAATCCTCGATAACCTCCTCTCCTTGGAGTTGGGGCTTGGGGTAAAAGAACCCACGGCGCCGAAGGCGTCAAGGAACACTGTGCCTAGCTTGGGGACACGACTGGCTTGCTGGCCGCTCCCCTTGCTGCAAAGCTATTTAATCCACACGACTCTCGGCAACGGATATCTCGGCTCTCGCATCGATGAAGAACGCAGC
>11-A-6(6)
-AACCTTATCATTTCGAGGAAGGAGAAGTCGTAACAAGGTTTCCGTAGGTGAACCTGCGGAAGGATCATTGTCGTGACCCTGACCAAAACAGACCGAGCACGCGTTATCTA-TCCCGCCGAGCGACGGCACCGTCCGTCGCTCGGCCAAGTCCTCGATAACCTCCTCTCCTCGGGGTGGGGGCTCGGGGTAAAAGAACCCACGGCGCCGAAGGCGTCAAGGAACACTGTGCCTAGCTCGGTGATGCGGCTGGCTTGCCGGTCGCTTACCGTGCTGCAAAGCTATTTAATCCACACGACTCTCGGCAACGGATATCTCGGCTCTCGCATCGATGAAGAACGCAGC
>11-A-6(7)
-AACCTTATCATTTAGAGGAAGGAGAAGTCGTAACAAGGTTTCCGTAGGTGAACCTGCGGAAGGATCATTGTCGTGACCCTGACCAAAACAGACCGAGCACGCGTTATCTATTCCTGCTGAGTGGCGGCACCGT-CGTCGCTCAGCCAAATCCTCGATAACCTCCTCTCCTTGGAGTTGGGGCTTGGGGTAAAAGAACCCATGGCGCCGAAGGCGTCAAGGAACACTGTGCCTAGCTTGGGGACACGACTGGCTTGCTGGCCGCTCCCCTTGCTGCAAAGCTATTTAATCCACACGACTCTCGGCAACGGATATCTCGGCTCTCGCATCGATGAAGAACGCAGC
>11-A-6(8)
-AACCTGATCATTTAGAGGAAGGAGAAGTCGTAACAAGGTTTCCGTAGGTGAACCTGCGGAAGGATCATTGTCGTGACCCTGACCAAAACAGACCGAGCACGCGTTATCTATTCCTACTGAGTGGCGGCACCGT-CGTCGCTCAGCCAAATCCTCGATAACCTCCTCTCCTTGGAGTTGGGGCTTGGGGTAAAAGAACCCACGGCGCCGAAGGCGTCAAGGAACACTGTGCCTAGCTTGGGGACACGACTGGCTTGCTGGCCGCTCCCCTTGCTGCAAAGCTATTTAATCCACACGACTCTCGGCAACGGATATCTCGGCTCTCGCATCGATGAAGAACGCAGC
>11-A-6(9)
-AACCTTATCATTTAGAGGAAGGAGAAGTCGTAACAAGGTTTCCGTAGGTGAACCTGCGGAAGGATCATTGTCGTGACCCTGACCAAAACAGACCGAGCACGCGTTATCTATTCCTACTGAGTGGCGGCACCGT-CGTCGCTCAGCCAAATCCTCGATAACCTCCTCTCCTCGGAGTGGGGGCTTGGGGTAAAAGAACCCACGGCGCCGAAGGCGTCAAGGAACACTGTGCCTAGCTTGGGGACACGACTGGCTTGCTGGCCGCTCCCCTTGCTGCAAAGCTATTTAATCCACACGACTCTCGGCAACAGATATCTCGGCTCTCGCATCGATGAAGAACGCAGC
>11-A-6(10)
-AACCTGATCATTTAGAGGAAGGAGAAGTCGTAACAAGGTTTCCGTAGGTGAACCTGCGGAAGGATCATTGTCGTGACCCTGACCAAAACAGACCGAGCACGCGTTATCTATTCCTACTGAGTGGCGGCACCGT-CGTCGCTCAGCCAAATCCTCGATAACCTCCTCTCCTCGGAGTGGGGGCTTGGGGTAAAAGAACCCACGGCGCCGAAGGCGTCAAGGAACACTGTGCCTAGCTTGGGGACACGACTGGCTTGCTGGCCGCTCCCCTTGCTGCAAAGCTATTTAATCCACACGACTCTCGGCAACGGATATCTCGGCTCTCGCATCGATGAAGACCGCAGC
>10-A-6
-AACCTTATCATTTAGAGGAAGGAGAAGTCGTAACAAGGTTTCCGTAGGTGAACCTGCGGAAGGATCATTGTCGTGACCCTGACCAAAACAGACCGCGCACGCGTTATCTATTCCTACTGAGTGGCGGCACCGT-CGTCGCTCAGCCAAATCCTCGATAACCTCCTCTCCTTGGAGTTGGGGCTTGGGGTAAAAGAACCCACGGCGCCGAAGGCGTCAAGGAACACTGTGCCTAGCTTGGGGACACGACTGGCTTGCTGGCCGCTCCCCTTGCTGCAAAGCTATTTAATCCACACGACTCTCGGCAACGGATATCTCGGCTCTCGCATCGATGAAGAACGCAGC
>10-A-6(2)
-ACCCTTATCATTTAGAGGAAGGAGAAGTCGTAACAAGGTTTCCGTAGGTGAACCTGCGGAAGGATCATTGTCGTGACCCTGACCAAAACAGACCGAGCACGCGTTATCTATTCCTACTGAGTGGCGGCACCGT-CGTCGCTCAGCCAAATCCTCGATAACCTCCTCTCCTTGGAGTTGGGGCTTGGGGTAAAAGAACCCACGGCGCCGAAGGCGTCAAGGAACACTGTGCCTAGCTTGGGGACACGACTGGCTTGCTGGCCGCTCCCCTTGCTGCAAAGCTATTTAATCCACACGACTCTCGGCAACGGATATCTCGGCTCTCGCATCGATGAAGAACGCAGC
>10-A-6(3)
-AACCTTATCATTTAGAGGAAGGAGAAGTCGTAACAAGGTTTCCGTAGGTGAACCTGCGGAAGGATCATTGTCGTGACCCTGACCAAAACAGACCGAGCATGCGTTATCTATTCCTGCTGAGTGGCGGCACCGT-CGTCGCTCAGCCAAATCCTCGATAACCTCCTCTCCTTGGAGTTGGGGCTTGGGGTAAAAGAACCCACGGCGCCGAAGGCGTCAAGGAACACTGTGCCTAGCTTGGGGACACGACTGGCTTGCTGGCCGCTCCCCTTGCTGCAAAGCTATTTAATCCACACGACTCTCGGCAACGGATATCTCGGCTCTCGCATCGATGAAGAACGCAGC
>10-A-6(4)
-AACCTTATCATTTAGAGGAAGGAGAAGTCGTAACAAGGTTTCCGTAGGTGAACCTGCGGAAGGATCATTGTCGTGACCCTGACCAAAACAGACCGCGCACGCGTTATCTA-TCCCGCCGAGCGACGGCACCGTCCGTCGCTCGGCCAAGTCCTCGATAACCTCCTCTCCTCGGGGTGGGGGCTCGGGGTAAAAGAACCCACGGCGCCGAAGGCGTCAAGGAACACTGTGCCTAGCTCGGTGATGCGGCTGGCTTGCCGGTCGCTTACCGTGCTGCAAAGCTATTTAATCCACATGACTCTCGGCAACGGATATCTCGGCTCTCGCATCGATGAAGAACGCAGC
>10-A-6(5)
-AACCTTATCATTTAGAGGAAGGAGAAGTCGTAACAAGGTTTCCGTAGGTGAACCTGCGGAAGGATCATTGTCGTGACCCTGACCAAAACAGACCGAGCACGCGTTATCTATTCCTACTGAGTGGCGGCACCGT-CGTCGCTCAGCCAAATCCTCGATAACCTCCTCTCCTCGGAGTGGGGGCTTGGGGTAAAAGAACCCACGGCGCCGAAGGCGTCAAGGAACACTGTGCCTAGCTTGGGGACACGACTGGCTTGCTGGCCGCTCCCCTTGCTGCAAAGCTATTTAATCCACACGACTCTCGGCAACGGATATCTCAGCTCTCGCATCGATGAAGAACGCAGC
>10-A-6(6)
-AACCTTATCATTTAGAGGAAGGAGAAGTCGTAACAAGGTTTCCGTAGGTGAACCTGCGGAAGGATCATTGTCGTGACCCTGACCAAAACAGACCGAGCACGCGTTATCTATTCCTACTGAGTGGCGGCACCGT-CGTCGCTCAGCCAAATCCTCGATAACCTCCTCTCCTCGGAGTGGGGGCTTGGGGTAAAAGAACCCACGGCGCCGAAGGCGTCAAGGAACACTGTGCCTAGCTTGGGGACACGACTGGCTTGCTGGCCGCTTACCGTGCTGCAAAGCTATTTAATCCACACGACTCTCGGCAACGGATATCTCGGCTCTCGCATCGATGAAGAACGCAGC
>10-A-6(7)
-AACCTTATCATTTAGAGGAAGGAGAAGTCGTAACAAGGTTTCCGTAGGTGAACCTGCGGAAGGATCATTGTCGTGACCCTGACCAAAACAGACCGCGCACGCGTTATCTA-TCCCGCCGAGCGACGGCACCATCCGTCGCTCGGCCAAGTCCTCGATAACCTCCTCTCCTCGGGGTGGGGGCTCGGGGTAAAAGAACCCACGGCGCCGAAGGCGTCAAGGAACACTGTGCCTAGCTCGGTGATGCGGCTGGCTTGCCGGTCGCTTACCGTGCTGCAAAGCTATTTAATCCACACGACTCTCGGCAACGGATATCTCGGCTCTCGCATCGATGAAGAACGCAGC
>10-A-6(8)
-AACCTTATCATTTAGAGGAAGGAGAAGTCGTAACAAGGTTTCCGTAGGTGAACCTGCGGAAGGATCATTGTCGTGACCCTGACCAAAACAGACCGAGCACGCGTTATCTATTCCTACTGAGTGGCGGCACCGT-CGTCGCTCAGCCAAATCCTCGATAACCTCCTCTCCTCGGAGTGGGGGCTTGGGGTAAAAGAACCCACGGCGCCGAAGGCGTCAAGGAACACTGTGCCTAGCTTGGGGACATGACTGGCTTGCTGGCCGCTCCCCTTGCTGCAAAGCTATTTAATCCACACGACTCTCGGCAACGGATATCTCGGCTCTCGCATCGATGAAGAACGCAGC
>10-A-6(9)
-AACCTTATCATTTAGAGGAAGGAGAAGTCGTAACAAGGTTTCCGTAGGTGAACCTGCGGAAGGATCATTGTCGTGACCCTGACCAAAACAGACCGAGCACGCGTTATCTATTCCTGCTGAGTGGCGGCACCGT-TGTCGCTCAGCCAAATCCTCGATAACCTCCTCTCCTTGGAGTTGGGGCTTGGGGTAAAAGAACCCACGGCGCCGAAGGCGTCAAGGAACACTGTGCCTAGCTTGGGGACACGACTGGCTTGCTGGCCGCTCCCCTTGCTGCAAAGCTATTTAATCCACACGACTCTCGGCAACGGATATCTCGGCTCTCGCATCGATGAAGAACGCAGC
>10-A-6(10)
-ACCCTTATCATTTAGAGGAAGGAGAAGTCGTAACAAGGTTTCCGTAGGTGAACCTGCGGAAGGATCATTGTCGTGACCCTGACCAAAACAGACCGCGCACGCGTTATCTA-TCCCGCCGAGCGACGGCACCGTCCGTCGCTCGGCCAAGTCCTCGATAACCTCCTCTCCTCGGGGTGGGGGCTCGGGGTAAAAGAACCCACGGCGCCGAAGGCGTCAAGGAACACTGTGCCTAGCTTGGGGACACGACTGGCTTGCTGGCCGCTCCCCTTGCTGCAAAGCTATTTAATCCACACGACTCTCGGCAACGGATATCTCGGCTCTCGCATCGATGAAGAACGCAGC
>4971-G-13
-AACCTTATCATTTAGAGGAAGGAGAAGTCGTAACAAGGTTTCCGTAGGTGAACCTGCGGAAGGATCATTGTCGTGACCCTGACCAAAACAGACCGCGCACGCGTTATCTA-TCCCGCCGAGCGACGGCACCGTCCGTCGCTCGGCCAAGTCCTCGATAACCTCCTCTCCTCGGGGTGGGGGCTCGGGGTAAAAGAACCCACGGCGCCGAAGGCGTCAAGGAACACTGTGCCTAGCTCGGTGATGCGGCTGGCTTGCCGGTCGCTTACCGTGCTGCAAAGCTATTTAATCCACACGACTCTCGGCAACGGATATCTCGGCTCTCGCATCGATGAAGAACGCAGC
>3039-G-13
-AACCTTATCATTTAGAGGAAGGAGAAGTCGTAACAAGGTTTCCGTAGGTGAACCTGCGGAAGGATCATTGTCGTGACCCTGACCAAAACAGACCGCGCACGCGTTATCTA-TCCCGCCGAGCGACGGCACCGTCCGTCGCTCGGCCAAGTCCTCGATAACCTCCTCTCCTCGGGGTGGGGGCTCGGGGTAAAAGAACCCACGGCGCCGAAGGCGTCAAGGATCACTGTGCCTAGCTCGGTGATGCGGCTGGCTTGCCGGTCGCTTACCGTGCTGCAAAGCTATTTAATCCACACGACTCTCGGCAACGGATATCTCGGCTCTCGCATCGATGAAGAACGCAGC
>423-G-13
-AACCTTATCATTTAGAGGAAGGAGAAGTCGTAACAAGGTTTCCGTAGGTGAACCTGCGGAAGGATCATTGTCGTGACCCTGACCAAAACAGACCGCGCACGCGTTATCTA-TCCCGCCGAGCGACGGCACCGTCCGTCGCTCGGCCAAGTCCTCGATAACCTCCTCTCCTCGGGGTGGGGGCTCGGGGTAAAAGAACCCACGGCGCCGAAGGCGTCAAGGAACACTGTGCCTAGCTCGGTGATGCGGCTTGCTTGCCGGTCGCTTACCGTGCTGCAAAGCTATTTAATCCACACGACTCTCGGCAACGGATATCTCGGCTCTCGCATCGATGAAGAACGCAGC
>243-G-13
-AACCTTATCATTTAGAGGAAGGAGAAGTCGTAACAAGGTTTCCGTAGGTGAACCTGCGGAAGGATCATTGTCGTGACCCTGACCAAAACAGACCGCGCACGCGTTATCTA-TCCCGCCGAGCGACGGCACCGTCCGTCGCTCGGCCAAGTCCTCGATAACCTCCTCTCCTCGGGGTGGGGGCTCGGGGTAAAAGAACCCACGGCGCCGAAGGCGTCAAGGAACACTGTGCCTAGCTCGGTGATGCGGCTGGCTTGCCGGTCGCTTCCCGTGCTGCAAAGCTATTTAATCCACACGACTCTCGGCAACGGATATCTCGGCTCTCGCATCGATGAAGAACGCAGC
>201-G-13
-AACCTTATCATTTAGAGGAAGGAGAAGTCGTAACAAGGTTTCCGTAGGTGAACCTGCGGAAGGATCATTGTCGTGACCCTGACCAAAACAGACCGCGCACGCGTTATCTA-TCCCGCCGAGCGACGGCACCGTCCGTCGCTCGGCCAAGTCCTCGATAACCTCCTCTCCTCGGGGTGGGGGCTCGGGGTAAAAGAACCCACGGCGCCGAAGGCGTCAAGGAACACTGTGCCTAGCTCGGTGATGCGGCTGGCTCGCCGGTCGCTTACCGTGCTGCAAAGCTATTTAATCCACACGACTCTCGGCAACGGATATCTCGGCTCTCGCATCGATGAAGAACGCAGC
>41-G-13
-AACCTTATCATTTAGAGGAAGGAGAAGTCGTAACAAGGTTTCCGTAGGTGAACCTGCGGAAGGATCATTGTCGTGACCCTGACCAAAACAGACCGCGCACGCGTTATCTA-TCCCGCCGAGCGACGGCACCGTCCGTCGCTCGGCCAAGTCCTCGATAACCTCCTCTCCTCGGGGTGGGGGCTCGGGGTAAAAGAACCCACGGCGCCGAAGGCGTCAAGGAACACTGTGCCTAGCTCGGTGATGCGGCTGGCTTGCCGGCCGCTACCCGTGCTGCAAAGCTATTTAATCCACACGACTCTCGGCAACGGATATCTCGGCTCTCGCATCGATGAAGAACGCAGC
>36-G-13
-AACCTTATCATTTAGAGGAAGGAGAAGTCGTAACAAGGTTTCCGTAGGTGAACCTGCGGAAGGATCATTGTCGTGACCCTGACCAAAAAAGACCGCGCACGCGTTATCTA-TCCCGCCGAGCGACGGCACCGTCCGTCGCTCGGCCAAGTCCTCGATAACCTCCTCTCCTCGGGGTGGGGGCTCGGGGTAAAAGAACCCACGGCGCCGAAGGCGTCAAGGAACACTGTGCCTAGCTCGGTGATGCGGCTGGCTTGCCGGTCGCTTACCGTGCTGCAAAGCTATTTAATCCACACGACTCTCGGCAACGGATATCTCGGCTCTCGCATCGATGAAGAACGCAGC
>30-G-13
-AACCTTATCATTTAGAGGAAGGAGAAGTCGTAACAAGGTTTCCGTAGGTGAACCTGCGGAAGGATCATTGTCGTGACCCTGACCAAAACAGACCGTGCACGCGTTATCTA-TCCCGCCGAGCGGCGGCACCGTCCGTCGCTCGGCCAAGTCCTCGATAACCTCCTCTCCTCGGGGTGGGGGCTCGGGGTAAAAGAACCCACGGCGCCGAAGGCGTCAAGGAACACTGTGCCTAGCTCGGTGATGCGGCTGGCTTGCCGGCCGCTACCCGTGCTGCAAAGCTATTTAATCCACACGACTCTCGGCAACGGATATCTCGGCTCTCGCATCGATGAAGAACGCAGC
>24-G-13
-AACCTTATCATTTAGAGGAAGGAGAAGTCGTAACAAGGTTTCCGTAGGTGAACCTGCGGAAGGATCATTGTCGTGACCCTGACCAAAACAGACCGCGCACGCGTTATCTA-TCCCGCCGAGCGACGGCACCGTCCGTCGCTCGGCCAAGTCCTCGATAACCTCCTCTCCTCGGGGTGGGGGCTCGGGGTAAAAGAACCCACGGCGCCGAAGGCGTCAAGGAACACTGTGCCTAGCTCGGTGATGCGGCTGGCTTGCCGGTCGCTTACCGTGCTGCAAAGCTATTTAATCCACACGACTCTCGGCAACGGATATCTCGGCTCTCGAATCGATGAAGAACGCAGC
>23-G-13
-AACCTTATCATTTAGAGGAAGGAGAAGTCATAACAAGGTTTCCGTAGGTGAACCTGCGGAAGGATCATTGTCGTGACCCTGACCAAAACAGACCGCGCACGCGTTATCTA-TCCCGCCGAGCGACGGCACCGTCCGTCGCTCGGCCAAGTCCTCGATAACCTCCTCTCCTCGGGGTGGGGGCTCGGGGTAAAAGAACCCACGGCGCCGAAGGCGTCAAGGAACACTGTGCCTAGCTCGGTGATGCGGCTGGCTTGCCGGTCGCTTACCGTGCTGCAAAGCTATTTAATCCACACGACTCTCGGCAACGGATATCTCGGCTCTCGCATCGATGAAGAACGCAGC
>32-G-13
-AACCTTATCATTTAGAGGAAGGAGAAGTCGTAACAAGGTTTCCGTAGGTGAACCTACGGAAGGATCATTGTCGTGACCCTGACCAACACAGACCGTGCACACGTTATCTA-TCCCACCGAGCGGCGGCACCGTCCGTTGCTCGGCCAAGTCCTCGATAACCTCCTCT-CTCGGGTTGGGGGCTCAGGGTAAAAGAACCCATGGTGCTGAAGGCTTCAAGGAACACTGTACCTAGCTCGGTGATATGGCCGGCTTGCCGGCCGCTTCCCATGCTGCAAAGCTATATAATCCACACGACTCTCGGCAACGGATATCTCGGCTCTCGCATCGATGAAGAACGCAGC
>20-G-13(2)
-AACCTTATCATTTAGAGGAAGGAGAAGTCGTAACAAGGTTTCCGTAGGTGAACCTGCGGAAGGATCATTGTCGTGACCCTGACCAAAATAGACCGCGCACGCGTTATCTA-TCCCGCCGAGCGACGGCACCGTCCGTCGCTCGGCCAAGTCCTCGATAACCTCCTCTCCTCGGGGTGGGGGCTCGGGGTAAAAGAACCCACGGCGCCGAAGGCGTCAAGGAACACTGTGCCTAGCTCGGTGATGCGGCTGGCTTGCCGGTCGCTTACCGTGCTGCAAAGCTATTTAATCCACACGACTCTCGGCAACGGATATCTCGGCTCTCGCATCGATGAAGAACGCAGC
>18-G-13
-AACCTTATCATTTAGAGGAAGGAGAAGTCGTAACAAGGTTTCCGTAGGTGAACCTGCGGAAGGATCATTGTCGTGACCCTGACCAAAACAGACCGCGCACGCGTTATCTA-TCCCGCCGAGCGACGGCACCGTCCGTCGCTCGGCCAAGTCCTCGATAACCTCCTCTCCTCGGGGTGGGGGCTCGGGGTAAAAGAACCCACGGCGCCGAAGGCGTCAAGGAACACTGTGCCTAGCTCGGTGATGCGGCTGGCTTGCCGGTCGCTTACCGTGCTGCAAAGCTATTTAATCCACATGACTCTCGGCAACGGATATCTCGGCTCTCGCATCGATGAAGAACGCAGC
>17-G-13
-AACCTTATCATTTAGAGGAAGGAGAAGTCGTAACAAGGTTTCCGTAGGTGAACCTGCGGAAGGATCATTGTCGTGACCCTGACCAAAACAGACCGCGCACGCGTTATCTA-TCCCGCCGAGCGACGGCACCGTCCGTCGCTCGGCCAAGTCCTCGATAACCTCCTCTCCTCGGGGTGGGGGCTCGGGGTAAAAGAACCCACGGCGCCGAAGGCGTCAAGGAACACTGTGCCTAGCTCGGTGATGCGGCTGGCTTGCCGGTCGCTTACCGTGCTGCAAAGCTATTTAATCCACACGACTCTCGGCAACGGATATCTCGGCTCTCGCATAGATGAAGAACGCAGC
>17-G-13(2)
-AACCTTATCATTTAGAGGAAGGAGAAGTCGTAACAAGGTTTCCGTAGGTGAACCTGCGGAAGGATCATTGTCGTGACCCTGACCAAAACAGACCGCGCACGCGTTATCTA-TCCCGCCGAGCGACGGCACCGTCCGTCGCTCGGCCAAGTCCTCGATAACCTCCTCTCCTCGGGGTGGGGGCTCGGGGTAAAAGAACCCACGGCGCCGAAGGCGTCAAGGATCACTGTGCCTAGCTCGGTGATGCGGCTGGCTTGCCGGTCGCTTACCGTGCTGCAAAGCTATTTAATCCACACGACTCTCGGCAATGGATATCTCGGCTCTCGCATCGATGAAGAACGCAGC
>17-G-13(3)
-AACCTTATCATTTAGAGGAAGGAGAAGTCGTAACAAGGTTTCCGTAGGTGAACCTGCGGAAGGATCATTGTCGTGACCCTGACCAAAACAGACCGTGCACGCGTTATCTA-TCCCGCCGAGCGACGGCACCGTCCGTCGCTCGGCCAAGTCCTCGATAACCTCCTCTCCTCGGGGTGGGGGCTCGGGGTAAAAGAACCCACGGCGCCGAAGGCGTCAAGGAACACTGTGCCTAGCTCGGTGATGCGGCTGGCTTGCCGGTCGCTTACCGTGCTGCAAAGCTATTTAATCCACACGACTCTCGGCAACGGATATCTCGGCTCTCGCATCGATGAAGAACGCAGC
>17-G-13(4)
-AACCTTATCATTTAGAGGAAGGAGAAGTCGTAACAAGGTTTCCGTAGGTGAACCTGCGGAAGGATCATTGTCGTGACCCTGACCAAAACAGACCACGCACGCGTTATCTA-TCCCGCCGAGCGACGGCACCGTCCGTCGCTCGGCCAAGTCCTCGATAACCTCCTCTCCTCGGGGTGGGGGCTCGGGGTAAAAGAACCCACGGCGCCGAAGGCGTCAAGGAACACTGTGCCTAGCTCGGTGATGCGGCTGGCTTGCCGGTCGCTTACCGTGCTGCAAAGCTATTTAATCCACACGACTCTCGGCAACGGATATCTCGGCTCTCGCATCGATGAAGAACGCAGC
>17-G-13(5)
-AACCTTATCATTTAGAGGAAGGAGAAGTCGTAACAAGGTTTCCGTAGGTGAACCTGCGGAAGGATCATTGTCGTGACCCTGACCAAAACAGACCGCGCACGCGTTATCTA-TCCCGCCGAGCGACGGCACCGTCCGTCGCTCGGCCAAGTCCTCGATAACCTCCTCTCCTCGGGGTGGGGGCTCGGGGTAAAAGAACCCACGGCGCCGAAGGCGTCAAGGAACACTGTGCCTAGCTCGATGATGCGGCTGGCTTGCCGGTCGCTTCCCGTGCTGCAAAGCTATTTAATCCACACGACTCTCGGCAACGGATATCTCGGCTCTCGCATCGATGAAGAACGCAGC
>17-G-13(6)
-AACCTTATCATTTAGAGGAAGGAGAAGTCGTAACAAGGTTTCCGTAGGTGAACCTGCGGAAGGATCATTGTCGTGACCCTGACCAAAACAGACCGCGCACGCGTTATCTA-TCCCGCCGAGCGATGGCACCGTCCGTCGCTCGGCCAAGTCCTCGATAACCTCCTCTCCTCGGGGTGGGGGCTCGGGGTAAAAGAACCCACGGCGCCGAAGGCGTCAAGGAACACTGTGCCTAGCTCGGTGATGCGGCTGGCTTGCCGGTCGCTTACCGTGCTGCAAAGCTATTTAATCCACACGACTCTCGGCAACGGATATCTCGGCTCTCGCATCGATGAAGAACGCAGC
>17-G-13(7)
-AACCTTATCATTTAGAGGAAGGAGAAGTCGTAACAAGGTTTCCGTAGGTGAACCTGCGGAAGGATCATTGTCGTGACCCTGACCAAAACAGACCGCGCACGCGTTATCTA-TCCCGCCGAGCGACGGCACCGTCCGTCGCTCGGCCAAGTCCTCGATAACCTCCTCTCCTCGGGGTGGGGGCTCGGGGTAAAAGAACCCACGGCGCCAAAGGCGTCAAGGAACACTGTGCCTAGCTCGGTGATGCGGCTGGCTTGCCGGTCGCTTACCGTGCTGCAAAGCTATTTAATCCACACGACTCTCGGCAACGGATATCTCGGCTCTCGCATCGATGAAGAACGCAGC
>16-G-13(3)
-AACCTTATCATTTAGAGGAAGGAGAAGTCGTAACAAGGTTTCCGTAGGTGAACCTGCGGAAGGATCATTGTCGTGACCCTGACCAAAACAGACCGCGCACGCGTTATCTA-TCCCGCCGAGCGACGGCACCGTCCGTCGCTCGGCCAAGTCCTCGATAACCTCCTCTCCTCGGGGTGGGGGCTCGGGGTAAAAGAACCCACGGCGCCGAAGGCGTCAAGGAACACTGTGCCTAGCTCGGTGATGCGGCTGGCTTGCCGGTCGCTTACCGTGCTGCAAAGCTATTTAATCCACACGACTCTCGGCAACAGATATCTCGGCTCTCGCATCGATGAAGAACGCAGC
>15-G-13(7)
-AACCTTATCATTTAGAGGAAGGAGAAGTCGTAACAAGGTTTCCGTAGGTGAACCTGCGGAAGGATCATTGTCGTGACCCTGACCAAAACAGACCGCGCACGCGTTATCTA-TCCCGCCGAGCGACGGCACCGTCCGTCGCTCGGCCAAGTCCTCGATAACCTCCTCTCCTCGGGGTGGGGGCTCGGGGTAAAAGAACCCACGGCGCCGAAGGCGTCAAGGAACACTGTGCCTAGCTCGGTGATGCGGCTGGCTTGCCGGTCGCTTACCGTGCTGCAAAGCTATATAATCCACACGACTCTCGGCAACGGATATCTCGGCTCTCGCATCGATGAAGAACGCAGC
>15-G-13(8)
-AACCTTATCATTTAGAGGAAGGAGAAGTCGTAACAAGGTTTCCGTAGGTGAACCTGCGGAAGGATCATTGTCGTGACCCTGACCAAAACAGACCGCGCACGCGTTATCTA-TCCCGTCGAGCGACGGCACCGTCCGTCGCTCGGCCAAGTCCTCGATAACCTCCTCTCCTCGGGGTGGGGGCTCGGGGTAAAAGAACCCACGGCGCCGAAGGCGTCAAGGATCACTGTGCCTAGCTCGGTGATGCGGCTGGCTTGCCGGTCGCTTACCGTGCTGCAAAGCTATTTAATCCACACGACTCTCGGCAACGGATATCTCGGCTCTCGCATCGATGAAGAACGCAGC
>15-G-13(11)
-AACCTTATCATTTAGAGGAAGGAGAAGTCGTAACAAGGTTTCCGTAGGTGAACCTGCGGAAGGATCATTGTCGTGACCCTGACCAAAACAGACCGCGCACGCGTTATCTA-TCCCGCCGAGCGACGGCACCGTCCGTCGCTCGGCCAAGTCCTCGATAACCTCCTCTCCTCGGGGTGGGGGCTCGGGGTAAAAGAACCCACGGCGCCGAAGGCGTCAAGGAACACTGTGCCTAGCTCGGTGATGCGGCTGGCTTGCCGGTCGCTTACCGTGCTGCAAAGCTATTTAATCCACACGACTCTCGGCAACGGATATCTTGGCTCTCGCATCGATGAAGAACGCAGC
>13-G-13(2)
-AACCTTATCATTTAGAGGAAGGAGAAGTCGTAACAAGGTTTCCGTAGGTGAACCTGCGGAAGGATCATTGTCGTGACCCTGACCAAAACAGACCGCGCACGCGTTATCTA-TCCCGCCGAGCGACGGCACCGTCCGTCGCTCGGCCAAGTCCTCGATAACCTCCTCTCCTCGGGGTGGGGGCTCGGGGTAAAAGAACCCACGGCGCCGAAGGCGTCAAGGATCACTGTGCCTAGCTCGGTGATGCGGCTGGCTTGCCGGTCGCTTACCGTGCTGCAAAGCTATTTAATCCACATGACTCTCGGCAACGGATATCTCGGCTCTCGCATCGATGAAGAACGCAGC
>13-G-13(3)
-AACCTTATCATTTAGAGGAAGGAGAAGTCGTAACAAGGTTTCCGTAGGTGAACCTGCAGAAGGATCATTGTCGTGACCCTGACCAAAACAGACCGCGCACGCGTTATCTA-TCCCGCCGAGCGACGGCACCGTCCGTCGCTCGGCCAAGTCCTCGATAACCTCCTCTCCTCGGGGTGGGGGCTCGGGGTAAAAGAACCCACGGCGCCGAAGGCGTCAAGGAACACTGTGCCTAGCTCGGTGATGCGGCTGGCTTGCCGGTCGCTTACCGTGCTGCAAAGCTATTTAATCCACACGACTCTCGGCAACGGATATCTCGGCTCTCGCATCGATGAAGAACGCAGC
>13-G-13(4)
-AACCTTATCATTTAGAGGAAGGAGAAGTCGTAACAAGGTTTCCGTAGGTGAACCTGCGGAAGGATCATTGTCGTGACCCTGACCAAAACAGACCGCGCACGCGTTATCTA-TCCCGCCGAGCGACGGCACCGTCCGTCGCTCGGCCAAGTCCTCGATAACCTCCTCTCCTCGGGGTGGGGGCTCGGGGTAAAAGAACCCACGGCGCCGAAGGCGTCAAGGAACACTGTGCCTAGCTCGGTGATGCGGCTGGCTTGCCGGTCGCTTACCGTGCTACAAAGCTATTTAATCCACACGACTCTCGGCAACGGATATCTCGGCTCTCGCATCGATGAAGAACGCAGC
>12-G-13
-AACCTTATCATTTAGAGGAAGGAGAAGTCGTAACAAGGTTTCCGTAGGTGAACCTGCGGAAGGATCATTGTCGTGACCCTGACCAAAACAGACCGTGCACGCGTTATCTA-TCCCGCCGAGCGGCGGCACCGTCCGTCGCTCGGCCAAGTCCTCGATAACCTCCTCTCCTCGGGGTGGGGGCTCGGGGTAAAAGAACCCACGGCGCCGAAGGCGTCAAGGATCACTGTGCCTAGCTCGGTGATGCGGCTGGCTTGCCGGTCGCTTACCGTGCTGCAAAGCTATTTAATCCACACGACTCTCGGCAACGGATATCTCGGCTCTCGCATCGATGAAGAACGCAGC
>12-G-13(4)
-AACCTTATCATTTAGAGGAAGGAGAAGTCGTAACAAGGTTTCCGTAGGTGAACCTGCGGAAGGATCATTGTTGTGACCCTAACCAAAATAGACTGCGCACCTGTTATCTA-TCCCGCCGAGCGGCGGCACCGTCCGTCGCTCAGCCAAGTCCTCGATAACCTCCTCTCCTTGGGGTGGGGGCTCGGGGTAAAAGAACCCATGGCGCCGAAGGCGTCAAGGAACACTGTGCCTTTCTCGGTGATGCGGCTAGCTTGCCGGCCGCTTCCCGTGCTGCAAAGCTATTTAATCCACACGACTCTCGGCAACGGATATCTCGGCTCTCGCATCGATGAAGAACGCAGC
>12-G-13(6)
-AACCTTATCATTTAGAGGAAGGAGAAGTCGTAACAAGGTTTCCGTAGGTGAACCTGCGGAAGGATCATTGTCGTGACCCTGACCAAAACAGACCGCGCACGCGTTATCTA-TCCCGCCGAGCGACGGCACCATCCGTCGCTCGGCCAAGTCCTCGATAACCTCCTCTCCTCGGGGTGGGGGCTCGGGGTAAAAGAACCCACGGCGCCGAAGGCGTCAAGGAACACTGTGCCTAGCTCGGTGATGCGGCTGGCTTGCCGGTCGCTTACCGTGCTGCAAAGCTATTTAATCCACACGACTCTCGGCAACGGATATCTCGGCTCTCGCATCGATGAAGAACGCAGC
>12-G-13(8)
-AACCTTATCATTTAGAGGAAGGAGAAGTCGTAACAAGGTTTCCGTAGGTGAACCTGCGGAAGGATCATTGTCGTGACCCTGACCAAAACAGACCGCGCACGCGTTATCTA-TCCCGCCGAGCGACGGCACCGTCCGTCGCTCGGCCAAGTCCTCGATAACCTCCTCTCCTCGGGGTGGGGGCTCGGGGTAAAAGAACCCACGGCGCCGAAGGCGTCAAGGATCACTGTGCCCAGCTCGGTGATGCGGCTGGCTTGCCGGTCGCTTACCGTGCTGCAAAGCTATTTAATCCACACGACTCTCGGCAACGGATATCTCGGCTCTCGCATCGATGAAGAACGCAGC
>12-G-13(9)
-AACCTTATCATTTAGAGGAAGGAGAAGTCGTAACAAGGTTTCCGTAGGTGAACCTGCGGAAGGATCATTGTCATGATCCTGACCAAAATAGACCACGCACGCATTATCTA-TCCCGCCGAGCGGTGGCACCGTTCGTCGCTCAGCCAAGTCCTCGATAACCTCCTCTCCTCGGGTTGGGGGCTCAGGGTAAAAGAACCCACGGCGGTGAAGGCGTCAAGGAACACTGTGCCTAGCTCGGTGATGCGGCTGGCTTGCCGGCCGCTTCCCATGCTGCAAAGCTATTTAATCCACACGACTCTCGGCAACGGATATCTCGGCTCTCGCATCGATGAAGAACGCAGC
>12-G-13(10)
-AACCTTATCATTTAGAGGAAGGAGAAGTCGTAACAAGGTTTCCGTAGGTGAACCTGCGGAAGGATCATTGTCGTGACCCTGACCAAAACAGACCGCGCACGCGTTATCTA-TCCCGCCGAGCGACGGCACCGTCCGTCGCTCGGCCAAGTCCTCGATAACCTCCTCTCCTCGGGGTGGGGGCTCGGGGTAAAAGAACCCACGGCGCCGAAGGCGTCAAGGATCACTGTGCCTAGCTCGGTGATGCGGCTGGCTTGCCGGTCGCTTCCCGTGCTGCAAAGCTATTTAATCCACACGACTCTCGGCAACGGATATCTCGGCTCTCGCATCGATGAAGAACGCAGC
>12-G-13(11)
-AACCTTATCATTTAGAGGAAGGAGAAGTCGTAACAAGGTTTCCGTAGGTGAACCTGCGGAAGGATCATTGTCGTGACCCTGACCAAAACAGACCGCGCACGCGTTATCTA-TCCTGCCGAGCGACGGCACCGTCCGTCGCTCGGCCAAGTCCTCGATAACCTCCTCTCCTCGGGGTGGGGGCTCGGGGTAAAAGAACCCACGGCGCCGAAGGCGTCAAGGAACACTGTGCCTAGCTCGGTGATGCGGCTGGCTTGCCGGTCGCTTACCGTGCTGCAAAGCTATTTAATCCACACGACTCTCGGCAACGGATATCTCGGCTCTCGCATCGATGAAGAACGCAGC
>11-G-13
-AACCTTATCATTTAGAGGAAGGAGAAGTCGTAACAAGGTTTCCGTAGGTGAACCTGCGGAAGGATCATTGTCGTGACCCTGACCAAAACAGACCGCGCACGCGTTATCTA-TCCCGCCGAGCGACGGCACCGTCCGTCGCTCGGCCAAGTCCTCGATAACCTCCTCTCCTCGGGGTGGGGGCTCGGGGTAAAAGAACCCACGGCGCCGAAGGCGTCAAGGAACACTGTGCCTAGCTCGGTGATGCGGCTGGCTTGCCGGTCGCTTACCGTGCTGCAAAGCTATTTAATCCACACGACTCTCGGCAACGGATATCTCGGCTCTCACATCGATGAAGAACGCAGC
>11-G-13(2)
-AACCTTATCATTTAGAGGAAGGAGAAGTCGTAACAAGGTTTCCGTAGGTGAACCTGCGGAAGGATCATTGTCGTGACCCTGACCAAAACAGACCGCGCACGCGTTATCTA-TCCCGCCGAGCGACGGCACCGTCCGTCGCTTGGCCAAGTCCTCGATAACCTCCTCTCCTCGGGGTGGGGGCTCGGGGTAAAAGAACCCACGGCGCCGAAGGCGTCAAGGAACACTGTGCCTAGCTCGGTGATGCGGCTGGCTTGCCGGTCGCTTACCGTGCTGCAAAGCTATTTAATCCACACGACTCTCGGCAACGGATATCTCGGCTCTCGCATCGATGAAGAACGCAGC
>11-G-13(5)
-AACCTTATCATTTAGAGGAAGGAGAAGTCGTAACAAGGTTTCCGTAGGTGAACCTGCGGAAGGATCATTGTCGTGACCCTGACCAAAACAGACCGCGCACGCGTTATCTA-TCCCGCCGAGCGACGGCACCGTCCGTCGCTCGGCCAAGTCCTCGATAACCTCCTCTCCTTGGGGTGGGGGCTCGGGGTAAAAGAACCCACGGCGCCGAAGGCGTCAAGGAACACTGTGCCTAGCTCGGTGATGCGGCTGGCTTGCCGGTCGCTTACCGTGCTGCAAAGCTATTTAATCCACACGACTCTCGGCAACGGATATCTCGGCTCTCGCATCGATGAAGAACGCAGC
>11-G-13(6)
-AACCTTATCATTTAGAGGAAGGAGAAGTCGTAACAAGGTTTCCGTAGGTGAACCTGCGGAAGGATCATTGTCGTGACCCTGACCAAAACAGACCGCGCACGCGTTATCTA-TCCCGCTGAGCGACGGCACCGTCCGTCGCTCGGCCAAGTCCTCGATAACCTCCTCTCCTCGGGGTGGGGGCTCGGGGTAAAAGAACCCACGGCGCCGAAGGCGTCAAGGAACACTGTGCCTAGCTCGGTGATGCGGCTGGCTTGCCGGTCGCTTACCGTGCTGCAAAGCTATTTAATCCACACGACTCTCGGCAACGGATATCTCGGCTCTCGCATCGATGAAGAACGCAGC
>11-G-13(7)
-AACCTTATCATTTAGAGGAAGGAGAAGTCGTAACAAGGTTTCCGTAGGTGAACCTGCGGAAGGATCATTGTCGTGACCCTGACCAAAACAGACCGCGCACGCGTTATCTA-TCCCGCCGAGTGACGGCACCGTCCGTCGCTCGGCCAAGTCCTCGATAACCTCCTCTCCTCGGGGTGGGGGCTCGGGGTAAAAGAACCCACGGCGCCGAAGGCGTCAAGGAACACTGTGCCTAGCTCGGTGATGCGGCTGGCTTGCCGGTCGCTTACCGTGCTGCAAAGCTATTTAATCCACACGACTCTCGGCAACGGATATCTCGGCTCTCGCATCGATGAAGAACGCAGC
>11-G-13(8)
GAACCTTATCATTTAGAGGAAGGAGAAGTCGTAACAAGGTTTCCGTAGGTGAACCTGCGGAAGGATCATTGTCGTGACCCTGACCAAAACAGACCGCGCACGCGTTATCTA-TCCCGCCGAGCGACGGCACCGTCCGTCGCTCGGCCAAGTCCTCGATAACCTCCTCTCCTCGGGGTGGGGGCTCGGGGTAAAAGAACCCACGGCGCCGAAGGCGTCAAGGAACACTGTGCCTAGCTCGGTGATGCGGCTGGCTTGCCGGTCGCTTACCGTGCTGCAAAGCTATTTAATCCACACGACTCTCGGCAACGGATATCTCGGCTCTCGCATCGATGAAGAACGCAGC
>11-G-13(9)
-AACCTTATCATTTAGAGGAAGGAGAAGTCGTAACAAGGTTTCCGTAGGTGAACCTGCGGAAGGATCATTGTCGTGACCCTGACCAAAACAGACCGCGCACGCGTTATCTA-TCCCGCCGAGCGACGGCACCGTCCGTCGCTCGGCCAAGTCCTCGATAACCTCCTCTCCTCGGGGTGGGGGCTCGGGGTAAAAGAACCCACGGCGCCGAAGGCGTCAAGGAACACTGTGCCTAGCTCGGTGATGCGGCTGGCTTGCCGGTCGCTTACCGTGCTGCAAAGCTATTTAATCCACACGACTCTCGGCAATGGATATCTCGGCTCTCGCATCGATGAAGAACGCAGC
>10-G-13
-AACCTTATCATTTAGAGGAAGGAGAAGTCGTAACAAGGTTTCCGTAGGTGAACCTGCGGAAGGATCATTGTCGGGACCCTGACCAAAACAGACCGCGCACGCGTTATCTA-TCCCGCCGAGCGACGGCACCGTCCGTCGCTCGGCCAAGTCCTCGATAACCTCCTCTCCTCGGGGTGGGGGCTCGGGGTAAAAGAACCCACGGCGCCGAAGGCGTCAAGGAACACTGTGCCTAGCTCGGTGATGCGGCTGGCTTGCCGGTCGCTTACCGTGCTGCAAAGCTATTTAATCCACACGACTCTCGGCAACGGATATCTCGGCTCTCGCATCGATGAAGAACGCAGC
>10-G-13(2)
-AACCTTATCATTTAGAGGAAGGAGAAGTCGTAACAAGGTTTCCGTAGGTGAACCTGCGGAAGGATCATTGTCGTGACCCTGACCAAAACAGACCGCGCACGCGTTATCTA-TCCCGCCGAGCGACGGCACCGTCCGTCGCTCGGCCAAGTCCTCGATAACCTCCTCTCCTCGGGGTGGGGGCTCGGGGTAAAAGAACCCACGGCGCCGAAGGCGTCAAGGAACACTGTGCCTAGCTCGGTGATGCGGCTGGCTTGCCGGTCGCTTACCGTGCTGCAAAGCTATTTAATCCACACGACTCTCGGCAACGGATATCTCGGCTCTTGCATCGATGAAGAACGCAGC
>10-G-13(3)
-AACCTTATCATTTAGAGGAAGGAGAAGTCGTAACAAGGTTTCCGTAGGTGAACCTGCGGAAGGATCATTGTCGTGACCCTGACCAAAACAGACCGCGCACGCGTTATCTA-TCCCGCCGAGCGACGGCACCGTCCGTCGCTCGGCCAAGTCCTCGATAACCTCCTCTCCTCGGGGTGGGGGCTCGGGGTAAAAGAACCCACGGCGCCGAAGGCGTCAAGGAACACTGTGCCTAGCTCGGTGATGCGGCTGGCTTGCCGGTCGCTTACCGTGCTGCAAAGCTATTTAATCCACACGACTCTCGGCAACGGATATCTCGGCTCTCGTATCGATGAAGAACGCAGC
>10-G-13(4)
-AACCTTATCATTTAGAGGAAGGAGAAGTCGTAACAAGGTTTCCGTAGGTGAACCTGCGGAAGGATCATTGTCGTGACCCTGACCAAAACAGACCGCGCACGCGTTATCTA-TCCCGCCGAGCGACGGCACCGTCCGTCGCTCGGCCAAGTCCTCGATAACCTCCTCTCCTCGGGGTGGGGGCTCGGGGTAAAAGAACCCACGGCGCCAAAGGCCTCAAGGAACACTGTGCCTAGCTCGGTGATGCGGCTGGCTTGCCGGTCGCTTACCGTGCTGCAAAGCTATTTAATCCACACGACTCTCGGCAACGGATATCTCGGCTCTCGCATCGATGAAGAACGCAGC
>10-G-13(5)
-AACCTTATCATTTAGAGGAAGGAGAAGTCGTAACAAGGTTTCCGTAGGTGAACCTGCGGAAGGATCATTGTCGTGACCCTGACCAAAACAGACCGTGCACGCGTTATCTA-TCCCGCCGAGCGGCGGCACCGTCCGTCGCTCGGCCAAGTCCTCGATAACCTCCTCTCCTCGGGGTGGGGGCTCGGGGTAAAAGAACCCACGGCGCCGAAGGCGTCAAGGAACACTGTGCCTAGCTCGGTGATGCGGCTGGCTTGCCGGTCGCTTACCGTGCTGCAAAGCTATTTAATCCACACGACTCTCGGCAACGGATATCTCGGCTCTCGCATCGATGAAGAACGCAGC
>10-G-13(6)
-AACCTTATCATTTAGAGGAAGGAGAAGTCGTAACAAGGTTTCCGTAGGTGAACCTGCGGAAGGATCATTGTCGTGACCCTGACCAAAACAGACCGCGCACGCGTTATCTA-TCCCGCCGAGCGACGGCACCGTCCGTCGCTCGGCCAAGTCCTCGATAACCTCCTCTCCTCGGGGTGGGGGCTCGGGGTAAAAGAACCCACGGCGCCGAAGGCGTCAAGGAACACTGTGCCTAGCTCGGTGATGCGGCTGGCTTGCCGGTCGCTTACCGTGCTGCAAAGCTATTTAATCCACACGACTCTCAGCAACGGATATCTCGGCTCTCGCATCGATGAAGAACGCAGC
>10-G-13(7)
-AACCTTATCATTTAGAGGAAGGAGAAGTCGTAACAAGGTTTCCGTAGGTGAACCTGCGGAAGGATCATTGTCGTGACCCTGACCAAAACAGACCGCGCACGCGTTATCTA-TCCCGCCGAGCGACGG-ACGGT--------------AGTCCTCGATAACCTCCTCTCCTCGGGGTGGGGGCTCGGGGTAAAAGAACCCACGGCGCCGAAGGCGTCAAGGAACACTGTGCCTAGCTCGGTGATGCGGCTGGCTTGCCGGTCGCTTACCGTGCTGCAAAGCTATTTAATCCACACGACTCTCGGCAACGGATATCTCGGCTCTCGCATCGATGAAGAACGCAGC
>10-G-13(8)
-AACCTTATCATTTAGAGGAAGGAGAAGTCGTAACAAGGTTTCCGTAGGTGAACCTGCGGAAGGATCATTGTCGTGACCCTGACCAAAACAGACCGCGCACGCGTTATCTA-TCCCGCCGAGCGACGGCACCGTCCGTCGCTCGGCCAAGTCCTCGATAACCTCCTCTCCTCGGGGTGGGGGCTCGGGGTAAAAGAACCCACGGCGCCGAAGGCGTCAAGGATCACTGTGCCTAGCTCGGTGATGCGGCTTGCTTGCCGGTCGCTTACCGTGCTGCAAAGCTATTTAATCCACACGACTCTCGGCAACGGATATCTCGGCTCTCGCATCGATGAAGAACGCAGC
>10-G-13(9)
-AACCTTATCATTTAGAGGAAGGAGAAGTCGTAACAAGGTTTCCGTAGGTGAACCTGCGGAAGGATCATTGTCGTGACCCTGACCAAAACAGACCGCGCACGCGTTATCTA-TCCCGCCGAGCGACGGCACCGTCCGTCGCTCGGCCAAGTCCTCGATAACCTCCTCTCCTCGGGGTGGGGGCTCGGGGTAAAAGAACCCACGGCGCCGAAGGCGTCAAGGATCACTGTGCCTAGCTCGGTGATGCGGCTGGCTCGCCGGTCGCTTACCGTGCTGCAAAGCTATTTAATCCACACGACTCTCGGCAACGGATATCTCGGCTCTCGCATCGATGAAGAACGCAGC
>10-G-13(10)
-AACCTTATCATTTAGAGGAAGGAGAAGTCGTAACAAGGTTTCCGTAGGTGAACCTGCGGAAGGATCATTGTCGTGACCCTGACCAAAACAGACCGCGCACGCGTTATCTA-TCCCGCCGAGCGACGGCACCGTCCGTCGCTCGGCCAAGTCCTCGATAACCTCCTCTCCTCGGGGTGGGGGCTCGGGGTAAAAGAACCCACGGCGCCGAAGGCGTCAAGGAACACTGTGCCTAGCTCGGTGATGCGGCTGGCTTGCCGGTCGCTTACCGTGCTGCAAAGCTATTTAATCCACACGACTCTCGGCAACGGATATCTCGGCTCTCGCATCGATGAAGAACGCAG-
>10-G-13(11)
-AACCTTATCATTTAGAGGAAGGAGAAGTCGTAACAAGGTTTCCGTAGGTGAACCTGCGGAAGGATCATTGTCGTGATCCTGACCAAAATAGACCACGCACGCATTATCTA-TCCCGCCGAGCGGTGGCACCGTTCGTCGCTCAGCCAAGTCCTCGATAACCTCCTCTCCTCGGGTTGGGGGCTCAGGGTAAAAGAACCCACGGCGCTGAAGGCGTCAAGGAACACTGTGCCTAGCTCGGTGATGCGGCTGGCTTGCCGGCCGCTTCCCATGCTGCAAAGCTATTTAATCCACACGACTCTCGGCAACGGATATCTCGGCTCTCGCATCGATGAAGAACGCAGC
>10-G-13(12)
-AACCTTATCATTTAGAGGAAGGAGAAGTCGTAACAAGGTTTCCGTAGGTGAACCTGCGGAAGGATCATTGTCGTGACCCTAACCAAAACAGACCGCGCACGCGTTATCTA-TCCCGCCGAGCGACGGCACCGTCCGTCGCTCGGCCAAGTCCTCGATAACCTCCTCTCCTCGGGGTGGGGGCTCGGGGTAAAAGAACCCACGGCGCCGAAGGCGTCAAGGAACACTGTGCCTAGCTCGGTGATGCGGCTGGCTTGCCGGTCGCTTACCGTGCTGCAAAGCTATTTAATCCACACGACTCTCGGCAACGGATATCTCGGCTCTCGCATCGATGAAGAACGCAGC
>7623-A-7
-AACCTTATCATTTAGAGGAAGGAGAAGTCGTAACAAGGTTTCCGTAGGTGAACCTGCGGAAGGATCATTGTCGTGACCCTGACCAAAACAGACCGAGCACGCGTTATCTATTCCTACTGAGTGGCGGCACCGT-CGTCGCTCAGCCAAATCCTCGATAACCTCCTCTCCTCGGAGTGGGGGCTTGGGGTAAAAGAACCCACGGCGCCGAAGGCGTCAAGGAACACTGTGCCTAGCTTGGGGACACGACTGGCTTGCTGGCCGCTCCCCTTGCTGCAAAGCTATTTAATCCACACGACTCTCGGCAACGGATATCTCGGCTCTCGCATCGATGAAGAACGCAGC
>3786-A-7
-AACCTTATCATTTAGAGGAAGGAGAAGTCGTAACAAGGTTTCCGTAGGTGAACCTGCGGAAGGATCATTGTCGTGACCCTGACCAAAACAGACCGAGCACGCGTTATCTATTCCTGCTGAGTGGCGGCACCGT-CGTCGCTCAGCCAAATCCTCGATAACCTCCTCTCCTTGGAGTTGGGGCTTGGGGTAAAAGAACCCACGGCGCCGAAGGCGTCAAGGAACACTGTGCCTAGCTTGGGGACACGACTGGCTTGCTGGCCGCTCCCCTTGCTGCAAAGCTATTTAATCCACACGACTCTCGGCAACGGATATCTCGGCTCTCGCATCGATGAAGAACGCAGC
>725-A-7
-AACCTTATCATTTAGAGGAAGGAGAAGTCGTAACAAGGTTTCCGTAGGTGAACCTGCGGAAGGATCATTGTCGTGACCCTGACCAAAACAGACCGAGCACGCGTTATCTATTCCTGCTGAGTGGCGGCACCGT-CGTCGCTCAGCCAAATCCTCGATAACCTCCTCTCCTCGGAGTGGGGGCTTGGGGTAAAAGAACCCACGGCGCCGAAGGCGTCAAGGAACACTGTGCCTAGCTTGGGGACACGACTGGCTTGCTGGCCGCTCCCCTTGCTGCAAAGCTATTTAATCCACACGACTCTCGGCAACGGATATCTCGGCTCTCGCATCGATGAAGAACGCAGC
>671-A-7
-AACCTTATCATTTAGAGGAAGGAGAAGTCGTAACAAGGTTTCCGTAGGTGAACCTGCGGAAGGATCATTGTCGTGACCCTGACCAAAACAGACCGAGCACGCGTTATCTATTCCTACTGAGTGGCGGCACCGT-CGTCGCTCAGCCAAATCCTCGATAACCTCCTCTCCTTGGAGTTGGGGCTTGGGGTAAAAGAACCCACGGCGCCGAAGGCGTCAAGGAACACTGTGCCTAGCTTGGGGACACGACTGGCTTGCTGGCCGCTCCCCTTGCTGCAAAGCTATTTAATCCACACGACTCTCGGCAACGGATATCTCGGCTCTCGCATCGATGAAGAACGCAGC
>555-A-7
-AACCTTATCATTTAGAGGAAGGAGAAGTCGTAACAAGGTTTCCGTAGGTGAACCTGCGGAAGGATCATTGTCGTGACCCTGACCAAAACAGACCGAGCACGCGTTATCTATTCCTACTGAGTGGCGGCACCGT-CGTCGCTCAGCCAAATCCTCGATAACCTCCTCTCCTCGGAGTGGGGGCTTGGGGTAAAAGAACCCACGGCGCCGAAGGCGTCAAGGAACACTGTGCCTAGCTTGGGGACACGACTGGCTTGCTGGCCGCTCCCCTTGCTGCAAAGCTATTTAATCCACACGACTCTCGGCAACGGATATCTCGGCTCTCGCATCGAGGAAGAACGCAGC
>395-A-7
-AACCTTATCATTTCGAGGAAGGAGAAGTCGTAACAAGGTTTCCGTAGGTGAACCTGCGGAAGGATCATTGTCGTGACCCTGACCAAAACAGACCGAGCACGCGTTATCTATTCCTACTGAGTGGCGGCACCGT-CGTCGCTCAGCCAAATCCTCGATAACCTCCTCTCCTCGGAGTGGGGGCTTGGGGTAAAAGAACCCACGGCGCCGAAGGCGTCAAGGAACACTGTGCCTAGCTTGGGGACACGACTGGCTTGCTGGCCGCTCCCCTTGCTGCAAAGCTATTTAATCCACACGACTCTCGGCAACGGATATCTCGGCTCTCGCATCGATGAAGAACGCAGC
>369-A-7
-ACCCTTATCATTTAGAGGAAGGAGAAGTCGTAACAAGGTTTCCGTAGGTGAACCTGCGGAAGGATCATTGTCGTGACCCTGACCAAAACAGACCGAGCACGCGTTATCTATTCCTACTGAGTGGCGGCACCGT-CGTCGCTCAGCCAAATCCTCGATAACCTCCTCTCCTCGGAGTGGGGGCTTGGGGTAAAAGAACCCACGGCGCCGAAGGCGTCAAGGAACACTGTGCCTAGCTTGGGGACACGACTGGCTTGCTGGCCGCTCCCCTTGCTGCAAAGCTATTTAATCCACACGACTCTCGGCAACGGATATCTCGGCTCTCGCATCGATGAAGAACGCAGC
>331-A-7
-AACCTTATCATTTCGAGGAAGGAGAAGTCGTAACAAGGTTTCCGTAGGTGAACCTGCGGAAGGATCATTGTCGTGACCCTGACCAAAACAGACCGAGCACGCGTTATCTATTCCTACTGAGTGGCGGCACCGT-CGTCGCTCAGCCAAATCCTCGATAACCTCCTCTCCTCGGAGTGGGGGCTTGGGGTAAAAGAACCCACGGCGCCGAAGGCGTCAAGGAACACTGTGCCTAGCTTGGGGACACGACTGGCTTGCTGGCCGCTCCCCTTGCTGCAAAGCTATTTAATCCACACGACTCTCGGCAACGGATATCTCGGCTCTCGCATCGAGGAAGAACGCAGC
>271-A-7
-AACCTTATCATTTAGAGGAAGGAGAAGTCGTAACAAGGTTTCCGTAGGTGAACCTGCGGAAGGATCATTGTCGTGACCCTGACCAAAACAGACCGAGCACGCGTTATCTATTCCTGCTGAGTGGCGGCACCGT-CGTCGCTCAGCCAAATCCTCGATAACCTCCTCTCCTTGGAGTTGGGGCTTGGGGTAAAAGAACCCACGGCGCCGAAGGCGTCAAGGAACACTGTGCCTAGCTTGGGGACACGACTGGCTTGCTGGCCGCTCCCCTTGCTGCAAAGCTATTTAATCCACACGACTCTCGGCAACGGATATCTCGGCTCTCGCATCGAGGAAGAACGCAGC
>239-A-7
-AACCTGATCATTTAGAGGAAGGAGAAGTCGTAACAAGGTTTCCGTAGGTGAACCTGCGGAAGGATCATTGTCGTGACCCTGACCAAAACAGACCGAGCACGCGTTATCTATTCCTACTGAGTGGCGGCACCGT-CGTCGCTCAGCCAAATCCTCGATAACCTCCTCTCCTCGGAGTGGGGGCTTGGGGTAAAAGAACCCACGGCGCCGAAGGCGTCAAGGAACACTGTGCCTAGCTTGGGGACACGACTGGCTTGCTGGCCGCTCCCCTTGCTGCAAAGCTATTTAATCCACACGACTCTCGGCAACGGATATCTCGGCTCTCGCATCGATGAAGAACGCAGC
>188-A-7
-ACCCTTATCATTTCGAGGAAGGAGAAGTCGTAACAAGGTTTCCGTAGGTGAACCTGCGGAAGGATCATTGTCGTGACCCTGACCAAAACAGACCGAGCACGCGTTATCTATTCCTACTGAGTGGCGGCACCGT-CGTCGCTCAGCCAAATCCTCGATAACCTCCTCTCCTCGGAGTGGGGGCTTGGGGTAAAAGAACCCACGGCGCCGAAGGCGTCAAGGAACACTGTGCCTAGCTTGGGGACACGACTGGCTTGCTGGCCGCTCCCCTTGCTGCAAAGCTATTTAATCCACACGACTCTCGGCAACGGATATCTCGGCTCTCGCATCGAGGAAGAACGCAGC
>176-A-7
-ACCCTTATCATTTAGAGGAAGGAGAAGTCGTAACAAGGTTTCCGTAGGTGAACCTGCGGAAGGATCATTGTCGTGACCCTGACCAAAACAGACCGAGCACGCGTTATCTATTCCTGCTGAGTGGCGGCACCGT-CGTCGCTCAGCCAAATCCTCGATAACCTCCTCTCCTTGGAGTTGGGGCTTGGGGTAAAAGAACCCACGGCGCCGAAGGCGTCAAGGAACACTGTGCCTAGCTTGGGGACACGACTGGCTTGCTGGCCGCTCCCCTTGCTGCAAAGCTATTTAATCCACACGACTCTCGGCAACGGATATCTCGGCTCTCGCATCGATGAAGAACGCAGC
>170-A-7
-AACCTTATCATTTCGAGGAAGGAGAAGTCGTAACAAGGTTTCCGTAGGTGAACCTGCGGAAGGATCATTGTCGTGACCCTGACCAAAACAGACCGAGCACGCGTTATCTATTCCTGCTGAGTGGCGGCACCGT-CGTCGCTCAGCCAAATCCTCGATAACCTCCTCTCCTTGGAGTTGGGGCTTGGGGTAAAAGAACCCACGGCGCCGAAGGCGTCAAGGAACACTGTGCCTAGCTTGGGGACACGACTGGCTTGCTGGCCGCTCCCCTTGCTGCAAAGCTATTTAATCCACACGACTCTCGGCAACGGATATCTCGGCTCTCGCATCGAGGAAGAACGCAGC
>167-A-7
-AACCTTATCATTTCGAGGAAGGAGAAGTCGTAACAAGGTTTCCGTAGGTGAACCTGCGGAAGGATCATTGTCGTGACCCTGACCAAAACAGACCGAGCACGCGTTATCTATTCCTGCTGAGTGGCGGCACCGT-CGTCGCTCAGCCAAATCCTCGATAACCTCCTCTCCTTGGAGTTGGGGCTTGGGGTAAAAGAACCCACGGCGCCGAAGGCGTCAAGGAACACTGTGCCTAGCTTGGGGACACGACTGGCTTGCTGGCCGCTCCCCTTGCTGCAAAGCTATTTAATCCACACGACTCTCGGCAACGGATATCTCGGCTCTCGCATCGATGAAGAACGCAGC
>153-A-7
-ACCCTTATCATTTAGAGGAAGGAGAAGTCGTAACAAGGTTTCCGTAGGTGAACCTGCGGAAGGATCATTGTCGTGACCCTGACCAAAACAGACCGAGCACGCGTTATCTATTCCTACTGAGTGGCGGCACCGT-CGTCGCTCAGCCAAATCCTCGATAACCTCCTCTCCTCGGAGTGGGGGCTTGGGGTAAAAGAACCCACGGCGCCGAAGGCGTCAAGGAACACTGTGCCTAGCTTGGGGACACGACTGGCTTGCTGGCCGCTCCCCTTGCTGCAAAGCTATTTAATCCACACGACTCTCGGCAACGGATATCTCGGCTCTCGCATCGAGGAAGAACGCAGC
>129-A-7
-AACCTTATCATTTAGAGGAAGGAGAAGTCGTAACAAGGTTTCCGTAGGTGAACCTGCGGAAGGATCATTGTCGTGACCCTGACCAAAACAGACCGAGCACGCGTTATCTATTCCTGCTGAGTGGCGGCACCGT-CGTCGCTCAGCCAAATCCTCGATAACCTCCTCTCCTTGGAGTGGGGGCTTGGGGTAAAAGAACCCACGGCGCCGAAGGCGTCAAGGAACACTGTGCCTAGCTTGGGGACACGACTGGCTTGCTGGCCGCTCCCCTTGCTGCAAAGCTATTTAATCCACACGACTCTCGGCAACGGATATCTCGGCTCTCGCATCGATGAAGAACGCAGC
>96-A-7
-ACCCTTATCATTTCGAGGAAGGAGAAGTCGTAACAAGGTTTCCGTAGGTGAACCTGCGGAAGGATCATTGTCGTGACCCTGACCAAAACAGACCGAGCACGCGTTATCTATTCCTACTGAGTGGCGGCACCGT-CGTCGCTCAGCCAAATCCTCGATAACCTCCTCTCCTCGGAGTGGGGGCTTGGGGTAAAAGAACCCACGGCGCCGAAGGCGTCAAGGAACACTGTGCCTAGCTTGGGGACACGACTGGCTTGCTGGCCGCTCCCCTTGCTGCAAAGCTATTTAATCCACACGACTCTCGGCAACGGATATCTCGGCTCTCGCATCGATGAAGAACGCAGC
>96-A-7(2)
-ACCCTTATCATTTCGAGGAAGGAGAAGTCGTAACAAGGTTTCCGTAGGTGAACCTGCGGAAGGATCATTGTCGTGACCCTGACCAAAACAGACCGAGCACGCGTTATCTATTCCTGCTGAGTGGCGGCACCGT-CGTCGCTCAGCCAAATCCTCGATAACCTCCTCTCCTTGGAGTTGGGGCTTGGGGTAAAAGAACCCACGGCGCCGAAGGCGTCAAGGAACACTGTGCCTAGCTTGGGGACACGACTGGCTTGCTGGCCGCTCCCCTTGCTGCAAAGCTATTTAATCCACACGACTCTCGGCAACGGATATCTCGGCTCTCGCATCGAGGAAGAACGCAGC
>93-A-7
-AACCTGATCATTTAGAGGAAGGAGAAGTCGTAACAAGGTTTCCGTAGGTGAACCTGCGGAAGGATCATTGTCGTGACCCTGACCAAAACAGACCGAGCACGCGTTATCTATTCCTGCTGAGTGGCGGCACCGT-CGTCGCTCAGCCAAATCCTCGATAACCTCCTCTCCTTGGAGTTGGGGCTTGGGGTAAAAGAACCCACGGCGCCGAAGGCGTCAAGGAACACTGTGCCTAGCTTGGGGACACGACTGGCTTGCTGGCCGCTCCCCTTGCTGCAAAGCTATTTAATCCACACGACTCTCGGCAACGGATATCTCGGCTCTCGCATCGATGAAGAACGCAGC
>84-A-7
-AACCTTATCATTTAGAGGAAGGAGAAGTCGTAACAAGGTTTCCGTAGGTGAACCTGCGGAAGGATCATTGTCGTGACCCTGACCAAAACAGACCGAGCACGCGTTATCTATTCCTACTGAGTGGCGGCACCGT-CGTCGCTCAGCCAAATCCTCGATAACCTCCTCTCCTCGGAGTTGGGGCTTGGGGTAAAAGAACCCACGGCGCCGAAGGCGTCAAGGAACACTGTGCCTAGCTTGGGGACACGACTGGCTTGCTGGCCGCTCCCCTTGCTGCAAAGCTATTTAATCCACACGACTCTCGGCAACGGATATCTCGGCTCTCGCATCGATGAAGAACGCAGC
>75-A-7
-ACCCTTATCATTTAGAGGAAGGAGAAGTCGTAACAAGGTTTCCGTAGGTGAACCTGCGGAAGGATCATTGTCGTGACCCTGACCAAAACAGACCGAGCACGCGTTATCTATTCCTGCTGAGTGGCGGCACCGT-CGTCGCTCAGCCAAATCCTCGATAACCTCCTCTCCTTGGAGTTGGGGCTTGGGGTAAAAGAACCCACGGCGCCGAAGGCGTCAAGGAACACTGTGCCTAGCTTGGGGACACGACTGGCTTGCTGGCCGCTCCCCTTGCTGCAAAGCTATTTAATCCACACGACTCTCGGCAACGGATATCTCGGCTCTCGCATCGAGGAAGAACGCAGC
>63-A-7
-AACCTTATCATTTAGAGGAAGGAGAAGTCGTAACAAGGTTTCCGTAGGTGAACCTGCGGAAGGATCATTGTCGTGACCCTGACCAAAACAGACCGAGCACGCGTTATCTATTCCTACTGAGTGGCGGCACCGT-CGTCGCTCAGCCAAATCCTCGATAACCTCCTCTCCTTGGAGTTGGGGCTTGGGGTAAAAGAACCCACGGCGCCGAAGGCGTCAAGGAACACTGTGCCTAGCTTGGGGACACGACTGGCTTGCTGGCCGCTCCCCTTGCTGCAAAGCTATTTAATCCACACGACTCTCGGCAACGGATATCTCGGCTCTCGCATCGAGGAAGAACGCAGC
>56-A-7
-AACCTTATCATTTAGAGGAAGGAGAAGTCGTAACAAGGTTTCCGTAGGTGAACCTGCGGAAGGATCATTGTCGTGACCCTGACCAAAACAGACCGAGCACGCGTTATCTATTCCTGCTGAGTGGCGGCACCGT-CGTCGCTCAGCCAAATCCTCGATAACCTCCTCTCCTCGGAGTGGGGGCTTGGGGTAAAAGAACCCACGGCGCCGAAGGCGTCAAGGAACACTGTGCCTAGCTTGGGGACACGACTGGCTTGCTGGCCGCTCCCCTTGCTGCAAAGCTATTTAATCCACACGACTCTCGGCAACGGATATCTCGGCTCTCGCATCGAGGAAGAACGCAGC
>40-A-7
-ACCCTTATCATTTAGAGGAAGGAGAAGTCGTAACAAGGTTTCCGTAGGTGAACCTGCGGAAGGATCATTGTCGTGACCCTGACCAAAACAGACCGAGCACGCGTTATCTATTCCTGCTGAGTGGCGGCACCGT-CGTCGCTCAGCCAAATCCTCGATAACCTCCTCTCCTCGGAGTGGGGGCTTGGGGTAAAAGAACCCACGGCGCCGAAGGCGTCAAGGAACACTGTGCCTAGCTTGGGGACACGACTGGCTTGCTGGCCGCTCCCCTTGCTGCAAAGCTATTTAATCCACACGACTCTCGGCAACGGATATCTCGGCTCTCGCATCGATGAAGAACGCAGC
>38-A-7
-AACCTTATCATTTAGAGGAAGGAGAAGTCGTAACAAGGTTTCCGTAGGTGAACCTGCGGAAGGATCATTGTCGTGACCCTGACCAAAACAGACCGAGCACGCGTTATCTATTCCTACTGAGTGGCGGCACCGT-CGTCGCTCAGCCAAATCCTCGATAACCTCCTCTCCTTGGAGTGGGGGCTTGGGGTAAAAGAACCCACGGCGCCGAAGGCGTCAAGGAACACTGTGCCTAGCTTGGGGACACGACTGGCTTGCTGGCCGCTCCCCTTGCTGCAAAGCTATTTAATCCACACGACTCTCGGCAACGGATATCTCGGCTCTCGCATCGATGAAGAACGCAGC
>37-A-7
-AACCTTATCATTTCGAGGAAGGAGAAGTCGTAACAAGGTTTCCGTAGGTGAACCTGCGGAAGGATCATTGTCGTGACCCTGACCAAAACAGACCGAGCACGCGTTATCTATTCCTACTGAGTGGCGGCACCGT-CGTCGCTCAGCCAAATCCTCGATAACCTCCTCTCCTTGGAGTTGGGGCTTGGGGTAAAAGAACCCACGGCGCCGAAGGCGTCAAGGAACACTGTGCCTAGCTTGGGGACACGACTGGCTTGCTGGCCGCTCCCCTTGCTGCAAAGCTATTTAATCCACACGACTCTCGGCAACGGATATCTCGGCTCTCGCATCGAGGAAGAACGCAGC
>36-A-7
-ACCCTTATCATTTCGAGGAAGGAGAAGTCGTAACAAGGTTTCCGTAGGTGAACCTGCGGAAGGATCATTGTCGTGACCCTGACCAAAACAGACCGAGCACGCGTTATCTATTCCTGCTGAGTGGCGGCACCGT-CGTCGCTCAGCCAAATCCTCGATAACCTCCTCTCCTTGGAGTTGGGGCTTGGGGTAAAAGAACCCACGGCGCCGAAGGCGTCAAGGAACACTGTGCCTAGCTTGGGGACACGACTGGCTTGCTGGCCGCTCCCCTTGCTGCAAAGCTATTTAATCCACACGACTCTCGGCAACGGATATCTCGGCTCTCGCATCGATGAAGAACGCAGC
>36-A-7(2)
-AACCTTATCATTTCGAGGAAGGAGAAGTCGTAACAAGGTTTCCGTAGGTGAACCTGCGGAAGGATCATTGTCGTGACCCTGACCAAAACAGACCGAGCACGCGTTATCTATTCCTACTGAGTGGCGGCACCGT-CGTCGCTCAGCCAAATCCTCGATAACCTCCTCTCCTTGGAGTTGGGGCTTGGGGTAAAAGAACCCACGGCGCCGAAGGCGTCAAGGAACACTGTGCCTAGCTTGGGGACACGACTGGCTTGCTGGCCGCTCCCCTTGCTGCAAAGCTATTTAATCCACACGACTCTCGGCAACGGATATCTCGGCTCTCGCATCGATGAAGAACGCAGC
>30-A-7
-AACCTTATCATTTCGAGGAAGGAGAAGTCGTAACAAGGTTTCCGTAGGTGAACCTGCGGAAGGATCATTGTCGTGACCCTGACCAAAACAGACCGAGCACGCGTTATCTATTCCTGCTGAGTGGCGGCACCGT-CGTCGCTCAGCCAAATCCTCGATAACCTCCTCTCCTCGGAGTGGGGGCTTGGGGTAAAAGAACCCACGGCGCCGAAGGCGTCAAGGAACACTGTGCCTAGCTTGGGGACACGACTGGCTTGCTGGCCGCTCCCCTTGCTGCAAAGCTATTTAATCCACACGACTCTCGGCAACGGATATCTCGGCTCTCGCATCGAGGAAGAACGCAGC
>28-A-7
-AACCTTATCATTTAGAGGAAGGAGTACTCGTAACAAGGTTTTCGTAGGTGATCCCGTGGAAGGATCATTGTCATGACCCTGACCAAAACAGACCACACACTCGTTATCTA--TCCGCCGAATGACAGCACCGTCCGTTGCTCATCCAAGTCTTCGATAACCTCCTCTCCTAAGGATGGGAGCTCGGGGTAAAAGAACCCACGATGCCAAAGGCGTCAAGGAACACCGTGCCTAGCTCGGTGATGCGGATGGCTTGCCGGCCGCTTCCCGTGCTGCAAAGCTAT-TAATCCACATGACTCTCGGCAACAGATATTTCGGCTCTCGCATCGATGAAGAACGCAGC
>27-A-7
-AACCTTATCATTTAGAGGAAGGAGAAGTCGTAACAAGGTTTCCGTAGGTGAACCTGCGGAAGGATCATTGTCGTGACCCTGACCAAAACAGACCGAGCACGCGTTATCTATTCCTACTGAGTGGCGGCACCGT-CGTCGCTCAGCCAAATCCTCGATAACCTCCTCTCCTCGGAGTGGGGGCTTGGGGTAAAAGAACCCACGGCGCCGAAGGCGTCAAGGAACACTGTGCCTAGCTTGGGGACACGACTGGCTTGCTGGCCGCTCCCCTTGCTGCAAAGCTATTTAATCCACACGACTCTCGGCAACGGATATCTCGGCTCGCGCATCGATGAAGAACGCAGC
>26-A-7
-ACCCTTATCATTTAGAGGAAGGAGAAGTCGTAACAAGGTTTCCGTAGGTGAACCTGCGGAAGGATCATTGTCGTGACCCTGACCAAAACAGACCGAGCACGCGTTATCTATTCCTACTGAGTGGCGGCACCGT-CGTCGCTCAGCCAAATCCTCGATAACCTCCTCTCCTTGGAGTTGGGGCTTGGGGTAAAAGAACCCACGGCGCCGAAGGCGTCAAGGAACACTGTGCCTAGCTTGGGGACACGACTGGCTTGCTGGCCGCTCCCCTTGCTGCAAAGCTATTTAATCCACACGACTCTCGGCAACGGATATCTCGGCTCTCGCATCGATGAAGAACGCAGC
>24-A-7
-AACCTTATCATTTAGAGGAAGGAGAAGTTGTAACAAGGTTTCCGTAGTT----------------------------------CAAAACAGACCGCGCACGCGTTATCTA--TCCGTCGAGTGGCGGCACCATCCTTTGCTCGGCCAAGTCCTCGATAACCTCCTCTCCTCGGGATGGGGGCTCGCGGTAAAAGAACCCACGACACCAAAGGCGTCAAGTAACACTGTGCCTAGATCGGTGATGCGGCTGGCTTGCTGGCCGCTTCCCGTGCTGCAAAGCTATTTAATCCACACGACTGTCAGCAACGGATATCTTGGCTCTTGCATCGATGAAGAACGCAGC
>24-A-7(2)
-AACCTGATCATTTAGAGGAAGGAGAAGTCGTAACAAGGTTTCCGTAGGTGAACCTGCGGAAGGATCATTGTCGTGACCCTGACCAAAACAGACCGAGCACGCGTTATCTATTCCTACTGAGTGGCGGCACCGT-CGTCGCTCAGCCAAATCCTCGATAACCTCCTCTCCTCGGAGTGGGGGCTTGGGGTAAAAGAACCCACGGCGCCGAAGGCGTCAAGGAACACTGTGCCTAGCTTGGGGACACGACTGGCTTGCTGGCCGCTCCCCTTGCTGCAAAGCTATTTAATCCACACGACTCTCGGCAACGGATATCTCGGCTCTCGCATCGATGAAGACCGCAGC
>23-A-7
-AACCTTATCATTTAGAGGAAGGAGAAGTTGTAACAGGGTTTCTGTAGGTGAACCTACGGAATGATCATTGTCGTGACCCTAACCAAAACAGACTGTGCACGTGTTATCTA--TCCGCCGAGCGGCAGCACCGTCCGTTGCTCGGCCAAATCCTCGATAACATCCTCTCCTCGGGATGGGGGCTCGGGGTAAAATAACACACGATGCCAAAGGCATCAAGGAATATTGTGCCTAGCTCGGTGATGCGGCTGGATTGCCGTCCACTTCCCGTGCTGCACAACTATTTAATCCACACGACTCTCGGAACCGGATATCCCGGCTCTCGCATCGATGAAGAACGCAGC
>22-A-7
-AACCTTATCATTTAGAGGAAGGAGAAGTCGTAACAAGGTTTCCGTAGGTGAACCTGCGGAAGGATCATTGTCGTGACCCTGACCAAAACAGACCGAGCACGCGTTATCTATTCCTGCTGAGTGGCGGCACCGT-CGTCGCTCAGCCAAATCCTCGATAACCTCCTCTCCTTGGAGTTGGGGCTTGGGGTAAAAGAACCCACGGCGCCGAAGGCGTCAAGGAACACTGTGCCTAGCTTGGGGACACGACTGGCTTGCTGGCCGCTCCCCTTGCTGCAAAGCTATTTAATCCACATGACTCTCGGCAACGGATATCTCGGCTCTCGCATCGATGAAGAACGCAGC
>22-A-7(2)
-AACCTGATCATTTAGAGGAAGGAGAAGTCGTAACAAGGTTTCCGTAGGTGAACCTGCGGAAGGATCATTGTCGTGACCCTGACCAAAACAGACCGAGCACGCGTTATCTATTCCTGCTGAGTGGCGGCACCGT-CGTCGCTCAGCCAAATCCTCGATAACCTCCTCTCCTCGGAGTGGGGGCTTGGGGTAAAAGAACCCACGGCGCCGAAGGCGTCAAGGAACACTGTGCCTAGCTTGGGGACACGACTGGCTTGCTGGCCGCTCCCCTTGCTGCAAAGCTATTTAATCCACACGACTCTCGGCAACGGATATCTCGGCTCTCGCATCGATGAAGAACGCAGC
>21-A-7
-AACCTTATCATTTCGAGGAAGGAGAAGTCGTAACAAGGTTTCCGTAGGTGAACCTGCGGAAGGATCATTGTCGTGACCCTGACCAAAACAGACCGAGCACGCGTTATCTATTCCTGCTGAGTGGCGGCACCGT-CGTCGCTCAGCCAAATCCTCGATAACCTCCTCTCCTCGGAGTGGGGGCTTGGGGTAAAAGAACCCACGGCGCCGAAGGCGTCAAGGAACACTGTGCCTAGCTTGGGGACACGACTGGCTTGCTGGCCGCTCCCCTTGCTGCAAAGCTATTTAATCCACACGACTCTCGGCAACGGATATCTCGGCTCTCGCATCGATGAAGAACGCAGC
>20-A-7
-AACCTTATCCTTTAGAGGAAGGAGAAGTCGTAACAAGGTTTCCGTAGGTGAACCTGCGGAAGGATCATTGTCGTGACCCTGACCAAAACAGACCGAGCACGCGTTATCTATTCCTACTGAGTGGCGGCACCGT-CGTCGCTCAGCCAAATCCTCGATAACCTCCTCTCCTCGGAGTGGGGGCTTGGGGTAAAAGAACCCACGGCGCCGAAGGCGTCAAGGAACACTGTGCCTAGCTTGGGGACACGACTGGCTTGCTGGCCGCTCCCCTTGCTGCAAAGCTATTTAATCCACACGACTCTCGGCAACGGATATCTCGGCTCTCGCATCGATGAAGAACGCAGC
>19-A-7
-AACCTTATCATTTAGAGGAAGGAGAAGTCGTAACAAGGTTTCCGTAGGTGAACCTGCGGAAGGATCATTGTCGTGACCCTGACCAAAACAGACCGAGCACGCGTTATCTATTCCTGCTGAGTGGCGGCACCGT-CGTCGCTCAGCCAAATCCTCGATAACCTCCTCTCCTCGGAGTTGGGGCTTGGGGTAAAAGAACCCACGGCGCCGAAGGCGTCAAGGAACACTGTGCCTAGCTTGGGGACACGACTGGCTTGCTGGCCGCTCCCCTTGCTGCAAAGCTATTTAATCCACACGACTCTCGGCAACGGATATCTCGGCTCTCGCATCGATGAAGAACGCAGC
>18-A-7
-ACCCTTATCATTTCGAGGAAGGAGAAGTCGTAACAAGGTTTCCGTAGGTGAACCTGCGGAAGGATCATTGTCGTGACCCTGACCAAAACAGACCGAGCACGCGTTATCTATTCCTGCTGAGTGGCGGCACCGT-CGTCGCTCAGCCAAATCCTCGATAACCTCCTCTCCTCGGAGTGGGGGCTTGGGGTAAAAGAACCCACGGCGCCGAAGGCGTCAAGGAACACTGTGCCTAGCTTGGGGACACGACTGGCTTGCTGGCCGCTCCCCTTGCTGCAAAGCTATTTAATCCACACGACTCTCGGCAACGGATATCTCGGCTCTCGCATCGAGGAAGAACGCAGC
>18-A-7(2)
-AACCTGATCATTTAGAGGAAGGAGAAGTCGTAACAAGGTTTCCGTAGGTGAACCTGCGGAAGGATCATTGTCGTGACCCTGACCAAAACAGACCGAGCACGCGTTATCTATTCCTACTGAGTGGCGGCACCGT-CGTCGCTCAGCCAAATCCTCGATAACCTCCTCTCCTTGGAGTTGGGGCTTGGGGTAAAAGAACCCACGGCGCCGAAGGCGTCAAGGAACACTGTGCCTAGCTTGGGGACACGACTGGCTTGCTGGCCGCTCCCCTTGCTGCAAAGCTATTTAATCCACACGACTCTCGGCAACGGATATCTCGGCTCTCGCATCGATGAAGAACGCAGC
>18-A-7(3)
-AACCTTATCATTTAGAGGAAGGAGAAGTCGTAACAAGGTTTCCGTAGGTGAACCTGCGGAAGGATCATTGTTGTGACCCTGACCAAAACAGACCGAGCACGCGTTATCTATTCCTGCTGAGTGGCGGCACCGT-CGTCGCTCAGCCAAATCCTCGATAACCTCCTCTCCTTGGAGTTGGGGCTTGGGGTAAAAGAACCCACGGCGCCGAAGGCGTCAAGGAACACTGTGCCTAGCTTGGGGACACGACTGGCTTGCTGGCCGCTCCCCTTGCTGCAAAGCTATTTAATCCACACGACTCTCGGCAACGGATATCTCGGCTCTCGCATCGATGAAGAACGCAGC
>17-A-7
-AACCTTATCATTTAGAGGAAGGAGAAGTCGTAACAAGGTTTCCGTAGGTGAACCTGCGGAAGGATCATTGTCGTGACCCTGACCAAAATAGACCGAGCACGCGTTATCTATTCCTGCTGAGTGGCGGCACCGT-CGTCGCTCAGCCAAATCCTCGATAACCTCCTCTCCTTGGAGTTGGGGCTTGGGGTAAAAGAACCCACGGCGCCGAAGGCGTCAAGGAACACTGTGCCTAGCTTGGGGACACGACTGGCTTGCTGGCCGCTCCCCTTGCTGCAAAGCTATTTAATCCACACGACTCTCGGCAACGGATATCTCGGCTCTCGCATCGATGAAGAACGCAGC
>17-A-7(2)
-AACCTTATCA-TTAGAGGAAGGAGAAGTCGTAACAAGGTTTCCGTAGGTGAACCTGCGGAAGGATCATTGTCGTGACCCTGACCAAAACAGACCGAGCACGCGTTATCTATTCCTACTGAGTGGCGGCACCGT-CGTCGCTCAGCCAAATCCTCGATAACCTCCTCTCCTCGGAGTGGGGGCTTGGGGTAAAAGAACCCACGGCGCCGAAGGCGTCAAGGAACACTGTGCCTAGCTTGGGGACACGACTGGCTTGCTGGCCGCTCCCCTTGCTGCAAAGCTATTTAATCCACACGACTCTCGGCAACGGATATCTCGGCTCTCGCATCGATGAAGAACGCAGC
>17-A-7(3)
--ACCTTATCATTTAGAGGAAGGAGAAGTCGTAACAAGGTTTCCGTAGGTGAACCTGCGGAAGGATCATTGTCGTGACCCTGACCAAAACAGACCGAGCACGCGTTATCTATTCCTACTGAGTGGCGGCACCGT-CGTCGCTCAGCCAAATCCTCGATAACCTCCTCTCCTCGGAGTGGGGGCTTGGGGTAAAAGAACCCACGGCGCCGAAGGCGTCAAGGAACACTGTGCCTAGCTTGGGGACACGACTGGCTTGCTGGCCGCTCCCCTTGCTGCAAAGCTATTTAATCCACACGACTCTCGGCAACGGATATCTCGGCTCTCGCATCGATGAAGAACGCAGC
>16-A-7
-ACCCTTATCATTTCGAGGAAGGAGAAGTCGTAACAAGGTTTCCGTAGGTGAACCTGCGGAAGGATCATTGTCGTGACCCTGACCAAAACAGACCGAGCACGCGTTATCTATTCCTACTGAGTGGCGGCACCGT-CGTCGCTCAGCCAAATCCTCGATAACCTCCTCTCCTTGGAGTTGGGGCTTGGGGTAAAAGAACCCACGGCGCCGAAGGCGTCAAGGAACACTGTGCCTAGCTTGGGGACACGACTGGCTTGCTGGCCGCTCCCCTTGCTGCAAAGCTATTTAATCCACACGACTCTCGGCAACGGATATCTCGGCTCTCGCATCGAGGAAGAACGCAGC
>16-A-7(2)
-ACCCTTATCATTTAGAGGAAGGAGAAGTCGTAACAAGGTTTCCGTAGGTGAACCTGCGGAAGGATCATTGTCGTGACCCTGACCAAAACAGACCGAGCACGCGTTATCTATTCCTGCTGAGTGGCGGCACCGT-CGTCGCTCAGCCAAATCCTCGATAACCTCCTCTCCTCGGAGTGGGGGCTTGGGGTAAAAGAACCCACGGCGCCGAAGGCGTCAAGGAACACTGTGCCTAGCTTGGGGACACGACTGGCTTGCTGGCCGCTCCCCTTGCTGCAAAGCTATTTAATCCACACGACTCTCGGCAACGGATATCTCGGCTCTCGCATCGAGGAAGAACGCAGC
>15-A-7
-AACCTTATCATTTAGAGGAAGGAGAAGTCGTAACAAGGTTTCCGTAGGTGAACCTGCGGAAGGATCATTGTCGTGACCCTGACCAAAACAGACCGAGCACGCGTTATCTATTCCTACTGAGTGGCGGCACCGT-CGTCGCTCAGCCAAATCCTCGATAACCTCCTCTCCTCGGAGTGGGGGCTTGGGGTAAAAGAACCCACGGCGCCGAAGGCGTCAAGGAACACTGTGCCTAGCTTGGGGACACGACTGGCTTGCTGGCCGCTCCCCTTGCTGCAAAGCTATTTAATCCACACGACTCTCGGCAATGGATATCTCGGCTCTCGCATCGATGAAGAACGCAGC
>14-A-7
-AACCTTATCATTTAGAGGAAGGAGAAGTCGTAACAAGGTTTCCGTAGGTGAACCTGCGGAAGGATCATTGTCGTGACCCTGACCAAAACAGACCGAGCACGCGTTATCTATTCCTGCTGAGTGGCGGCACCGT-CGTCGCTCAGCCAAATCCTCGATAACCTCCTCTCCTTGGAGTTGGGGCTTGGGGTAAAAGAACCCACGGCGCCGAAGGCGTCAAGGAACACTATGCCTAGCTTGGGGACACGACTGGCTTGCTGGCCGCTCCCCTTGCTGCAAAGCTATTTAATCCACACGACTCTCGGCAACGGATATCTCGGCTCTCGCATCGATGAAGAACGCAGC
>14-A-7(2)
-AACCTTATCATTTAGAGGAAGGAGAAGTCGTAACAAGGTTTCCGTAGGTGAACCTGCGGAAGGATCATTGTCGTGACCCTGACCAAAACAGACCGAGCACGCGTTATCTATTCCTACTGAGTGGCGGCACCGT-CGTCGCTCAGCCAAATCCTCGATAACCTCCTCTCCTCGGAGTGGGGGCTTGGGGTAAAAGAACCCACGGCGCCGAAGGCGTCAAGGAACACTGTGCCTAGCTTGGGGACACGACTGGCTTGCTGGCCGCTCCCCTTGCTGCAAAGCTATTTAATCCACACTACTCTCGGCAACGGATATCTCGGCTCTCGCATCGATGAAGAACGCAGC
>14-A-7(3)
-AACCTTATCATTTAGAGGAAGGAGAAGTCGTAACAAGGTTTCCGTAGGTGAACCTGCGGAAGGATCATTGTCGTGACCCTGACCAAAACAGACCGAGCACGCGTTATCTATTCCTACTGAGTGGCGGCACCAT-CGTCGCTCAGCCAAATCCTCGATAACCTCCTCTCCTCGGAGTGGGGGCTTGGGGTAAAAGAACCCACGGCGCCGAAGGCGTCAAGGAACACTGTGCCTAGCTTGGGGACACGACTGGCTTGCTGGCCGCTCCCCTTGCTGCAAAGCTATTTAATCCACACGACTCTCGGCAACGGATATCTCGGCTCTCGCATCGATGAAGAACGCAGC
>14-A-7(4)
-AACCTTATCATTTAGAGGAAGGAGAAGTCGTAACAAGGTTTCCGTAGGTGAACCTGCGGAAGGATCATTGTCGTGACCCTGACCAAAACAGACCGAGCACGCGTTATCTATTCCTACTGAGTGGCGGCACCGT-CGTCGCTCAGCCAAATCCTCGATAACCTCCTCTCCTCGGAGTGGGGGCTTGGGGTAAAAGAACCCACGGCGCCGAAGGCGTCAAGGAACACTGTGCCTAGCTTGGGGACACGACTGGCTTGCTGGCCGCTCCCCTTGCTGCAAAGCTATTTAATCCACACGACTCTCGGCAACAGATATCTCGGCTCTCGCATCGATGAAGAACGCAGC
>14-A-7(5)
-AACCTTATCATTTAGAGGAAGGAGAAGTCGTAACAAGGTTTCCGTAGGTGAACCTGCGGAAGGATCATTGTCGTGACCCTGACCAAAACAGACCGAGCACGCGTTATCTATTCCTACTGAGTGGCGGCACCGT-CGTCGCTCAGCCAAATCCTCGATAACCTCCTCTCCTCGGAGTGGGGGCTTGGGGTAAAAGAACCCACGGTGCCGAAGGCGTCAAGGAACACTGTGCCTAGCTTGGGGACACGACTGGCTTGCTGGCCGCTCCCCTTGCTGCAAAGCTATTTAATCCACACGACTCTCGGCAACGGATATCTCGGCTCTCGCATCGATGAAGAACGCAGC
>14-A-7(6)
-AACCT-ATCATTTAGAGGAAGGAGAAGTCGTAACAAGGTTTCCGTAGGTGAACCTGCGGAAGGATCATTGTCGTGACCCTGACCAAAACAGACCGAGCACGCGTTATCTATTCCTACTGAGTGGCGGCACCGT-CGTCGCTCAGCCAAATCCTCGATAACCTCCTCTCCTCGGAGTGGGGGCTTGGGGTAAAAGAACCCACGGCGCCGAAGGCGTCAAGGAACACTGTGCCTAGCTTGGGGACACGACTGGCTTGCTGGCCGCTCCCCTTGCTGCAAAGCTATTTAATCCACACGACTCTCGGCAACGGATATCTCGGCTCTCGCATCGATGAAGAACGCAGC
>13-A-7
-AACCTTATCATTTAGAGGAAGGAGAAGTCGTAACAAGGTTTCCGTAGGTGAACCTGCGGAAGGATCATTGTCGTGACCCTGACCAAAACAGACCGAGCACGCGTTATCTATTCCTGCTGAGTGGCGGCACCAT-CGTCGCTCAGCCAAATCCTCGATAACCTCCTCTCCTTGGAGTTGGGGCTTGGGGTAAAAGAACCCACGGCGCCGAAGGCGTCAAGGAACACTGTGCCTAGCTTGGGGACACGACTGGCTTGCTGGCCGCTCCCCTTGCTGCAAAGCTATTTAATCCACACGACTCTCGGCAACGGATATCTCGGCTCTCGCATCGATGAAGAACGCAGC
>13-A-7(2)
-AACCTTATCATTTAGAGGAAGGAGAAGTCGTAACAAGGTTTCCGTAGGTGAACCTGCGGAAGGATCATTGTCGTGACCCTGACCAAAACAGACCGAGCACGCGTTATCTATTCCTACTGAGTGGCGGCACCGT-CGTCGCTCAGCCAAATCCTCGATAACCTCCTCTCCTCGGAGTGGGGGCTTGGGGTAAAAGAACCCACGGCGCCGAAGGCGTCAAGGAACACTGTGCCTAGCTTGGGGACACGACTGGCTTGCTGGCCGCTCCCCTTGCTGCAAAGCTATTTAATCCACACGACGCTCGGCAACGGATATCTCGGCTCTCGCATCGATGAAGAACGCAGC
>13-A-7(3)
-AACCTTATCATTTAGAGGAAGGAGAAGTCGTAACAAGGTTTCCGTAGGTGAACCTGCGGAAGGATCATTGTCGTGACCCTGACCAAAACAGACCGAGCACGCGTTATCTATTCCTACTGAGTGGCGGCACCGT-CGTCGCTCAGCCAAATCCTCGATAACCTCCTCTCCTCGGAGTGGGGGCTTGGGGTAAAAGAACCCACGGCGCCGAAGGCGTCAAGGAACACTGTGCCTAGCTTGGGGACACGACTGGCTTGCTGGCCGCTCCCCTTGCTGCAAAGCTATTTAATCCACACGACTCTCGGCAACGGATATCTCGGCTCTCGCATCGATGAAGAACGAAGC
>12-A-7
-AACCTTATCATTTAGAGGAAGGAGAAGTCGTAACAAGGTTTCCGTAGGTGAACCTGCGGAAGGATCATTGTCGTGACCCTGACCAAAACAGACCGAGCACGCGTTATCTATTCCTACTGAGTGGCGGCACCGT-CGTCGCTCAGCCAAATCCTCGATAACCTCCTCTCCTCAGAGTGGGGGCTTGGGGTAAAAGAACCCACGGCGCCGAAGGCGTCAAGGAACACTGTGCCTAGCTTGGGGACACGACTGGCTTGCTGGCCGCTCCCCTTGCTGCAAAGCTATTTAATCCACACGACTCTCGGCAACGGATATCTCGGCTCTCGCATCGATGAAGAACGCAGC
>12-A-7(2)
-AACCTTATCATTTAGAGGAAGGAGAAGTCATAACAAGGTTTCCGTAGGTGAACCTGCGGAAGGATCATTGTCGTGACCCTGACCAAAACAGACCGAGCACGCGTTATCTATTCCTACTGAGTGGCGGCACCGT-CGTCGCTCAGCCAAATCCTCGATAACCTCCTCTCCTCGGAGTGGGGGCTTGGGGTAAAAGAACCCACGGCGCCGAAGGCGTCAAGGAACACTGTGCCTAGCTTGGGGACACGACTGGCTTGCTGGCCGCTCCCCTTGCTGCAAAGCTATTTAATCCACACGACTCTCGGCAACGGATATCTCGGCTCTCGCATCGATGAAGAACGCAGC
>12-A-7(3)
-AACCTTATCATTTAGAGGAAGGAGAAGTCGTAACAAGGTTTCCGTAGGTGAACCTGCGGAAGGATCATTGTCGTGACCCTGACCAAAACAGACCGAGCACGCGTTATCTATTCCTGCTGAGTGGCGGCACCGT-CGTCGCTCAGCCAAATCCTCAATAACCTCCTCTCCTTGGAGTTGGGGCTTGGGGTAAAAGAACCCACGGCGCCGAAGGCGTCAAGGAACACTGTGCCTAGCTTGGGGACACGACTGGCTTGCTGGCCGCTCCCCTTGCTGCAAAGCTATTTAATCCACACGACTCTCGGCAACGGATATCTCGGCTCTCGCATCGATGAAGAACGCAGC
>12-A-7(4)
-AACCTTATCATTTAGAGGAAGGAGAAGTCATAACATGGTTTCCGTAGGTGAACCTACAGAAGGATCATTGTCGTGACCCTGATCAAAACAGATCGTGCACGCGTTATCTA--CCCGCCGAGCGGCCGCACCGTCCGTTGCTCGGCCAAGTCCTCGATAACCTCCTCTCCTCGGGATGGGGGCTCGGGGTAAAAGAACCCACGACGCCAAAGGTGTCAAGGAACACTGTGCCTAGCTCGGTGATGCGGCTGGCTTGCCGGTTGCTTCCCGTGCTACAAAGCTATTTAATCCACACGACTCTCGGCGATGCATATCTAGGCTCTCGCATCGATGAAGAACGCAGC
>12-A-7(5)
-AACCTTATCATTTAGAGGAAGGAGAAGTCGTAACAAGGTTTCCGTAGGTGAACCTGCGGAAGGATCATTGTCGTGACCCTGACCAAAACAGACCGAGCACGCGTTATCTATTCCTACTGAGTGGCGGCACCGT-CGTCGCTCAGCCAAATCCTCGATAACCTCCTCTCCTCGGAGTGGGGGCTTGGGGTAAAAGAACCCACGGCGCCGAAGGCGTCAAGGAACACTGTGCCTAGCTTGGGGACACGACTGGCTTGCTGGCCGCTCCCCTTGCTGCAAAGCTATTTAATCCACACGACTCTCGGAAACGGATATCTCGGCTCTCGCATCGATGAAGAACGCAGC
>12-A-7(6)
-AACCTTATCATTTAGAGGAAGGAGAAGTCGTAACAAGGTTTCCATAGGTGAACCTGCGGAAGGATCATTGTCGTGACCCTGACCAAAACAGACCGAGCACGCGTTATCTATTCCTGCTGAGTGGCGGCACCGT-CGTCGCTCAGCCAAATCCTCGATAACCTCCTCTCCTTGGAGTTGGGGCTTGGGGTAAAAGAACCCACGGCGCCGAAGGCGTCAAGGAACACTGTGCCTAGCTTGGGGACACGACTGGCTTGCTGGCCGCTCCCCTTGCTGCAAAGCTATTTAATCCACACGACTCTCGGCAACGGATATCTCGGCTCTCGCATCGATGAAGAACGCAGC
>12-A-7(7)
-AACCTTATCATTTAGAGGAAGGAGAAGTCGTAACAAGGTTTCCGTAGGTGAACCTGCGGAAGGATCATTGTCGTGACCCTGACCAAAACAGACCGAGCACGCGTTATCTATTCCTACTGAGTGGCGGCACCGT-CGTCGCTCAGCCAAATCCTCGATAACCTCCTCTCCTCGGAGTGGGGGCTTGGGGTAAAAGAACCCACGGCGCCGAAGGCGTCAAGGAACACTGTGCCTAGCTTGGGGACACGACTGGCTTGCTGGCTGCTCCCCTTGCTGCAAAGCTATTTAATCCACACGACTCTCGGCAACGGATATCTCGGCTCTCGCATCGATGAAGAACGCAGC
>12-A-7(8)
-AACCTTATCATTTAGAGGAAGGAGAAGTCGTAACAAGGTTTCCGTAGGTGAACCTGCGGAAGGATCATTGTCGTGACCCTGACCAAAACAGACCGAGCACGCGTTATCTATTCCTACTGAGTGGCGGCACCGT-CGTCGCTCAGCCAAATCCTCGATAACCTCCTCTCCTCGGAGTGGGGGCTTGGGGTAAAAGAACCCACGGCGCCGAAGGCGTCAAGGAACACTGTGCCTAGCTTGGGGACACGACTGGCTTGCTGGCCGCTCCCCTTGCTGCAAAGCTATTTAATCCACACGACTCTCGGCAACGGATATCTCGGCTCTCGCATCGATGAAGA-CGCAGC
>12-A-7(9)
-AACCTTATCATTTAGAGGAAGGAGAAGTCGTAACAAGGTTTCCGTAGGTGAACCTGCGGAAGGATCATTGTCGTGACCCTGACCAAAACAGACCGAGCACGCGTTATCTATTCCTGCTGAGTGGCGGCACCGT-CGTCGCTCAGCCAAATCCTCGATAACCTCCTCTCCTTGGAGTTGGGGCTTGGGGTAAAAGAACCCACGGCGCCGAAGGCGTCAAGGAACACTGTGCCTAGCTTGGGGACACGACTAGCTTGCTGGCCGCTCCCCTTGCTGCAAAGCTATTTAATCCACACGACTCTCGGCAACGGATATCTCGGCTCTCGCATCGATGAAGAACGCAGC
>12-A-7(10)
-AACCTTATCATTTCGAGGAAGGAGAAGTCGTAACAAGGTTTCCGTAGGTGAACCTGCGGAAGGATCCTTGTCGTGACCCTGACCAAAACAGACCGAGCACGCGTTATCTATTCCTACTGAGTGGCGGCACCGT-CGTCGCTCAGCCAAATCCTCGATAACCTCCTCTCCTCGGAGTGGGGGCTTGGGGTAAAAGAACCCACGGCGCCGAAGGCGTCAAGGAACACTGTGCCTAGCTTGGGGACACGACTGGCTTGCTGGCCGCTCCCCTTGCTGCAAAGCTATTTAATCCACACGACTCTCGGCAACGGATATCTCGGCTCTCGCATCGAGGAAGAACGCAGC
>11-A-7
-AACCTTATCATTTAGAGGAAGGAGAAGTCGTAACAAGGTTTCCGTAGGTGAACCTGCGGAAGGATCATTGTCGTGACCCTGACCAAAACAGACCGAGCACGCGTTATCTATTCCTACTGAGTGGCGGCACCGT-CGTCGCTCAGCCAAATCCTTGATAACCTCCTCTCCTCGGAGTGGGGGCTTGGGGTAAAAGAACCCACGGCGCCGAAGGCGTCAAGGAACACTGTGCCTAGCTTGGGGACACGACTGGCTTGCTGGCCGCTCCCCTTGCTGCAAAGCTATTTAATCCACACGACTCTCGGCAACGGATATCTCGGCTCTCGCATCGATGAAGAACGCAGC
>11-A-7(2)
-AACCTTATCATTTAGAGGAAGGAGAAGTCGTAACAAGGTTTCCGTAGGTGAACCTGCGGAAGGATCATTGTCGTGACCCTGACCAAAACAGATCGAGCACGCGTTATCTATTCCTACTGAGTGGCGGCACCGT-CGTCGCTCAGCCAAATCCTCGATAACCTCCTCTCCTCGGAGTGGGGGCTTGGGGTAAAAGAACCCACGGCGCCGAAGGCGTCAAGGAACACTGTGCCTAGCTTGGGGACACGACTGGCTTGCTGGCCGCTCCCCTTGCTGCAAAGCTATTTAATCCACACGACTCTCGGCAACGGATATCTCGGCTCTCGCATCGATGAAGAACGCAGC
>11-A-7(3)
-AACCTTATCATTTAGAGGAAGGAGATGTCGTAACAAGGTTTCCGTAGGTGA------------------------------ACCAAAACAGACTTCGCACGTGTTATCTA-TCCCGCCGAGCGGTGGCACCATCCATTGCTCGGCCAAGTTGTCGATAACCTCCTCTCCTCGGGTTGGGGGCTCGGGGTAAAAGAACCCACGGTGCCAAAGGCGTCAAGGAACACTGTGCCTAGCTCGGTGATGCGGCTGGCTTGCCGGTCGCTTCCCGTGCTGCAAAGCTATTTAATCCTCACGACTCTCGGCAACGGATATCTCGGCTCTCGCATCGATGAAGAACGCAGC
>11-A-7(4)
-AACCTTATCATTTAGAGGAAGGAGAAGTCGTAACAAGGTTTCCGTAGGTGAACCTGCGGAAGGATCATTGTCGTGACCCTGACCAAAACAGACCGAGCACGCGTTATCTATTCCTGCTGAGTGGCGGCACCGT-CGTCGCTCAGCCAAATCCTCGATAACCTCCTCTCCTTGGAGTTGGGGCTTGGGGTAAAAGAACCCACGGCGCCGAAGGCGTCAAGGAACACTGTGCCTAGCTTGGGGACACGACTGG----------------------------------------CAAGACTCTCGGCAACGGATATCTCGGCTCTCGCATCGATGAAGAACGCAGC
>11-A-7(5)
-AACCTTATCATTTAGAGGAAGGAGAAGTCGTAACAAGGTTTCCGTAGGTGAACCTGCGGAAGGATCATTGTCGTGACCCTGACCAAAACAGACCGAGCACGCGTTATCTATTCCTACTGAGTGGCGGCACCGT-CGTCGCTCAGCCAAATCCTCGATAACCTCCTCTCCTCGGAGTGGGGGCTTGGGGTAAAAGAACCCACGGCGCCGAAGGCGTCAAGGAACACTGTGCCTAGCTTGGGGACACGACTGGCTTGCTGGCCGCTCCCCTTGCTGCAAAGCTATTTAATCCACACGACTCTCAGCAACGGATATCTCGGCTCTCGCATCGATGAAGAACGCAGC
>11-A-7(6)
-AACCTTATCATTTAGAGGAAGGAGAAGTCGTAACAAGGTTTCCGTAGGTGAACCTGCGGAAGGATCATTGTCGTGACCCTGACCAAAACAGACCGAGCACGCGTTATCTATTCCTACTGAGTGGCGGCACCGT-CGTCGCTCAGCCAAATCCTCGATAACCTCCTCTCCTCGGAGTGGGGGCCTGGGGTAAAAGAACCCACGGCGCCGAAGGCGTCAAGGAACACTGTGCCTAGCTTGGGGACACGACTGGCTTGCTGGCCGCTCCCCTTGCTGCAAAGCTATTTAATCCACACGACTCTCGGCAACGGATATCTCGGCTCTCGCATCGATGAAGAACGCAGC
>11-A-7(7)
-AACCTTATCATTTAGAGGAAGGAGAAGTCGTAACAAGGTTTCCGTAGGTGAACCTGCGGAAGGATCATTGTCGTGACCCTGACCAAAACAGACCGAGCACGCGTTATCTATTCCTACTGAGTGGCGGCACCGT-CGTCGCTCAGCCAAATCCTCGATAACCTCCTCTCCTCGGAGTGGGGGCTTGGGGTAAAAGAACCCACGGCGCCGAAGGCGTCAAGGAACACTGTGCCTAGCTTGGGGACACGACTGGCTTGCTGGCCGCTCCCCTTGCTGCAAAGCTATTTAATCCACACGACTCTCGGCAACGGATATCTCGGCTCTCGCATTGATGAAGAACGCAGC
>11-A-7(8)
-AACCTTATCATTTCGAGGAAGGAGAAGTCGTAACAAGGTTTCCGTAGGTGAACCTGCGGAAGGATCATTGTCGTGACCCTGACCAAAACAGACCGAGCACGCGTTATCTATTCCTGCTGAGTGGCGGCACCGT-CGTCGCTCAGCCAAATCCTCGATAACCTCCTCTCCTTGGAGTGGGGGCTTGGGGTAAAAGAACCCACGGCGCCGAAGGCGTCAAGGAACACTGTGCCTAGCTTGGGGACACGACTGGCTTGCTGGCCGCTCCCCTTGCTGCAAAGCTATTTAATCCACACGACTCTCGGCAACGGATATCTCGGCTCTCGCATCGATGAAGAACGCAGC
>11-A-7(9)
-ACCCTTATCATTTAGAGGAAGGAGAAGTCGTAACAAGGTTTCCGTAGGTGAACCTGCGGAAGGATCATTGTCGTGACCCTGACCAAAACAGACCGAGCACGCGTTATCTATTCCTACTGAGTGGCGGCACCGT-CGTCGCTCAGCCAAATCCTCGATAACCTCCTCTCCTTGGAGTTGGGGCTTGGGGTAAAAGAACCCACGGCGCCGAAGGCGTCAAGGAACACTGTGCCTAGCTTGGGGACACGACTGGCTTGCTGGCCGCTCCCCTTGCTGCAAAGCTATTTAATCCACACGACTCTCGGCAACGGATATCTCGGCTCTCGCATCGAGGAAGAACGCAGC
>10-A-7
-AACCTTATCATTTAGAGGAAGGAGAAGTCGTAACAAGGTTTCCGTAGGTGAACCTGCGGAAGGATCATTGTCGTGACCCTGACCAAAACAGACCGAGCACGCGTTATCTATTCCTACTGAGTGGCGGCACCGT-CGTCGCTCAGCCAAATCCTCGATAACCTCCTCTCCTCGGAGTGGGGGCTTGGGGTAAAAGAACCCACGGCGCCGAAGGCGTCAAGGAACACTGTGCCTAGCTTGGGGACACGACTGGCTTGCTGGCCGCTCCCCTTGCTGCAAAGCTATTTAATCCACATGACTCTCGGCAACGGATATCTCGGCTCTCGCATCGATGAAGAACGCAGC
>10-A-7(2)
-AACCTTATCATTTAGAGGAAGGAGAAGTCGTAACAAGGTTTCCATAGGTGAACCTGCGGAAGGATCATTGTCGTGACCCTGACCAAAACAGACCGAGCACGCGTTATCTATTCCTACTGAGTGGCGGCACCGT-CGTCGCTCAGCCAAATCCTCGATAACCTCCTCTCCTCGGAGTGGGGGCTTGGGGTAAAAGAACCCACGGCGCCGAAGGCGTCAAGGAACACTGTGCCTAGCTTGGGGACACGACTGGCTTGCTGGCCGCTCCCCTTGCTGCAAAGCTATTTAATCCACACGACTCTCGGCAACGGATATCTCGGCTCTCGCATCGATGAAGAACGCAGC
>10-A-7(3)
-AACCTTATCATTTAGAGGAAGGAGAAGTCGTAACAAGGTTTCCGTAGGTGAACATGCGGAAGGATCATTGTCGTGACCCTGACGAAAACAGATCACGCACGCATTATCTA--TCCACCGAGCGGCGGCACCGTCCGTTGCTCGGCCAAGTCCTCGATAACCTCCTCTCCTCGGGATGGGGGCTCGAGGTAAAAGAACCCACGATACCAAAGGCATCAAGGAACATTGTGCCTAGCTCGGTGATGCGGCTAGCTTGCCGGTCGCTTCCCGTGCTGCAAAACTATTTAATCCACACGACTCTCGGCAACGGATATCTCAGCTCTCGCATCGATGAAGAACGCAGC
>10-A-7(4)
-AACCTTATCATTTAGAGGAAGGAGAAGTCGTAACAAGGTTTCCGTAGGTGAACCTGCGGAAGGATCATTGTCGTGACCCTGACCAAAACAGACCGAGCACGCGTTATCTATTCCTACTGAGTGGTGGCACCGT-CGTCGCTCAGCCAAATCCTCGATAACCTCCTCTCCTCGGAGTGGGGGCTTGGGGTAAAAGAACCCACGGCGCCGAAGGCGTCAAGGAACACTGTGCCTAGCTTGGGGACACGACTGGCTTGCTGGCCGCTCCCCTTGCTGCAAAGCTATTTAATCCACACGACTCTCGGCAACGGATATCTCGGCTCTCGCATCGATGAAGAACGCAGC
>10-A-7(5)
-AACCTTATCATTTAGAGGAAGGAGAAGTCGTAACAAGGTTTCCGTAGGTGAACCTGCGGAAGGATCATTGTCGTGACCCTGACCAAAACAGACCGAGCACGCGTTATCTATTCCTGCTGAGTGGCGGCACCGT-CGTCGCTCAGCCAAATCCTCGATAACCTCCTCTCCTTGGAGTTGGGGCTTGGGGTAAAAGAACCCACGGCGCCGAAGGCGTCAAGGAACACTGTGCCTAGCTTGGGGACACGACTGGCTTGCTGGCCGCTCCCCTTGCTGCAAAGCTATTTAATCCACACGACGCTCGGCAACGGATATCTCGGCTCTCGCATCGATGAAGAACGCAGC
>10-A-7(6)
GAACCTTATCATTTAGAGGAAGGAGAAGTCGTAACAAGGTTTCCGTAGGTGAACCTGCGGAAGGATCATTGTCGTGACCCTGACCAAAACAGACCGAGCACGCGTTATCTATTCCTACTGAGTGGCGGCACCGT-CGTCGCTCAGCCAAATCCTCGATAACCTCCTCTCCTCGGAGTGGGGGCTTGGGGTAAAAGAACCCACGGCGCCGAAGGCGTCAAGGAACACTGTGCCTAGCTTGGGGACACGACTGGCTTGCTGGCCGCTCCCCTTGCTGCAAAGCTATTTAATCCACACGACTCTCGGCAACGGATATCTCGGCTCTCGCATCGATGAAGAACGCAGC
>10-A-7(7)
-AACCTTCTCATTTAGAGGAAGGAGAAGTCGTAACAAGGTTTCCGTAGGTGAACCTGCGGAAGGATCATTGTCGTGACCCTGACCAAAACAGACCGAGCACGCGTTATCTATTCCTACTGAGTGGCGGCACCGT-CGTCGCTCAGCCAAATCCTCGATAACCTCCTCTCCTCGGAGTGGGGGCTTGGGGTAAAAGAACCCACGGCGCCGAAGGCGTCAAGGAACACTGTGCCTAGCTTGGGGACACGACTGGCTTGCTGGCCGCTCCCCTTGCTGCAAAGCTATTTAATCCACACGACTCTCGGCAACGGATATCTCGGCTCTCGCATCGATGAAGAACGCAGC
>10-A-7(8)
-AACCTTATCATTTAGAGGAAGGAGAAGTCGTAACAAGGTTTCCGTAGGTGAACCTGCGGAAGGATCATTGTCGTGACCCTGACCAAAACAGACCGAGCACGCGTTATCTATTCCTGCTGAGTGGCGGCACCGT-CGTCGCTCAGCCAAATCCTCGATAACCTCCTCTCCTTGGAGTTGGGGCTTGGGGTAAAAGAACCCACGGCGCCGAAGGCGTCAAGGAACACTGTGCCTAGCTTGGGGACACGACTGGCTTGCTGGCCGCTCCCCTTGCTGCAAAGCTATTTAATCCACACGACTCTCGGCAACGGATATCTCGGCTCGCGCATCGATGAAGAACGCAGC
>10-A-7(9)
-AACCTTATCATTTAGAGGAAGGAGAAGTCGTAACAAGGTTTCCGTAGGTGAACCTGCGGAAGGATCATTGTCGTGACCCTGACCAAAACAGACCA--CACCCGTTATCTA-TCCCGCCGAGCGGTGGCACCATCCATTTCTCAGACAAGTCCTCGATAACCTCCTCTCCTCGGGTTGGGGGCTCGGGGTAAAAGAACCCACGGCGCCAAAGGCGTCAAGGAACACTATGCCTAGCTCGGTGATGTAGCTGGCTTGCCGGTCGCTTCCCATGATGCAAAGCTATTTAATCCACACGACTCTCAGCAACGAATATCTTGGCTCTCGCATCGATGAAGAACGCAGC
>10-A-7(10)
-AACCTTATCATTTAGAGGAAGGAGAAGTCGTAACAAGGTTTCCGTAGGTGAACCTGCGGAAGGATCATTGTCGTGACCCTGACCAAAACAGACCGAGCACGCGTTATCTATTCCTACTGAGTGGCGGCACCGT-CGTCGCTCAGCCAAATCCTCGATAACCTCCTCTCCTCGGAGTGGGGGCTTGGGGTAAAAGAACCCACGGCGCCGAAGGCGTCAAGGAACACTGTGCCTAGCTTGGGGACACGACTGGCTTGCTGGCCGCTCCCCTTGCTGCAAAGCTATTTAATCCACACGACTCTCGGCAACGGATATCTCGGCTCTCGCATCGATG-AGAACGCAGC
>10-A-7(11)
-AACCTTATCATTTAGAGGAAGGAGAAGTCGTAACAAGGTTTCCGTAGGTGAACCTGCGGAAGGATCATTGTCGTGACCCTGACCAAAACAGACCGAGCACGCGTTATCTATTCCTGCTGAGTGGCGGCACCGT-CGTCGCTCAGCCAAATCCTCGATAACCTCCTCTCCTTGGAGTTGGGGCTTGGGGTAAAAGAACCCACGGCGCCGAAGGCGTCAAGGAACACTGTGCCTAGCTTGGGGACACGACTGGCTTGCTGGCCGCTCCCTTTGCTGCAAAGCTATTTAATCCACACGACTCTCGGCAACGGATATCTCGGCTCTCGCATCGATGAAGAACGCAGC
>10-A-7(12)
-AACCTTATCATTTAGAGGAAGGAGAAGTCGTAACAAGGTTTCCGTAGGTGAACCTGCGGAAGGATCATTGTCGTGACCCTGACCAAAACAGACCGAGCACGCGTTATCTATTCCTGCTGAGTGGCGGCACCGT-CGTCGCTCAGCCAAATCCTCGATAACCTCCTCTCCTTGGAGTTGGGGCTTGGGGTAAAAGAACCCACGGCGCCGAAGGCGTCAAGGAACACTGTGCCTAGCTTGGGGACACGACTGGCTTGCTGGCCGCTCCCCTTGCTGCAAAGCTATTTAATCCACACGACTCTCGGCAATGGATATCTCGGCTCTCGCATCGATGAAGAACGCAGC
>10-A-7(13)
-AACCTTATCATTTAGAGGAAGGAGAAGTCGTAACAAGGTTTCCGTAGGTGAACCTGCGGAAGGATCATTGTCGTGACCCTGACCAAAACAGACCGAGCACGCGTTATCTATTCCTGCTGAGTGGCGGCACCGT-CGTCGCTCAGCCAAATCCTCGATAACCTCCTCTCCTTGGAGTTGGGGCTTGGGGTAAAAGAACCCACGGCGCCGAAGGCGTCAAGGAACACTGTGCCTAGCTTGGGGACACGACTGGCTTGCTGGCCGCTCCCCTTGCTGCAAAGCTATTTAATCCACACGACTCTCGGCAACGGATATCTTGGCTCTCGCATCGATGAAGAACGCAGC
>10-A-7(14)
-AACCTTATCATTTAGAGGAAGGAGAAGTCGTAACAAGGTTTCCGTAGGTGAACCTGCGGAAGGATCATTGTCGTGACCCTGACCAAAACAGACCGAGCACGCGTTATCTATTCCTACTGAGTGGCGGCACCGT-CGTCGCTCAGCCAAATCCTCGATAACCTCCTCTCCTCGGAGTGGGGGCTTGGGGTAAAAGAACCCACGGCGCCGAAGGCGTCAAGGAACACTGTGCCTAGCTTGGGGACACGACTGGCTTGCTGGCCGCTCCCCTTGCTGCAAAGCTATTTAATCCACACGACTCTCGGCAACGGATATCTCGGCTCTCACATCGATGAAGAACGCAGC
>10-A-7(15)
-AACCTTATCATTTAGAGGAAGGAGAAGTCGTAACAAGGTTTCCGTAGGTGAACCTGCGGAAGGATCATTGTCGTGACCCAGACCAAAACAGACCGCGCACGTGTTATCTA-TCCCGCCGAGCGGTGGCACCATCCATAGCTCGGCCAAGTACTTGATAACCTCCTCTCAACGGGTTGGGGGCTC--------------------------GGCGTCAAGGAACACTGTGCCTAGCTCGGTGATGCGACTTGCTTGCCGGTCGCTTCCCCTGCTGCAAAGCTATTTAATCCACACGACTCTCGGCAACGGATATCTCGGCTCTCGCATCGATGAAGAACGCAGC
>9545-9545-G-2
-AACCTTATCATTTAGAGGAAGGAGAAGTCGTAACAAGGTTTCCGTAGGTGAACCTGCGGAAGGATCATTGTCGTGACCCTGACCAAAACAGACCGAGCACGCGTTATCTATTCCTACTGAGTGGCGGCACCGT-CGTCGCTCAGCCAAATCCTCGATAACCTCCTCTCCTCGGAGTGGGGGCTTGGGGTAAAAGAACCCACGGCGCCGAAGGCGTCAAGGAACACTGTGCCTAGCTTGGGGACACGACTGGCTTGCTGGCCGCTCCCCTTGCTGCAAAGCTATTTAATCCACACGACTCTCGGCAACGGATATCTCGGCTCTCGCATCGATGAAGAACGCAGC
>4982-4982-G-2
-AACCTTATCATTTAGAGGAAGGAGAAGTCGTAACAAGGTTTCCGTAGGTGAACCTGCGGAAGGATCATTGTCGTGACCCTGACCAAAACAGACCGAGCACGCGTTATCTATTCCTGCTGAGTGGCGGCACCGT-CGTCGCTCAGCCAAATCCTCGATAACCTCCTCTCCTTGGAGTTGGGGCTTGGGGTAAAAGAACCCACGGCGCCGAAGGCGTCAAGGAACACTGTGCCTAGCTTGGGGACACGACTGGCTTGCTGGCCGCTCCCCTTGCTGCAAAGCTATTTAATCCACACGACTCTCGGCAACGGATATCTCGGCTCTCGCATCGATGAAGAACGCAGC
>934-934-G-2
-AACCTTATCATTTAGAGGAAGGAGAAGTCGTAACAAGGTTTCCGTAGGTGAACCTGCGGAAGGATCATTGTCGTGACCCTGACCAAAACAGACCGAGCACGCGTTATCTATTCCTACTGAGTGGCGGCACCGT-CGTCGCTCAGCCAAATCCTCGATAACCTCCTCTCCTCGGAGTGGGGGCTTGGGGTAAAAGAACCCACGGCGCCGAAGGCGTCAAGGAACACTGTGCCTAGCTTGGGGACACGACTGGCTTGCTGGCCGCTCCCCTTGCTGCAAAGCTATTTAATCCACACGACTCTCGGCAACGGATATCTCGGCTCTCGCATCGAGGAAGAACGCAGC
>896-896-G-2
-AACCTTATCATTTAGAGGAAGGAGAAGTCGTAACAAGGTTTCCGTAGGTGAACCTGCGGAAGGATCATTGTCGTGACCCTGACCAAAACAGACCGAGCACGCGTTATCTATTCCTGCTGAGTGGCGGCACCGT-CGTCGCTCAGCCAAATCCTCGATAACCTCCTCTCCTCGGAGTGGGGGCTTGGGGTAAAAGAACCCACGGCGCCGAAGGCGTCAAGGAACACTGTGCCTAGCTTGGGGACACGACTGGCTTGCTGGCCGCTCCCCTTGCTGCAAAGCTATTTAATCCACACGACTCTCGGCAACGGATATCTCGGCTCTCGCATCGATGAAGAACGCAGC
>824-824-G-2
-AACCTTATCATTTAGAGGAAGGAGAAGTCGTAACAAGGTTTCCGTAGGTGAACCTGCGGAAGGATCATTGTCGTGACCCTGACCAAAACAGACCGAGCACGCGTTATCTATTCCTACTGAGTGGCGGCACCGT-CGTCGCTCAGCCAAATCCTCGATAACCTCCTCTCCTTGGAGTTGGGGCTTGGGGTAAAAGAACCCACGGCGCCGAAGGCGTCAAGGAACACTGTGCCTAGCTTGGGGACACGACTGGCTTGCTGGCCGCTCCCCTTGCTGCAAAGCTATTTAATCCACACGACTCTCGGCAACGGATATCTCGGCTCTCGCATCGATGAAGAACGCAGC
>524-524-G-2
-ACCCTTATCATTTAGAGGAAGGAGAAGTCGTAACAAGGTTTCCGTAGGTGAACCTGCGGAAGGATCATTGTCGTGACCCTGACCAAAACAGACCGAGCACGCGTTATCTATTCCTACTGAGTGGCGGCACCGT-CGTCGCTCAGCCAAATCCTCGATAACCTCCTCTCCTCGGAGTGGGGGCTTGGGGTAAAAGAACCCACGGCGCCGAAGGCGTCAAGGAACACTGTGCCTAGCTTGGGGACACGACTGGCTTGCTGGCCGCTCCCCTTGCTGCAAAGCTATTTAATCCACACGACTCTCGGCAACGGATATCTCGGCTCTCGCATCGATGAAGAACGCAGC
>508-508-G-2
-AACCTTATCATTTAGAGGAAGGAGAAGTCGTAACAAGGTTTCCGTAGGTGAACCTGCGGAAGGATCATTGTCGTGACCCTGACCAAAACAGACCGAGCACGCGTTATCTATTCCTGCTGAGTGGCGGCACCGT-CGTCGCTCAGCCAAATCCTCGATAACCTCCTCTCCTTGGAGTTGGGGCTTGGGGTAAAAGAACCCACGGCGCCGAAGGCGTCAAGGAACACTGTGCCTAGCTTGGGGACACGACTGGCTTGCTGGCCGCTCCCCTTGCTGCAAAGCTATTTAATCCACACGACTCTCGGCAACGGATATCTCGGCTCTCGCATCGAGGAAGAACGCAGC
>449-449-G-2
-AACCTTATCATTTCGAGGAAGGAGAAGTCGTAACAAGGTTTCCGTAGGTGAACCTGCGGAAGGATCATTGTCGTGACCCTGACCAAAACAGACCGAGCACGCGTTATCTATTCCTACTGAGTGGCGGCACCGT-CGTCGCTCAGCCAAATCCTCGATAACCTCCTCTCCTCGGAGTGGGGGCTTGGGGTAAAAGAACCCACGGCGCCGAAGGCGTCAAGGAACACTGTGCCTAGCTTGGGGACACGACTGGCTTGCTGGCCGCTCCCCTTGCTGCAAAGCTATTTAATCCACACGACTCTCGGCAACGGATATCTCGGCTCTCGCATCGATGAAGAACGCAGC
>446-446-G-2
-AACCTTATCATTTCGAGGAAGGAGAAGTCGTAACAAGGTTTCCGTAGGTGAACCTGCGGAAGGATCATTGTCGTGACCCTGACCAAAACAGACCGAGCACGCGTTATCTATTCCTACTGAGTGGCGGCACCGT-CGTCGCTCAGCCAAATCCTCGATAACCTCCTCTCCTCGGAGTGGGGGCTTGGGGTAAAAGAACCCACGGCGCCGAAGGCGTCAAGGAACACTGTGCCTAGCTTGGGGACACGACTGGCTTGCTGGCCGCTCCCCTTGCTGCAAAGCTATTTAATCCACACGACTCTCGGCAACGGATATCTCGGCTCTCGCATCGAGGAAGAACGCAGC
>308-308-G-2
-AACCTGATCATTTAGAGGAAGGAGAAGTCGTAACAAGGTTTCCGTAGGTGAACCTGCGGAAGGATCATTGTCGTGACCCTGACCAAAACAGACCGAGCACGCGTTATCTATTCCTACTGAGTGGCGGCACCGT-CGTCGCTCAGCCAAATCCTCGATAACCTCCTCTCCTCGGAGTGGGGGCTTGGGGTAAAAGAACCCACGGCGCCGAAGGCGTCAAGGAACACTGTGCCTAGCTTGGGGACACGACTGGCTTGCTGGCCGCTCCCCTTGCTGCAAAGCTATTTAATCCACACGACTCTCGGCAACGGATATCTCGGCTCTCGCATCGATGAAGAACGCAGC
>292-292-G-2
-ACCCTTATCATTTCGAGGAAGGAGAAGTCGTAACAAGGTTTCCGTAGGTGAACCTGCGGAAGGATCATTGTCGTGACCCTGACCAAAACAGACCGAGCACGCGTTATCTATTCCTACTGAGTGGCGGCACCGT-CGTCGCTCAGCCAAATCCTCGATAACCTCCTCTCCTCGGAGTGGGGGCTTGGGGTAAAAGAACCCACGGCGCCGAAGGCGTCAAGGAACACTGTGCCTAGCTTGGGGACACGACTGGCTTGCTGGCCGCTCCCCTTGCTGCAAAGCTATTTAATCCACACGACTCTCGGCAACGGATATCTCGGCTCTCGCATCGAGGAAGAACGCAGC
>289-289-G-2
-ACCCTTATCATTTAGAGGAAGGAGAAGTCGTAACAAGGTTTCCGTAGGTGAACCTGCGGAAGGATCATTGTCGTGACCCTGACCAAAACAGACCGAGCACGCGTTATCTATTCCTACTGAGTGGCGGCACCGT-CGTCGCTCAGCCAAATCCTCGATAACCTCCTCTCCTCGGAGTGGGGGCTTGGGGTAAAAGAACCCACGGCGCCGAAGGCGTCAAGGAACACTGTGCCTAGCTTGGGGACACGACTGGCTTGCTGGCCGCTCCCCTTGCTGCAAAGCTATTTAATCCACACGACTCTCGGCAACGGATATCTCGGCTCTCGCATCGAGGAAGAACGCAGC
>248-248-G-2
-AACCTTATCATTTCGAGGAAGGAGAAGTCGTAACAAGGTTTCCGTAGGTGAACCTGCGGAAGGATCATTGTCGTGACCCTGACCAAAACAGACCGAGCACGCGTTATCTATTCCTGCTGAGTGGCGGCACCGT-CGTCGCTCAGCCAAATCCTCGATAACCTCCTCTCCTTGGAGTTGGGGCTTGGGGTAAAAGAACCCACGGCGCCGAAGGCGTCAAGGAACACTGTGCCTAGCTTGGGGACACGACTGGCTTGCTGGCCGCTCCCCTTGCTGCAAAGCTATTTAATCCACACGACTCTCGGCAACGGATATCTCGGCTCTCGCATCGAGGAAGAACGCAGC
>245-245-G-2
-AACCTTATCATTTCGAGGAAGGAGAAGTCGTAACAAGGTTTCCGTAGGTGAACCTGCGGAAGGATCATTGTCGTGACCCTGACCAAAACAGACCGAGCACGCGTTATCTATTCCTGCTGAGTGGCGGCACCGT-CGTCGCTCAGCCAAATCCTCGATAACCTCCTCTCCTTGGAGTTGGGGCTTGGGGTAAAAGAACCCACGGCGCCGAAGGCGTCAAGGAACACTGTGCCTAGCTTGGGGACACGACTGGCTTGCTGGCCGCTCCCCTTGCTGCAAAGCTATTTAATCCACACGACTCTCGGCAACGGATATCTCGGCTCTCGCATCGATGAAGAACGCAGC
>228-228-G-2
-ACCCTTATCATTTAGAGGAAGGAGAAGTCGTAACAAGGTTTCCGTAGGTGAACCTGCGGAAGGATCATTGTCGTGACCCTGACCAAAACAGACCGAGCACGCGTTATCTATTCCTGCTGAGTGGCGGCACCGT-CGTCGCTCAGCCAAATCCTCGATAACCTCCTCTCCTTGGAGTTGGGGCTTGGGGTAAAAGAACCCACGGCGCCGAAGGCGTCAAGGAACACTGTGCCTAGCTTGGGGACACGACTGGCTTGCTGGCCGCTCCCCTTGCTGCAAAGCTATTTAATCCACACGACTCTCGGCAACGGATATCTCGGCTCTCGCATCGATGAAGAACGCAGC
>226-226-G-2
-AACCTTATCATTTAGAGGAAGGAGAAGTCGTAACAAGGTTTCCGTAGGTGAACCTGCGGAAGGATCATTGTCGTGACCCTGACCAAAACAGACCGAGCACGCGTTATCTATTCCTACTGAGTGGCGGCACCGT-CGTCGCTCAGCCAAATCCTCGATAACCTCCTCTCCTCGGAGTGGGGGCTTGGGGTAAAAGAACCCACGGCGCCGAAGGCGTCAAGGAACAGTGTGCCTAGCTTGGGGACACGACTGGCTTGCTGGCCGCTCCCCTTGCTGCAAAGCTATTTAATCCACACGACTCTCGGCAACGGATATCTCGGCTCTCGCATCGATGAAGAACGCAGC
>184-184-G-2
-AACCTGATCATTTAGAGGAAGGAGAAGTCGTAACAAGGTTTCCGTAGGTGAACCTGCGGAAGGATCATTGTCGTGACCCTGACCAAAACAGACCGAGCACGCGTTATCTATTCCTGCTGAGTGGCGGCACCGT-CGTCGCTCAGCCAAATCCTCGATAACCTCCTCTCCTTGGAGTTGGGGCTTGGGGTAAAAGAACCCACGGCGCCGAAGGCGTCAAGGAACACTGTGCCTAGCTTGGGGACACGACTGGCTTGCTGGCCGCTCCCCTTGCTGCAAAGCTATTTAATCCACACGACTCTCGGCAACGGATATCTCGGCTCTCGCATCGATGAAGAACGCAGC
>143-143-G-2
-ACCCTTATCATTTAGAGGAAGGAGAAGTCGTAACAAGGTTTCCGTAGGTGAACCTGCGGAAGGATCATTGTCGTGACCCTGACCAAAACAGACCGAGCACGCGTTATCTATTCCTGCTGAGTGGCGGCACCGT-CGTCGCTCAGCCAAATCCTCGATAACCTCCTCTCCTTGGAGTTGGGGCTTGGGGTAAAAGAACCCACGGCGCCGAAGGCGTCAAGGAACACTGTGCCTAGCTTGGGGACACGACTGGCTTGCTGGCCGCTCCCCTTGCTGCAAAGCTATTTAATCCACACGACTCTCGGCAACGGATATCTCGGCTCTCGCATCGAGGAAGAACGCAGC
>131-131-G-2
-ACCCTTATCATTTCGAGGAAGGAGAAGTCGTAACAAGGTTTCCGTAGGTGAACCTGCGGAAGGATCATTGTCGTGACCCTGACCAAAACAGACCGAGCACGCGTTATCTATTCCTGCTGAGTGGCGGCACCGT-CGTCGCTCAGCCAAATCCTCGATAACCTCCTCTCCTTGGAGTTGGGGCTTGGGGTAAAAGAACCCACGGCGCCGAAGGCGTCAAGGAACACTGTGCCTAGCTTGGGGACACGACTGGCTTGCTGGCCGCTCCCCTTGCTGCAAAGCTATTTAATCCACACGACTCTCGGCAACGGATATCTCGGCTCTCGCATCGAGGAAGAACGCAGC
>115-115-G-2
-AACCTTATCATTTAGAGGAAGGAGAAGTCGTAACAAGGTTTCCGTAGGTGAACCTGCGGAAGGATCATTGTCGTGACCCTGACCAAAACAGACCGAGCACGCGTTATCTATTCCTGCTGAGTGGCGGCACCGT-CGTCGCTCAGCCAAATCCTCGATAACCTCCTCTCCTTGGAGTGGGGGCTTGGGGTAAAAGAACCCACGGCGCCGAAGGCGTCAAGGAACACTGTGCCTAGCTTGGGGACACGACTGGCTTGCTGGCCGCTCCCCTTGCTGCAAAGCTATTTAATCCACACGACTCTCGGCAACGGATATCTCGGCTCTCGCATCGATGAAGAACGCAGC
>104-104-G-2
-ACCCTTATCATTTCGAGGAAGGAGAAGTCGTAACAAGGTTTCCGTAGGTGAACCTGCGGAAGGATCATTGTCGTGACCCTGACCAAAACAGACCGAGCACGCGTTATCTATTCCTACTGAGTGGCGGCACCGT-CGTCGCTCAGCCAAATCCTCGATAACCTCCTCTCCTCGGAGTGGGGGCTTGGGGTAAAAGAACCCACGGCGCCGAAGGCGTCAAGGAACACTGTGCCTAGCTTGGGGACACGACTGGCTTGCTGGCCGCTCCCCTTGCTGCAAAGCTATTTAATCCACACGACTCTCGGCAACGGATATCTCGGCTCTCGCATCGATGAAGAACGCAGC
>81-81-G-2
-AACCTTATCATTTAGAGGAAGGAGAAGTCGTAACAAGGTTTCCGTAGGTGAACCTGCGGAAGGATCATTGTCGTGACCCTGACCAAAACAGACCGAGCACGCGTTATCTATTCCTACTGAGTGGCGGCACCGT-CGTCGCTCAGCCAAATCCTCGATAACCTCCTCTCCTTGGAGTTGGGGCTTGGGGTAAAAGAACCCACGGCGCCGAAGGCGTCAAGGAACACTGTGCCTAGCTTGGGGACACGACTGGCTTGCTGGCCGCTCCCCTTGCTGCAAAGCTATTTAATCCACACGACTCTCGGCAACGGATATCTCGGCTCTCGCATCGAGGAAGAACGCAGC
>81-81-G-2(2)
-AACCTTATCATTTAGAGGAAGGAGAAGTCGTAACAAGGTTTCCGTAGGTGAACCTGCGGAAGGATCATTGTCGTGACCCTGACCAAAACAGACCGAGCACGCGTTATCTATTCCTGCTGAGTGGCGGCACCGT-CGTCGCTCAGCCAAATCCTCGATAACCTCCTCTCCTCGGAGTGGGGGCTTGGGGTAAAAGAACCCACGGCGCCGAAGGCGTCAAGGAACACTGTGCCTAGCTTGGGGACACGACTGGCTTGCTGGCCGCTCCCCTTGCTGCAAAGCTATTTAATCCACACGACTCTCGGCAACGGATATCTCGGCTCTCGCATCGAGGAAGAACGCAGC
>80-80-G-2
-AACCTTATCATTTAGAGGAAGGAGAAGTCGTAACAAGGTTTCCGTAGGTGAACCTGCGGAAGGATCATTGTCGTGACCCTGACCAAAACAGACCGAGCACGCGTTATCTATTCCTACTGAGTGGCGGCACCGT-CGTCGCTCAGCCAAATCCTCGATAACCTCCTCTCCTCGGAGTTGGGGCTTGGGGTAAAAGAACCCACGGCGCCGAAGGCGTCAAGGAACACTGTGCCTAGCTTGGGGACACGACTGGCTTGCTGGCCGCTCCCCTTGCTGCAAAGCTATTTAATCCACACGACTCTCGGCAACGGATATCTCGGCTCTCGCATCGATGAAGAACGCAGC
>62-62-G-2
-ACCCTTATCATTTCGAGGAAGGAGAAGTCGTAACAAGGTTTCCGTAGGTGAACCTGCGGAAGGATCATTGTCGTGACCCTGACCAAAACAGACCGAGCACGCGTTATCTATTCCTGCTGAGTGGCGGCACCGT-CGTCGCTCAGCCAAATCCTCGATAACCTCCTCTCCTTGGAGTTGGGGCTTGGGGTAAAAGAACCCACGGCGCCGAAGGCGTCAAGGAACACTGTGCCTAGCTTGGGGACACGACTGGCTTGCTGGCCGCTCCCCTTGCTGCAAAGCTATTTAATCCACACGACTCTCGGCAACGGATATCTCGGCTCTCGCATCGATGAAGAACGCAGC
>55-55-G-2
-ACCCTTATCATTTAGAGGAAGGAGAAGTCGTAACAAGGTTTCCGTAGGTGAACCTGCGGAAGGATCATTGTCGTGACCCTGACCAAAACAGACCGAGCACGCGTTATCTATTCCTACTGAGTGGCGGCACCGT-CGTCGCTCAGCCAAATCCTCGATAACCTCCTCTCCTTGGAGTTGGGGCTTGGGGTAAAAGAACCCACGGCGCCGAAGGCGTCAAGGAACACTGTGCCTAGCTTGGGGACACGACTGGCTTGCTGGCCGCTCCCCTTGCTGCAAAGCTATTTAATCCACACGACTCTCGGCAACGGATATCTCGGCTCTCGCATCGATGAAGAACGCAGC
>53-53-G-2
-AACCTTATCATTTCGAGGAAGGAGAAGTCGTAACAAGGTTTCCGTAGGTGAACCTGCGGAAGGATCATTGTCGTGACCCTGACCAAAACAGACCGAGCACGCGTTATCTATTCCTACTGAGTGGCGGCACCGT-CGTCGCTCAGCCAAATCCTCGATAACCTCCTCTCCTTGGAGTTGGGGCTTGGGGTAAAAGAACCCACGGCGCCGAAGGCGTCAAGGAACACTGTGCCTAGCTTGGGGACACGACTGGCTTGCTGGCCGCTCCCCTTGCTGCAAAGCTATTTAATCCACACGACTCTCGGCAACGGATATCTCGGCTCTCGCATCGAGGAAGAACGCAGC
>51-51-G-2
-ACCCTTATCATTTAGAGGAAGGAGAAGTCGTAACAAGGTTTCCGTAGGTGAACCTGCGGAAGGATCATTGTCGTGACCCTGACCAAAACAGACCGAGCACGCGTTATCTATTCCTGCTGAGTGGCGGCACCGT-CGTCGCTCAGCCAAATCCTCGATAACCTCCTCTCCTCGGAGTGGGGGCTTGGGGTAAAAGAACCCACGGCGCCGAAGGCGTCAAGGAACACTGTGCCTAGCTTGGGGACACGACTGGCTTGCTGGCCGCTCCCCTTGCTGCAAAGCTATTTAATCCACACGACTCTCGGCAACGGATATCTCGGCTCTCGCATCGATGAAGAACGCAGC
>44-44-G-2
-AACCTTATCATTTCGAGGAAGGAGAAGTCGTAACAAGGTTTCCGTAGGTGAACCTGCGGAAGGATCATTGTCGTGACCCTGACCAAAACAGACCGAGCACGCGTTATCTATTCCTGCTGAGTGGCGGCACCGT-CGTCGCTCAGCCAAATCCTCGATAACCTCCTCTCCTCGGAGTGGGGGCTTGGGGTAAAAGAACCCACGGCGCCGAAGGCGTCAAGGAACACTGTGCCTAGCTTGGGGACACGACTGGCTTGCTGGCCGCTCCCCTTGCTGCAAAGCTATTTAATCCACACGACTCTCGGCAACGGATATCTCGGCTCTCGCATCGAGGAAGAACGCAGC
>40-40-G-2
-AACCTTATCATTTAGAGGAAGGAGAAGTCGTAACAAGGTTTCCGTAGGTGAACCTGCGGAAGGATCATTGTCGTGACCCTGACCAAAACAGACCGAGCACGCGTTATCTATTCCTACTGAGTGGCGGCACCGT-CGTCGCTCAGCCAAATCCTCGATAACCTCCTCTCCTTGGAGTGGGGGCTTGGGGTAAAAGAACCCACGGCGCCGAAGGCGTCAAGGAACACTGTGCCTAGCTTGGGGACACGACTGGCTTGCTGGCCGCTCCCCTTGCTGCAAAGCTATTTAATCCACACGACTCTCGGCAACGGATATCTCGGCTCTCGCATCGATGAAGAACGCAGC
>37-37-G-2
-AACCTTATCATTTAGAGGAAGGAGAAGTCGTAACAAGGTTTCCGTAGGTGAACCTGCGGAAGGATCATTGTCGTGACCCTGACCAAAACAGACCGAGCACGCGTTATCTATTCCTACTGAGTGGCGGCACCGT-CGTCGCTCAGCCAAATCCTCGATAACCTCCTCTCCTCGGAGTGGGGGCTTGGGGTAAAAGAACCCACGGCGCCGAAGGCGTCAAGGAACACTGTGCCTAGCTTGGGGACACGACTGGCTTGCTGGCCGCTCCCCTTGCTGCAAAGCTATTTAATCCACACGACTCTCGGCAACGGATATCTCGGCTCTCGCATCGATGAAGAGCGCAGC
>36-36-G-2
-ACCCTTATCATTTAGAGGAAGGAGAAGTCGTAACAAGGTTTCCGTAGGTGAACCTGCGGAAGGATCATTGTCGTGACCCTGACCAAAACAGACCGAGCACGCGTTATCTATTCCTACTGAGTGGCGGCACCGT-CGTCGCTCAGCCAAATCCTCGATAACCTCCTCTCCTTGGAGTTGGGGCTTGGGGTAAAAGAACCCACGGCGCCGAAGGCGTCAAGGAACACTGTGCCTAGCTTGGGGACACGACTGGCTTGCTGGCCGCTCCCCTTGCTGCAAAGCTATTTAATCCACACGACTCTCGGCAACGGATATCTCGGCTCTCGCATCGAGGAAGAACGCAGC
>28-28-G-2
-AACCTTATCATTTAGAGGAAGGAGATGTCGTAACAAGGTTTCCGTAGGTGA------------------------------ACCAAAACAGACTTCGCACGTGTTATCTA-TCCCGCCGAGCGGTGGCACCATCCATTGCTCGGCCAAGTTGTCGATAACCTCCTCTCCTCGGGTTGGGGGCTCGGGGTAAAAGAACCCACGGTGCCAAAGGCGTCAAGGAACACTGTGCCTAGCTCGGTGATGCGGCTGGCTTGCCGGTCGCTTCCCGTGCTGCAAAGCTATTTAATCCTCACGACTCTCGGCAACGGATATCTCGGCTCTCGCATCGATGAAGAACGCAGC
>33-33-G-2
-AACCTTATCATTTAGAGGAAGGAGAAGTTGTAACAAGGTTTCCGTAGGT----------------------------------CAAAACAGACCACGCACGCGTTATCTA--TCCGTCGAGTGGCGGCACCATCCGTTGCTCGGCCAAGTCCTCGATAACCTCCTCTCCTCGGGATGGGGGCTCGCGGTAAAAGAACCCACGACACCAAAGGCGTCAAGTAACACTGTGCCTAGATCGGTGATGCGGCTGGCTTGCTGGCCGCTTCCCGTGCTGCAAAGCTATTTAATCCACACGACTGTCAGCAACGGATATCTTGGCTCTTGCATCGATGAAGAACGCAGC
>33-33-G-2(2)
-AACCTTATCATTTCGAGGAAGGAGAAGTCGTAACAAGGTTTCCGTAGGTGAACCTGCGGAAGGATCATTGTCGTGACCCTGACCAAAACAGACCGAGCACGCGTTATCTATTCCTACTGAGTGGCGGCACCGT-CGTCGCTCAGCCAAATCCTCGATAACCTCCTCTCCTTGGAGTTGGGGCTTGGGGTAAAAGAACCCACGGCGCCGAAGGCGTCAAGGAACACTGTGCCTAGCTTGGGGACACGACTGGCTTGCTGGCCGCTCCCCTTGCTGCAAAGCTATTTAATCCACACGACTCTCGGCAACGGATATCTCGGCTCTCGCATCGATGAAGAACGCAGC
>33-33-G-2(3)
-AACCTTATCATTTAGAGGAAGGAGAAGTCGTAACAAGGTTTCCGTAGGTGAACCTGCGGAAGGATCATTGTCGTGACCCTGACCAAAACAGACCGAGCACGCGTTATCTATTCCTACTGAGTGGCGGCACCGT-CGTCGCTCAGCCAAATCCTCGATAACCTCCTCTCCTCGGAGTGGGGGCTTGGGGTAAAAGAACCCACGGCGCCGAAGGCGTCAAGGAACACTGTGCCTAGCTTGGGGACACGACTGGCTTGCTGGCCGCTCCCCTTGCTGCAAAGCTATTTAATCCACACGACTCTCGGCAACGGATATCTCGGCTCGCGCATCGATGAAGAACGCAGC
>32-32-G-2
-AACCTTATCATTTCGAGGAAGGAGAAGTCGTAACAAGGTTTCCGTAGGTGAACCTGCGGAAGGATCATTGTCGTGACCCTGACCAAAACAGACCGAGCACGCGTTATCTATTCCTGCTGAGTGGCGGCACCGT-CGTCGCTCAGCCAAATCCTCGATAACCTCCTCTCCTCGGAGTGGGGGCTTGGGGTAAAAGAACCCACGGCGCCGAAGGCGTCAAGGAACACTGTGCCTAGCTTGGGGACACGACTGGCTTGCTGGCCGCTCCCCTTGCTGCAAAGCTATTTAATCCACACGACTCTCGGCAACGGATATCTCGGCTCTCGCATCGATGAAGAACGCAGC
>29-29-G-2
-AACCTTATCATTTAGAGGAAGGAGAAGTCGTAACAAGGTTTCCGTAGGTGAACCTGCGGAAGGATCATTGTCGTGACCCTGACCAAAACAGACCGAGCACGCGTTATCTATTCCTGCTGAGTGGCGGCACCGT-CGTCGCTCAGCCAAATCCTCGATAACCTCCTCTCCTTGGAGTTGGGGCTTGGGGTAAAAGAACCCACGGCGCCGAAGGCGTCAAGGAACACTGTGCCTAGCTTGGGGACACGACTGGCTTGCTGGCCGCTCCCCTTGCTGCAAAGCTATTTAATCCACACGACTCTCGGCAACGGATATCTCGGCTCTCGCATCGATGAAGAGCGCAGC
>29-29-G-2(2)
-AACCTTATCATTTAGAGGAAGGAGTACTCGTAACAAGGTTTTCGTAGGTGATCCCGTGGAAGGATCATTGTCATGACCCTGACCAAAACAGACCACACACTCGTTATCTA--TCCGCCGAATGACAGCACCGTCCGTTGCTCATCCAAGTCTTTGATAACCTCCTCTCCTAAGGATGGGAGCTCGGGGTAAAAGAACCCACGATGCCAAAGGCGTCAAGGAACACCGTGCCTAGCTCGGTGATGCGGATGGCTTGCCGGCCGCTTCCCGTGCTGCAAAGCTAT-TAATCCACATGACTCTCGGCAACAGATATTTTGGCTCTCGCATCGATGAAGAACGCAGC
>28-28-G-2(2)
-AACCTTATCATTTAGAGGAAGGAGAAGTTGTAACAGGGTTTCTGTAGGTGAACCTACGGAATGATCATTGTCGTGACCCTAACCAAAACAGACTGTGCACGTGTTATCTAT--CCGCCGAGCGGCAGCACCGTCCGTTGCTCGGCCAAATCCTCGATAACATCCTCTCCTCGGA-TGGGGGCTCGGGGTAAAATAACACACGATGCCAAAGGCATCAAGGAATATTGTGCCTAGCTCGGTGATGCGGCTGGATTGCCGTCCACTTCCCATGCTGCACAACTATTTAATCCACACGACTCTCGGAACCGGATATCCCGGCTCTCGCATCGATGAAGAACGCAGC
>27-27-G-2
-ACCCTTATCATTTCGAGGAAGGAGAAGTCGTAACAAGGTTTCCGTAGGTGAACCTGCGGAAGGATCATTGTCGTGACCCTGACCAAAACAGACCGAGCACGCGTTATCTATTCCTACTGAGTGGCGGCACCGT-CGTCGCTCAGCCAAATCCTCGATAACCTCCTCTCCTTGGAGTTGGGGCTTGGGGTAAAAGAACCCACGGCGCCGAAGGCGTCAAGGAACACTGTGCCTAGCTTGGGGACACGACTGGCTTGCTGGCCGCTCCCCTTGCTGCAAAGCTATTTAATCCACACGACTCTCGGCAACGGATATCTCGGCTCTCGCATCGAGGAAGAACGCAGC
>26-26-G-2
-AACCTTATCATTTAGAGGAAGGATAAGTCGTAACAAGGTTTCCGTAGGTGAACCTGCGGAAGGATCATTGTCGTGACCCTGACCAAAACAGACCGAGCACGCGTTATCTATTCCTACTGAGTGGCGGCACCGT-CGTCGCTCAGCCAAATCCTCGATAACCTCCTCTCCTCGGAGTGGGGGCTTGGGGTAAAAGAACCCACGGCGCCGAAGGCGTCAAGGAACACTGTGCCTAGCTTGGGGACACGACTGGCTTGCTGGCCGCTCCCCTTGCTGCAAAGCTATTTAATCCACACGACTCTCGGCAACGGATATCTCGGCTCTCGCATCGATGAAGAACGCAGC
>24-24-G-2
-AACCTGATCATTTAGAGGAAGGAGAAGTCGTAACAAGGTTTCCGTAGGTGAACCTGCGGAAGGATCATTGTCGTGACCCTGACCAAAACAGACCGAGCACGCGTTATCTATTCCTGCTGAGTGGCGGCACCGT-CGTCGCTCAGCCAAATCCTCGATAACCTCCTCTCCTCGGAGTGGGGGCTTGGGGTAAAAGAACCCACGGCGCCGAAGGCGTCAAGGAACACTGTGCCTAGCTTGGGGACACGACTGGCTTGCTGGCCGCTCCCCTTGCTGCAAAGCTATTTAATCCACACGACTCTCGGCAACGGATATCTCGGCTCTCGCATCGATGAAGAACGCAGC
>24-24-G-2(2)
-AACCTGATCATTTAGAGGAAGGAGAAGTCGTAACAAGGTTTCCGTAGGTGAACCTGCGGAAGGATCATTGTCGTGACCCTGACCAAAACAGACCGAGCACGCGTTATCTATTCCTACTGAGTGGCGGCACCGT-CGTCGCTCAGCCAAATCCTCGATAACCTCCTCTCCTCGGAGTGGGGGCTTGGGGTAAAAGAACCCACGGCGCCGAAGGCGTCAAGGAACACTGTGCCTAGCTTGGGGACACGACTGGCTTGCTGGCCGCTCCCCTTGCTGCAAAGCTATTTAATCCACACGACTCTCGGCAACGGATATCTCGGCTCTCGCATCGATGAAGACCGCAGC
>23-23-G-2
-AACCTTATCATTTAGAGGAAGGAGAAGTCGTAACAAGGTTTCCGTAGGTGAACCTGCGGAAGGATCATTGTCGTGACCCTGACCAAAACAGACCGAGCACGCGTTATCTATTCCTACTGAGTGGCGGCACCGT-CGTCGCTCAGCCAAATCCTCGATAACCTCCTCTCCTCGGAGTGGGGGCTTGGGGTAAAAGAACCCACGGTGCCGAAGGCGTCAAGGAACACTGTGCCTAGCTTGGGGACACGACTGGCTTGCTGGCCGCTCCCCTTGCTGCAAAGCTATTTAATCCACACGACTCTCGGCAACGGATATCTCGGCTCTCGCATCGATGAAGAACGCAGC
>23-23-G-2(2)
-AACCTGATCATTTAGAGGAAGGAGAAGTCGTAACAAGGTTTCCGTAGGTGAACCTGCGGAAGGATCATTGTCGTGACCCTGACCAAAACAGACCGAGCACGCGTTATCTATTCCTACTGAGTGGCGGCACCGT-CGTCGCTCAGCCAAATCCTCGATAACCTCCTCTCCTTGGAGTTGGGGCTTGGGGTAAAAGAACCCACGGCGCCGAAGGCGTCAAGGAACACTGTGCCTAGCTTGGGGACACGACTGGCTTGCTGGCCGCTCCCCTTGCTGCAAAGCTATTTAATCCACACGACTCTCGGCAACGGATATCTCGGCTCTCGCATCGATGAAGAACGCAGC
>22-22-G-2
-AACCTTATCATTTAGAGGAAGGAGAAGTCGTAACAAGGTTTCCGTAGGTGAACCTGCGGAAGGATCATTGTCGTGACCCTGACCAAAACAGACCGAGCACGCGTTATCTATTCCTACTGAGTGGCGGCACCGT-CGTCGCTCAGCCAAATCCTCGATAACCTCCTCTCCTCGGAGTGGGGGCTTGGGGTAAAAGAACCCACGGCGCCGAAGGCGTCAAGGAACACTGTGCCTAGCTTGGGGACACGACTGGCTTGCTGGCCGCTCCCCTTGCTGCAAAGCTATTTAATCCACACGACTCTCGGCAACGGATATCTCGGCTCTCGCATCGATGAAGAACGAAGC
>21-21-G-2
-AACCTTATCATTTAGAGGAAGGAGAAGTCGTAACAAGGTTTCCGTAGGTGAACCTGCGGAAGGATCATTGTCGTGACCCTGACCAAAACAGACCGAGCACGCGTTATCTATTCCTACTGAGTGGCGGCACCGT-CGTCGCTCAGCCAAATCCTCGATAACCTCCTCTCCTCGGAGTGGGGGCTTGGGGTAAAAGAACCCACGGCGCCGAAGGCGTCAAGGAACATTGTGCCTAGCTTGGGGACACGACTGGCTTGCTGGCCGCTCCCCTTGCTGCAAAGCTATTTAATCCACACGACTCTCGGCAACGGATATCTCGGCTCTCGCATCGATGAAGAACGCAGC
>20-20-G-2
--ACCTTATCATTTAGAGGAAGGAGAAGTCGTAACAAGGTTTCCGTAGGTGAACCTGCGGAAGGATCATTGTCGTGACCCTGACCAAAACAGACCGAGCACGCGTTATCTATTCCTACTGAGTGGCGGCACCGT-CGTCGCTCAGCCAAATCCTCGATAACCTCCTCTCCTCGGAGTGGGGGCTTGGGGTAAAAGAACCCACGGCGCCGAAGGCGTCAAGGAACACTGTGCCTAGCTTGGGGACACGACTGGCTTGCTGGCCGCTCCCCTTGCTGCAAAGCTATTTAATCCACACGACTCTCGGCAACGGATATCTCGGCTCTCGCATCGATGAAGAACGCAGC
>20-20-G-2(2)
-AACCTTATCATTTAGAGGAAGGAGAAGTCGTAACAAGGTTTCCGTAGGTGAACCTGCGGAAGGATCATTGTCGTGACCCTGACCAAAACAGACCGAGCACGCGTTATCTATTCCTGCTGAGTGGCGGCACCGT-CGTCGCTCAGCCAAATCCTCGATAACCTCCTCTCCTTGGAGTTGGGGCTTGGGGTAAAAGAACCCACGGCGCCGAAGGCGTCAAGGAACAGTGTGCCTAGCTTGGGGACACGACTGGCTTGCTGGCCGCTCCCCTTGCTGCAAAGCTATTTAATCCACACGACTCTCGGCAACGGATATCTCGGCTCTCGCATCGATGAAGAACGCAGC
>20-20-G-2(3)
-AACCTGATCATTTAGAGGAAGGAGAAGTCGTAACAAGGTTTCCGTAGGTGAACCTGCGGAAGGATCATTGTCGTGACCCTGACCAAAACAGACCGAGCACGCGTTATCTATTCCTGCTGAGTGGCGGCACCGT-CGTCGCTCAGCCAAATCCTCGATAACCTCCTCTCCTTGGAGTTGGGGCTTGGGGTAAAAGAACCCACGGCGCCGAAGGCGTCAAGGAACACTGTGCCTAGCTTGGGGACACGACTGGCTTGCTGGCCGCTCCCCTTGCTGCAAAGCTATTTAATCCACACGACTCTCGGCAACGGATATCTCGGCTCTCGCATCGATGAAGACCGCAGC
>19-19-G-2
-AACCTTATCATTTAGAGGAAGGAGAAGTCGTAACAAGGTTTCCGTAGGTGAACCTGCGGAAGGATCATTGTCGTGACCCTGACCAAAACAGACCGAGCACGCGTTATCTATTCCTGCTGAGTGGCGGCACTGT-CGTCGCTCAGCCAAATCCTCGATAACCTCCTCTCCTTGGAGTGGGGGCTTGGGGTAAAAGAACCCACGGCGCCGAAGGCGTCAAGGAACACTGTGCCTAGCTTGGGGACACGACTGGCTTGCTGGCCGCTCCCCTTGCTGCAAAGCTATTTAATCCACACGACTCTCGGCAACGGATATCTCGGCTCTCGCATCGATGAAGAACGCAGC
>18-18-G-2
-AACCTTATCATTTAGAGGAAGGAGAAGTCGTAACAAGGTTTCCGTAGGTGAACCTGCGGAAGGATCATTGTCGTGACCCTGACCAAAACAGACCGAGCACGCGTTATCTATTCCTACTGAGTGGCGGCACCGT-CGTCGCTCAGCCAAATCCTCGATAACCTCCTCTCCTCGGAGT-GGGGCTTGGGGTAAAAGAACCCACGGCGCCGAAGGCGTCAAGGAACACTGTGCCTAGCTTGGGGACACGACTGGCTTGCTGGCCGCTCCCCTTGCTGCAAAGCTATTTAATCCACACGACTCTCGGCAACGGATATCTCGGCTCTCGCATCGATGAAGAACGCAGC
>18-18-G-2(2)
-AACCTTATCATTTAGAGGAAGGAGAAGTCGTAACAAGGTTTCCGTAGGTGAACCTGCGGAAGGATCATTGTCGTGACCCTGACCAAAACAGACCGAGCACGCGTTATCTATTCCTACTGAGTGGCGGCACCGT-CGTCGCTCAGCCAAATCCTCGATAACCTCCTCTCCTCGGAGTGGGGGCTTGGGGTAAAAGAACCCACGGCGCCGAAGGCGTCAAGGAACACTGTGCCTAGCTTGGGGACACGACTGGCTTGCTGGCCGCTCCCCTTGCTGCAAAGCTATTTAATCCACACGACGCTCGGCAACGGATATCTCGGCTCTCGCATCGATGAAGAACGCAGC
>18-18-G-2(3)
-AACCTTATCATTTAGAGGAAGGAGAAGTCGTAACAAGGTTTCCGTAGGTGAACCTGCGGAAGGATCATTGTCGTGACCCTGACCAAAACAGACCGAGCACGCGTTATCTATTCCTGCTGAGTGGCGGCACCGT-CGTCGCTCAGCCAAATCCTCGATAACCTCCTCTCCTTGGAGTTGGGGCTTGGGGTAAAAGAACCCACGGCGCCGAAGGCGTCAAGGAACACTGTGCCTAGCTTGGGGACACGACTGGCTTGCTGGCCGCTCCCCTTGCTGCAAAGCTATTTAATCCACACGACTCTCGGCAACGGATATCTCGGCTCGCGCATCGATGAAGAACGCAGC
>18-18-G-2(4)
-AACCTTATCATTTAGAGGAAGGAGAAGTCGTAACAAGGTTTCCGTAGGTGAACCTGCGGAAGGATCATTGTCGTGACCCTGACCAAAACAGACCGAGCACGCGTTATCTATTCCTGCTGAGTGGCGGCACCGT-CGTCGCTCAGCCAAATCCTCGATAACCTCCTCTCCTCGGAGTTGGGGCTTGGGGTAAAAGAACCCACGGCGCCGAAGGCGTCAAGGAACACTGTGCCTAGCTTGGGGACACGACTGGCTTGCTGGCCGCTCCCCTTGCTGCAAAGCTATTTAATCCACACGACTCTCGGCAACGGATATCTCGGCTCTCGCATCGATGAAGAACGCAGC
>17-17-G-2
-ACCCTTATCATTTAGAGGAAGGAGAAGTCGTAACAAGGTTTCCGTAGGTGAACCTGCGGAAGGATCATTGTCGTGACCCTGACCAAAACAGACCGAGCACGCGTTATCTATTCCTGCTGAGTGGCGGCACCGT-CGTCGCTCAGCCAAATCCTCGATAACCTCCTCTCCTCGGAGTGGGGGCTTGGGGTAAAAGAACCCACGGCGCCGAAGGCGTCAAGGAACACTGTGCCTAGCTTGGGGACACGACTGGCTTGCTGGCCGCTCCCCTTGCTGCAAAGCTATTTAATCCACACGACTCTCGGCAACGGATATCTCGGCTCTCGCATCGAGGAAGAACGCAGC
>17-17-G-2(2)
-AACCTTATCATTTAGAGGAAGGAGAAGTCGTAACAAGGTTTCCGTAGGTGAACCTGCGGAAGGATCATTGTCGTGACCCTGACCAAAACAGACCGAGCACGCGTTATCTATTCCTACTGAGTGGCGGCACCGT-CGTCGCTCAGCCAAATCCTCGATAACCTCCTCTCCTCGGAGTGGGGGCTTGGGGTAAAAGAACCCACGGCGCCGAAGGCGTCAAGGAACACTGTGCCTAGCTTGGGGACACGACTGGCTTGCTGGCCGCTCCCCTTGCTGCAAAGCTATTTAATCCACACGACTCTCGGCAACGGATATCTCGGCTCTCGCATCGATGAAGAACGCAGG
>17-17-G-2(3)
-AACCTTATCATTTAGAGGAAGGAGAAGTCATAACAAGGTTTCCGTAGGTGAACCTACAGAAGGATCATTGTCGTGACCCTGATCAAAACAGATCGTGCACGCGTTATCTA--CCCGCCGAGCGGCCGCACCGTCCGTTGCTCGGCCAAGTCCTCGATAACCTCCTCTCCTCGGGATGGGGGCTCGGGGTAAAAGAACCCACGACGCCAAAGGTGTCAAGGAACACTGTGCCTAGCTCGGTGATGCGGCTGGCTTGCCGGTTGCTTCCCGTGCTACAAAGCTATTTAATCCACACGACTCTCGGCGATGCATATCTAGGCTCTCGCATCGATGAAGAACGCAGC
>17-17-G-2(4)
-AACCTTATCATTTAGAGGAAGGAGAAGTCGTAACAAGGTTTCCGTAGGTGAACCTGCGGAAGGATCATTGTCGTGACCCTGACCAAAATAGACCGAGCACGCGTTATCTATTCCTACTGAGTGGCGGCACCGT-CGTCGCTCAGCCAAATCCTCGATAACCTCCTCTCCTCGGAGTGGGGGCTTGGGGTAAAAGAACCCACGGCGCCGAAGGCGTCAAGGAACACTGTGCCTAGCTTGGGGACACGACTGGCTTGCTGGCCGCTCCCCTTGCTGCAAAGCTATTTAATCCACACGACTCTCGGCAACGGATATCTCGGCTCTCGCATCGATGAAGAACGCAGC
>16-16-G-2
-AACCTTATCATTTCGAGGAAGGAGAAGTCGTAACAAGGTTTCCGTAGGTGAACCTGCGGAAGGATCATTGTCGTGACCCTGACCAAAACAGACCGAGCACGCGTTATCTATTCCTACTGAGTGGCGGCACCGT-CGTCGCTCAGCCAAATCCTCGATAACCTCCTCTCCTCGGAGTGGGGGCTTGGGGTAAAAGAACCCACGGCGCCGAAGGCGTCAAGGAACAGTGTGCCTAGCTTGGGGACACGACTGGCTTGCTGGCCGCTCCCCTTGCTGCAAAGCTATTTAATCCACACGACTCTCGGCAACGGATATCTCGGCTCTCGCATCGAGGAAGAACGCAGC
>16-16-G-2(2)
-AACCTTATCATTTAGAGGAAGGAGAAGTCATAACAAGGTTTCCGTAGGTGAACCTGCGGAAGGATCATTGTCGTGACCCTGACCAAAACAGACCGAGCACGCGTTATCTATTCCTACTGAGTGGCGGCACCGT-CGTCGCTCAGCCAAATCCTCGATAACCTCCTCTCCTCGGAGTGGGGGCTTGGGGTAAAAGAACCCACGGCGCCGAAGGCGTCAAGGAACACTGTGCCTAGCTTGGGGACACGACTGGCTTGCTGGCCGCTCCCCTTGCTGCAAAGCTATTTAATCCACACGACTCTCGGCAACGGATATCTCGGCTCTCGCATCGATGAAGAACGCAGC
>16-16-G-2(3)
-AACCTTATCATTTAGAGGAAGGAGAAGTCGTAACAAGGTTTCCGTAGGTGAACCTGCGGAAGGATCATTGTCGTGACCCTGACCAAAACAGACCGAGCACGCGTTATCTATTCCTACTGAGTGGCGGCACCGT-CGTCGCTCAGCCAAATCCTCGATAACCTCCTCTCCTCGGAGTGGGGGCTTGGGGTAAAAGAACCCATGGCGCCGAAGGCGTCAAGGAACACTGTGCCTAGCTTGGGGACACGACTGGCTTGCTGGCCGCTCCCCTTGCTGCAAAGCTATTTAATCCACACGACTCTCGGCAACGGATATCTCGGCTCTCGCATCGATGAAGAACGCAGC
>16-16-G-2(4)
-AACCTTATCATTTAGAGGAAGGAGAAGTTGTAACAAGGTTTCCGTAGGT----------------------------------CAAAACAGACCACGCACGCGTTATCTA--TCCGTCGAGTGGCGGCACCATCCGTTGCTCGGCCAAGTCCTCGATAACCTCCTCTCCTCGGGATGGGGGCTCGCGGTAAAAGAACCCACGACACCAAAGGCGTCAAGTAACACTGTGCCTAGATCGGTGATGCGGCTGGCTTGCTGGCCGCTTCCCGTGCTGCAAAGCTATTTAATCCACACGACTCTCGGCAACGGATATCTCGGCTCTCGCATCGATGAAGAACGCAGC
>16-16-G-2(5)
-AACCTTATCATTTAGAGGAAGGAGAAGTCGTAACAAGGTTTCCGTAGGTGAACCTGCGGAAGGATCATTGTCGTGACCCTGACCAAAACAGACCGAGCACGCGTTATCTATTCCTACTGAGTGGCGGCACCGT-CGTCGCTCAGCCAAATCCTCGATAACCTCCTCTCCTCGGAGTGGGGGCTTGGGGTAAAAGAACCCACGGCGCCGAAGGCGTCAAGGAACACTGTGCCTAGCTTGGGGACACGACTGGCTTGCTGGCCGCTCCCCTTGCTGCAAAGCTATTTAATCCACACGACTCTCGGCAACAGATATCTCGGCTCTCGCATCGATGAAGAACGCAGC
>16-16-G-2(6)
-AACCTTATCATTTAGAGGAAGGAGAAGTCGTAACAAGGTTTCCGTAGGTGAACCTGCGGAAGGATCATTGTCGTGACCCTGACCAAAACAGACCGAGCACGCGTTATCTATTCCTACTGAGTGGCGGCACCGT-CGTCGCTCAGCCAAATCCTCGATAACCTCCTCTCCTCGGAGTGGGGGCTTGGGGTAAAAGAACCCACGGCGCCGAAGGCGTCAAGGAACAGTGTGCCTAGCTTGGGGACACGACTGGCTTGCTGGCCGCTCCCCTTGCTGCAAAGCTATTTAATCCACACGACTCTCGGCAACGGATATCTCGGCTCTCGCATCGAGGAAGAACGCAGC
>16-16-G-2(7)
-AACCTTATCATTTAGAGGAAGGAGAAGTCGTAACAAGGTTTCCGTAGGTGAACCTGCGGAAGGATCATTGTCGTGACCCTGACCAAAACAGACCGAGCACGCGTTATCTATTCCTGCTGAGTGGCGGCACCGT-CGTCGCTCAGCCAAATCCTCGATAACCTCCTCTCCTTGGAGTGGGGGCTTGGGGTAAAAGAACCCACGGCGCCGAAGGCGTCAAGGAACACTGTGCCTAGCTTGGGGACACGACTGGCTTGCTGGCCGCTCCCCTTGCTGCAAAGCTATTTAATCCACACGACTCTCGGCAACGGATATCTCGGCTCTCGCATCGAGGAAGAACGCAGC
>16-16-G-2(8)
-AACCTTATCATTTAGAGGAAGGAGAAGTCGTAACAAGGTTTCCGTAGGTGAACCTGCGGAAGGATCATTGTCGTGACCCTGACCAAAACAGACCGAGCACGCGTTATCTATTCCTACTGAGTGGCGGCACCGT-CGTCGCTCAGCCAAATCCTCGATAACCTCCTCTCCTCAGAGTGGGGGCTTGGGGTAAAAGAACCCACGGCGCCGAAGGCGTCAAGGAACACTGTGCCTAGCTTGGGGACACGACTGGCTTGCTGGCCGCTCCCCTTGCTGCAAAGCTATTTAATCCACACGACTCTCGGCAACGGATATCTCGGCTCTCGCATCGATGAAGAACGCAGC
>15-15-G-2
-ACCCTTATCATTTCGAGGAAGGAGAAGTCGTAACAAGGTTTCCGTAGGTGAACCTGCGGAAGGATCATTGTCGTGACCCTGACCAAAACAGACCGAGCACGCGTTATCTATTCCTGCTGAGTGGCGGCACCGT-CGTCGCTCAGCCAAATCCTCGATAACCTCCTCTCCTCGGAGTGGGGGCTTGGGGTAAAAGAACCCACGGCGCCGAAGGCGTCAAGGAACACTGTGCCTAGCTTGGGGACACGACTGGCTTGCTGGCCGCTCCCCTTGCTGCAAAGCTATTTAATCCACACGACTCTCGGCAACGGATATCTCGGCTCTCGCATCGAGGAAGAACGCAGC
>15-15-G-2(2)
-AACCTTATCATTTAGAGGAAGGAGAAGTCGTAACAAGGTTTCCGTAGGTGAACCTGCGGAAGGATCATTGTCGTGACCCTGACCAAAACAGACCGAGCACGCGTTATCTATTCCTGCTGAGTGGCGGCACCGT-CGTCGCTCAGCCAAATCCTCGATAACCTCCTCTCCTTGGAGTTGGGGCTTGGGGTAAAAGAACCCACGGCGCCGAAGGCGTCAAGGAACACTGTGCCTAGCTTGGGGACACGACTGGCTTGCTGGCCGCTCCCTTTGCTGCAAAGCTATTTAATCCACACGACTCTCGGCAACGGATATCTCGGCTCTCGCATCGATGAAGAACGCAGC
>15-15-G-2(3)
-AACCTTATCATTTAGAGGAAGGAGAAGTCGTAACAAGGTTTCCGTAGGTGAACCTGCGGAAGGATCATTGTCGTGACCCTGACCAAAACAGACCGAGCACGCGTTATCTATTCCTGCTGAGTGGCGGCACCGT-CGTCGCTCAGCCAAATCCTCGATAACCTCCTCTCCTTGGAGTTGGGGCTTGGGGTAAAAGAACCCACGGCGCCGAAGGCGTCAAGGAACACTATGCCTAGCTTGGGGACACGACTGGCTTGCTGGCCGCTCCCCTTGCTGCAAAGCTATTTAATCCACACGACTCTCGGCAACGGATATCTCGGCTCTCGCATCGATGAAGAACGCAGC
>15-15-G-2(4)
-AACCTTATCATTTAGAGGAAGGAGAAGTCGTAACAAGGTTTCCGTAGGTGAACCTGCGGAAGGATCATTGTCGTGACCCTGACCAAAACAGACCGAGCACGCGTTATCTATTCCTACTGAGTGGCGGCACCGT-CGTCGCTCAGCCAAATCCTCGATAACCTCCTCTCCTCGGAGTGGGGGCTTGGGGTAAAAGAACCCACGGCGCCGAAGGCGTCAAGGAACACTGTGCCTAGCTTGGGGACACGACTGGCTTGCTGGCCGCTCCCCTTGCTGCAAAGCTATTTAATCCACACGACTCTCGGCAACGGATATCTTGGCTCTCGCATCGATGAAGAACGCAGC
>15-15-G-2(5)
-AACCTTATCATTTAGAGGAAGGAGAAGTCGTAACAAGGTTTCCGTAGGTGAACCTGCGGAAGGATCATTGTCGTGACCCAGACCAAAACAGACCGCGCACGTGTTATCTA-TCCCGCCGAGCGGTGGCACCATCCATAGCTCGGCCAAGTACTTGATAACCTCCTCTCAACGGGTTGGGGGCTC--------------------------GGCGTCAAGGAACACTGTGCCTAGCTCGGTGATGCGACTTGCTTGCCGGTCGCTTCCCCTGCTGCAAAGCTATTTAATCCACACGACTCTCGGCAACGGATATCTCGGCTCTCGCATCGATGAAGAACGCAGC
>15-15-G-2(6)
-AACCTTATCATTTAGAGGAAGGAGAAGTCGTAACAAGGTTTCCGTAGGTGAACCTGCGGAAGGATCATTGTCGTGACCCTGACCAAAACAGACCGAGCACGCGTTATCTATTCCTACTGAGTGGCGGCACCGT-CGTCGCTCAGCCAAATCCTCGATAACCTCCTCTCCTCGGAGTGGGGGCTTGGGGTAAAAGAACCCACGGCGCCGAAGGCGTCAAGGAACACTGTGCCTAGCTTGGGGACACGACTGGCTTGCTGGCCGCTCCCCTTGCTGCAAAGCTATTTAATCCACACGACTCTCGGCAATGGATATCTCGGCTCTCGCATCGATGAAGAACGCAGC
>15-15-G-2(7)
-AACCTTATCATTTAGAGGAAGGAGAAGTCGTAACAAGGTTTCCGTAGGTGAACCTGCGGAAGGATCATTGTCGTGACCCTGACCAAAACAGACCGAGCACGCGTTATCTATTCCTGCTGAGTGGCGGCACCGT-CGTCGCTCAGCCAAATCCTCGATAACCTCCTCTCCTTGGAGTTGGGGCTTGGGGTAAAAGAACCCACGGCGCCGAAGGCGTCAAGGAACATTGTGCCTAGCTTGGGGACACGACTGGCTTGCTGGCCGCTCCCCTTGCTGCAAAGCTATTTAATCCACACGACTCTCGGCAACGGATATCTCGGCTCTCGCATCGATGAAGAACGCAGC
>15-15-G-2(8)
-AACCTTATCATTTAGAGGAAGGAGAAGTCGTAACAAGGTTTCCGTAGGTGAACCTGCGGAAGGATCATTGTCGTGACCCTGACCAAAACAGACCGAGCACGCGTTATCTATTCCTGCTGAGTGGCGGCACCGT-CGTCGCTCAGCCAAATCCTCGATAACCTCCTCTCCTTGGAGTTGGGGCTTGGGGTAAAAGAACCCACGGCGCCGAAGGCGTCAAGGAACACTGTGCCTAGCTTGGGGACACGACTGG----------------------------------------CAAGACTCTCGGCAACGGATATCTCGGCTCTCGCATCGATGAAGAACGCAGC
>14-14-G-2
-AA-CTTATCATTTAGAGGAAGGAGAAGTCGTAACAAGGTTTCCGTAGGTGAACCTGCGGAAGGATCATTGTCGTGACCCTGACCAAAACAGACCGAGCACGCGTTATCTATTCCTACTGAGTGGCGGCACCGT-CGTCGCTCAGCCAAATCCTCGATAACCTCCTCTCCTCGGAGTGGGGGCTTGGGGTAAAAGAACCCACGGCGCCGAAGGCGTCAAGGAACACTGTGCCTAGCTTGGGGACACGACTGGCTTGCTGGCCGCTCCCCTTGCTGCAAAGCTATTTAATCCACACGACTCTCGGCAACGGATATCTCGGCTCTCGCATCGATGAAGAACGCAGC
>14-14-G-2(2)
-AACCTTATCATTTAGAGGAAGGAGAAGTCGTAACAAGGTTTCCGTAGGTGAACCTGCGGAAGGATCATTGTCGTGACCCTGACCAAAACAGACCA--CACCCGTTATCTA-TCCCGCCGAGCGGTGGCACCATCCATTTCTCAGACAAGTCCTCGATAACCTCCTCTCCTCGGGTTGGGGGCTCGGGGTAAAAGAACCCACGGCGCCAAAGGCGTCAAGGAACACTATGCCTAGCTCGGTGATGTAGCTGGCTTGCCGGTCGCTTCCCATGATGCAAAGCTATTTAATCCACACGACTCTCAGCAACGAATATCTTGGCTCTCGCATCGATGAAGAACGCAGC
>14-14-G-2(3)
-AACCTTATCATTTAGAGGAAGGAGAAGTCGTAACAAGGTTTCCGTAGGT----------------------------------CAAAACAGACCACGCACGCGTTATCTA--TCCGTCGAGTGGCGGCACCATCCGTTGCTCGGCCAAGTCCTCGATAACCTCCTCTCCTCGGGATGGGGGCTCGCGGTAAAAGAACCCACGACACCAAAGGCGTCAAGTAACACTGTGCCTAGATCGGTGATGCGGCTGGCTTGCTGGCCGCTTCCCGTGCTGCAAAGCTATTTAATCCACACGACTGTCAGCAACGGATATCTTGGCTCTTGCATCGATGAAGAACGCAGC
>14-14-G-2(4)
-AACCTTATCATTTAGAGGAAGGAGAAGTCGTAACAAGGTTTCCGTAGGTGAACCTGCGGAAGGATCATTGTCGTGACCCTGACCAAAACAGACCGAGCACGCGTTATCTATTCCTACTGAGTGGCGGCACCGT-CGTCGCTCAGCCAAATCCTCGATAACCTCCTCTCCTCGGAGTGGGGGCTTGGGGTAAAAGAACCCACGGCGCCAAAGGCGTCAAGGAACACTGTGCCTAGCTTGGGGACACGACTGGCTTGCTGGCCGCTCCCCTTGCTGCAAAGCTATTTAATCCACACGACTCTCGGCAACGGATATCTCGGCTCTCGCATCGATGAAGAACGCAGC
>14-14-G-2(5)
-AACCTTATCATTTAGAGGAAGGAGAAGTCGTAACAAGGTTTCCGTAGGTGAACCTGCGGAAGGATCATTGTCGTGACCCTGACCAAAACAGACCGAGCACGCGTTATCTATTCCTGCTGAGTGGCGGCACCGT-CGTCGCTCAGCCAAATCCTCGATAATCTCCTCTCCTTGGAGTTGGGGCTTGGGGTAAAAGAACCCACGGCGCCGAAGGCGTCAAGGAACACTGTGCCTAGCTTGGGGACACGACTGGCTTGCTGGCCGCTCCCCTTGCTGCAAAGCTATTTAATCCACACGACTCTCGGCAACGGATATCTCGGCTCTCGCATCGATGAAGAACGCAGC
>14-14-G-2(6)
-ACCCTTATCATTTAGAGGAAGGAGAAGTCGTAACAAGGTTTCCGTAGGTGAACCTGCGGAAGGATCATTGTCGTGACCCTGACCAAAACAGACCGAGCACGCGTTATCTATTCCTACTGAGTGGCGGCACCGT-CGTCGCTCAGCCAAATCCTCGATAACCTCCTCTCCTCGGAGTGGGGGCTTGGGGTAAAAGAACCCACGGCGCCGAAGGCGTCAAGGAACAGTGTGCCTAGCTTGGGGACACGACTGGCTTGCTGGCCGCTCCCCTTGCTGCAAAGCTATTTAATCCACACGACTCTCGGCAACGGATATCTCGGCTCTCGCATCGATGAAGAACGCAGC
>14-14-G-2(7)
-AACCTTATCATTTAGAGGAAGGAGAAGTCGTAACAAGGTTTCCGTAGGTGAACCTGCGGAAGGATCATTGTCGTGACCCTGACCAAAACAGACCGAGCACGCGTTATCTATTCCTGCTGAGTGGCGGCACCGT-CGTCGCTCAGCCAAATCCTCAATAACCTCCTCTCCTTGGAGTTGGGGCTTGGGGTAAAAGAACCCACGGCGCCGAAGGCGTCAAGGAACACTGTGCCTAGCTTGGGGACACGACTGGCTTGCTGGCCGCTCCCCTTGCTGCAAAGCTATTTAATCCACACGACTCTCGGCAACGGATATCTCGGCTCTCGCATCGATGAAGAACGCAGC
>13-13-G-2
-AACCTTATCATTTAGAGGAAGGAGAAGTCGTAACAAGGTTTCCGTAGGTGAACCTGCGGAAGGATCATTGTCGTGACCCTGACCAAAACAGACCGAGCACGCGTTATCTATTCCTGCTGAGTGGCGGCACCGT-CGTCGCTCAGCCAAATCCTCGATAACCTCCTCTCCTTGGAGTTGGGGCTTGGGGTAAAAGAACCCACGGCGCCGAAGGCGTCAAGGAACACTGTGCCTAGCTTGGGGACACGACTGGCTTGCTGGCCGCTCCCCTTGCTGCAAAGCTATTTAATCCACACGACGCTCGGCAACGGATATCTCGGCTCTCGCATCGATGAAGAACGCAGC
>13-13-G-2(2)
-AACCTTATCATTTAGAGGAAGGAGAAGTCGTAACAAGGTTTCCGTAGGTGAACCTGCGGAAGGATCATTGTCGTGACCCTGACCAAAACAGACCGAGCACGCGTTATCTATTCCTGCTGAGTGGCGGCACCGT-CGTCGCTCAGCCAAATCCTCGATAACCTCCTCTCCTCGGAGTGGGGGCTTGGGGTAAAAGAACCCACGGCGCCGAAGGCGTCAAGGAACAGTGTGCCTAGCTTGGGGACACGACTGGCTTGCTGGCCGCTCCCCTTGCTGCAAAGCTATTTAATCCACACGACTCTCGGCAACGGATATCTCGGCTCTCGCATCGATGAAGAACGCAGC
>13-13-G-2(3)
-AACCTTATCATTTAGAGGAAGGAGAAGTCGTAACAAGGTTTCCGTAGGTGAACCTGCGGAAGGATCATTGTCGTGACCCTGACCAAAACAGACCGAGCACGCGTTATCTATTCCTGCTGAGTGGCGGCACCGT-CGTCGCTCAGCCAAATCCTCGATAACCTCCTCTCCTTGGAGTTGGGGCTTGGGGTAAAAGAACCCACGGCGCCGAAGGCGTCAAGGAACACTGTGCCTAGCTTGGGGACACGACTGGCTTGCTGGCCGCTCCCCTTGCTGCAAAGCTATTTAATCCACACGACTCTCGGCAATGGATATCTCGGCTCTCGCATCGATGAAGAACGCAGC
>13-13-G-2(4)
-AACCTTATCATTTAGAGGAAGGAGAAGTCGTAACAAGGTTTCCGTAGGTGAACCTGCGGAAGGATCATTGTCGTGACCCTGACCAAAACAGACCGAGCACGCGTTATCTATTCCTACTGAGTGGCGGCACCGT-CGTCGCTCAGCCAAATCCTCGATAACCTCCTCTCCTCGGAGTGGGGGCTTGGGGTAAAAGAACCCACGGCGCCGAAGGCGTCAAGGAACACTGTGCCTAGCTTGGGGACACGACTGGCTTGCTGGCCGCTCCCCTTGCTGCAAAGCTATTTAATCCACACGACTCTCGGCAACGGATATCTCGGCTCTCGCATCGATGAAGAACGCAG-
>13-13-G-2(5)
-AACCTTATCATTTAGAGGAAGGAGAAGTCGTAACAAGGTTTCCGTAGGTGAACCTGCGGAAGGATCATTGTCGTGACCCTGACCAAAACAGACCGAGCACGCGTTATCTATTCCTACTGAGTGGCGGCACCGT-CGTCGCTCAGCCAAATCCTTGATAACCTCCTCTCCTCGGAGTGGGGGCTTGGGGTAAAAGAACCCACGGCGCCGAAGGCGTCAAGGAACACTGTGCCTAGCTTGGGGACACGACTGGCTTGCTGGCCGCTCCCCTTGCTGCAAAGCTATTTAATCCACACGACTCTCGGCAACGGATATCTCGGCTCTCGCATCGATGAAGAACGCAGC
>13-13-G-2(6)
-AACCTTATCATTTAGAGGAAGGAGAAGTCGTAACAAGGTTTCCGTAGGTGAACCTGCGGAAGGATCATTGTCGTGACCCTGACCAAAACAGACCGAGCACGCGTTATCTATTCCTGCTGAGTGGCGGCACCAT-CGTCGCTCAGCCAAATCCTCGATAACCTCCTCTCCTTGGAGTTGGGGCTTGGGGTAAAAGAACCCACGGCGCCGAAGGCGTCAAGGAACACTGTGCCTAGCTTGGGGACACGACTGGCTTGCTGGCCGCTCCCCTTGCTGCAAAGCTATTTAATCCACACGACTCTCGGCAACGGATATCTCGGCTCTCGCATCGATGAAGAACGCAGC
>13-13-G-2(7)
-AACCTTATCATTTAGAGGAAGGAGAAGTCGTAACAAGGTTTCCGTAGGTGAACCTGCGGAAGGATCATTGTCGTGACCCTGACCAAAACAGACCGAGCACGCGTTATCTATTCCTACTGAGTGGCGGCACCGT-CGTCGCTCAGCCAAATCCTCGATAACCTCCTCTCCTCGGAGTGGGGGCTTGGGGTAAAAGAACCCACGGCGCCGAAGGCGTCAAGGAACACTGTGCCTAGCTTGGGGACACGACTGGCTTGCTGGCCGCTCCCCTTGCTGCAAAGCTATTTAATCCACACGACTCTCAGCAACGGATATCTCGGCTCTCGCATCGATGAAGAACGCAGC
>12-12-G-2
-AACCTTATCATTTCGAGGAAGGAGAAGTCGTAACAAGGTTTCCGTAGGTGAACCTGCGGAAGGATCATTGTCGTGACCCTGACCAAAACAGACCGAGCACGCGTTATCTATTCCTACTGAGTGGCGGCACCGT-CGTCGCTCAGCCAAATCCTCGATAACCTCCTCTCCTCGGAGTGGGGGCTTGGGGTAAAAGAACCCACGGCGCCGAAGGCGTCAAGGAACAGTGTGCCTAGCTTGGGGACACGACTGGCTTGCTGGCCGCTCCCCTTGCTGCAAAGCTATTTAATCCACACGACTCTCGGCAACGGATATCTCGGCTCTCGCATCGATGAAGAACGCAGC
>12-12-G-2(2)
-AACCTTATCATTTAGAGGAAGGAGAAGTCGTAACAAGGTTTCCGTAGGTGAACCTGCGGAAGGATCATTGTCGTGACCCTGACCAAAATAGACCGAGCACGCGTTATCTATTCCTGCTGAGTGGCGGCACCGT-CGTCGCTCAGCCAAATCCTCGATAACCTCCTCTCCTTGGAGTTGGGGCTTGGGGTAAAAGAACCCACGGCGCCGAAGGCGTCAAGGAACACTGTGCCTAGCTTGGGGACACGACTGGCTTGCTGGCCGCTCCCCTTGCTGCAAAGCTATTTAATCCACACGACTCTCGGCAACGGATATCTCGGCTCTCGCATCGATGAAGAACGCAGC
>12-12-G-2(3)
-AACCTTATCATTTAGAGGAAGGAGAAGTCGTAACAAGGTTTCCGTAGGTGAACCTGCGGAAGGATCATTGTTGTGACCCTGACCAAAACAGACCGAGCACGCGTTATCTATTCCTACTGAGTGGCGGCACCGT-CGTCGCTCAGCCAAATCCTCGATAACCTCCTCTCCTCGGAGTGGGGGCTTGGGGTAAAAGAACCCACGGCGCCGAAGGCGTCAAGGAACACTGTGCCTAGCTTGGGGACACGACTGGCTTGCTGGCCGCTCCCCTTGCTGCAAAGCTATTTAATCCACACGACTCTCGGCAACGGATATCTCGGCTCTCGCATCGATGAAGAACGCAGC
>12-12-G-2(4)
-AACCTTATCA-TTAGAGGAAGGAGAAGTCGTAACAAGGTTTCCGTAGGTGAACCTGCGGAAGGATCATTGTCGTGACCCTGACCAAAACAGACCGAGCACGCGTTATCTATTCCTACTGAGTGGCGGCACCGT-CGTCGCTCAGCCAAATCCTCGATAACCTCCTCTCCTCGGAGTGGGGGCTTGGGGTAAAAGAACCCACGGCGCCGAAGGCGTCAAGGAACACTGTGCCTAGCTTGGGGACACGACTGGCTTGCTGGCCGCTCCCCTTGCTGCAAAGCTATTTAATCCACACGACTCTCGGCAACGGATATCTCGGCTCTCGCATCGATGAAGAACGCAGC
>12-12-G-2(5)
-AACCTTATCATTTAGAGGAAGGAGAAGTCGTAACAAGGTTTCCGTAGGTGAACCTGCGGAAGGATCATTGTCGTGACCCTGACCAAAACAGACCGAGCACGCGTTATCTATTCCTACTGAGTGGCAGCACCGT-CGTCGCTCAGCCAAATCCTCGATAACCTCCTCTCCTCGGAGTGGGGGCTTGGGGTAAAAGAACCCACGGCGCCGAAGGCGTCAAGGAACACTGTGCCTAGCTTGGGGACACGACTGGCTTGCTGGCCGCTCCCCTTGCTGCAAAGCTATTTAATCCACACGACTCTCGGCAACGGATATCTCGGCTCTCGCATCGATGAAGAACGCAGC
>12-12-G-2(6)
-AACCTTATCATTTAGAGGAAGGAGAAGTCGTAACAAGGTTTCCGTAGGTGAACCTGCGGAAGGATCATTGTCGTGACCCTGACCAAAACAGACCGAGCACGCGTTATCTATTCCTGCTGAGTGGCGGCACTGT-CGTCGCTCAGCCAAATCCTCGATAACCTCCTCTCCTTGGAGTTGGGGCTTGGGGTAAAAGAACCCACGGCGCCGAAGGCGTCAAGGAACACTGTGCCTAGCTTGGGGACACGACTGGCTTGCTGGCCGCTCCCCTTGCTGCAAAGCTATTTAATCCACACGACTCTCGGCAACGGATATCTCGGCTCTCGCATCGATGAAGAACGCAGC
>12-12-G-2(7)
-AACCTTATCATTTAGAGGAAGGAGAAGTCGTAACAAGGTTTCCGTAGGTGAACATGCGGAACGATCATTGTCGTGACCCTGACGAAAACAGATCACGCACGCATTATCTA--TCCACCGAGCGGCGGCACCGTCCGTTGCTCGGCCAAGTCCTCGATAACCTCCTCTCCTCGGGATGGGGGCTCGAGGTAAAAGAACCCACGATACCAAAGGCATTAAGGAACATTGTGCCTAGCTCGGTGATGCGGCTAGCTTGCCGGTCGCTTCCCGTGCTGCAAAACTATTTAATCCACACGACTCTCGGCAACGGATATCTCAGCTCTCACATCGATGAAGAACGCAGC
>12-12-G-2(8)
-AACCTTATCATTTAGAGGAAGGAGAAGTCGTAACAAGGTTTCCGTAGGTGAACCTACGGAAGGATCATTGTCGTGACCCTGACCAAAACAGACCGCGCACGCGTTATCTA--TCCGCCGAGCTGCGGCACCGTCCGTTGCTCGGCCAAGTCCTCGATAACCTCCTCTCCTCGGGATGGGGGCTCGGGGTAAAATAACCCACGATGCCAAAGGCGTCAAGGAACACTGTGCCAAGCTCGGTGATGCGGCTGGCTTGCTGTCCGCTTCTCGTGCTTCAAAGCTATTTAATCCACACGACTCTCGGCAACGGATATCTCGGCTCTCGCATCGATGAAGAACGCAGC
>12-12-G-2(9)
-AACCTTATCATTTAGAGGAAGGAGAAGTCGTAACAAGGTTTCCGTAGGTGAACCTGTGGAAGGATCATTGTCGTGACCCTGACCAAAACAGACCGAGCACGCGTTATCTATTCCTACTGAGTGGCGGCACCGT-CGTCGCTCAGCCAAATCCTCGATAACCTCCTCTCCTCGGAGTGGGGGCTTGGGGTAAAAGAACCCACGGCGCCGAAGGCGTCAAGGAACACTGTGCCTAGCTTGGGGACACGACTGGCTTGCTGGCCGCTCCCCTTGCTGCAAAGCTATTTAATCCACACGACTCTCGGCAACGGATATCTCGGCTCTCGCATCGATGAAGAACGCAGC
>12-12-G-2(10)
-AACCTTATCCTTTAGAGGAAGGAGAAGTCGTAACAAGGTTTCCGTAGGTGAACCTGCGGAAGGATCATTGTCGTGACCCTGACCAAAACAGACCGAGCACGCGTTATCTATTCCTACTGAGTGGCGGCACCGT-CGTCGCTCAGCCAAATCCTCGATAACCTCCTCTCCTCGGAGTGGGGGCTTGGGGTAAAAGAACCCACGGCGCCGAAGGCGTCAAGGAACACTGTGCCTAGCTTGGGGACACGACTGGCTTGCTGGCCGCTCCCCTTGCTGCAAAGCTATTTAATCCACACGACTCTCGGCAACGGATATCTCGGCTCTCGCATCGATGAAGAACGCAGC
>12-12-G-2(11)
-AACCTTATCATTTAGAGGAAGGAGAAGTCGTAACAAGGTTTCCGTAGGTGAACCTGCGGAAGGATCATTGTCGTGACCCTGACCAAAACAGACCGAGCACGCGTTATCTATTCCTGCTGAGTGGCGGCACCGT-CGTCGCTCAGCCAAATCCTCGATAACCTCCTCTCCTTGGAGTTGGGGCTTGGGGTAAAAGAACCCACGGCGCCGAAGGCGTCAAGGAACACTGTGCCTAGCTTGGGGACACGACTAGCTTGCTGGCCGCTCCCCTTGCTGCAAAGCTATTTAATCCACACGACTCTCGGCAACGGATATCTCGGCTCTCGCATCGATGAAGAACGCAGC
>12-12-G-2(12)
-AACCTTATCATTTAGAGGAAGGAGAAGTCGTAACAAGGTTTCCGTAGGTGAACCTGCGGAAGGATCATTGTCGTGACCCTGACCAAAACAGACCGAGCACGCGTTATCTATTCCTACTGAGTGGCGGCACCGT-CGTCGCTCAGCCAAATCCTCGATAACCTCCTCTCCTCGGAGTGGGGGCTTGGGGTAAAAGAACCCACGGCGCCGAAGGCGTCAAGGAACACTGTGCCTAGCTTGGGGACACGACTGGCTTGCTGGCCGCTCCCCTTGCTGCAAAGCTATTTAATCCACATGACTCTCGGCAACGGATATCTCGGCTCTCGCATCGATGAAGAACGCAGC
>11-11-G-2
-AACCTTATCATTTAGAGGAAGGAGAAGTCGTAACAAGGTTTCCGTAGGTGAACCTGCGGAAGGATCATTCTCGTGACCCTGACCAAAATATACCGCGCACGCGTTATCTA--TCCGCCTAGCGGCGGCACCGTCCGTTGCTCGGCCAAGTCCTCGATAACCTCCTCTCCTCGGGATGGGGACTTGCGGTAAAAGAAACCACGACGCCAAAGGCGTCAAGGAACACTGTTCCTAGCTCGGTGATGTGGCTGGCTTGCTGGTCGCTTCTCGTGCCGCAAAGCTATTTAATCCACATGACTCTCGGCAACAGATATCTCGGCTCTCGCATCGATGAAGAACGCAGC
>11-11-G-2(2)
-AACCTTATCATTTAGAGGAAGGAGAAGTCGTAACAAGGTTTCCGTAGGTGAACCTGCGGAAGGATCATTGTCGTGACCCTGACCAAAACAGACCGAGCATGCGTTATCTATTCCTGCTGAGTGGCGGCACCGT-CGTCGCTCAGCCAAATCCTCGATAACCTCCTCTCCTTGGAGTTGGGGCTTGGGGTAAAAGAACCCACGGCGCCGAAGGCGTCAAGGAACACTGTGCCTAGCTTGGGGACACGACTGGCTTGCTGGCCGCTCCCCTTGCTGCAAAGCTATTTAATCCACACGACTCTCGGCAACGGATATCTCGGCTCTCGCATCGATGAAGAACGCAGC
>11-11-G-2(3)
-AACCTTATCATTTAGAGGAAGGAGAAGTCGTAACAAGGTTTCCGTAGGTGAACCTGCGGAAGGATCATTGTCGTGACCCTGACCAAAACAGACCGAGCACGCGTTATCTATTCCTACTGAGTGGCGGCACCGT-CGTCGCTCAGCCAAATCCTCGATAACCTCCTCTCCTCGGAGTGGGGGCTTGGGGTAAAAGAACCCACGGCGCCGAAGGCGTCAAGGAACACTGTGCCTAGCTTGGGGACACGACTGGCTTGCTGGCCGCTCCCCTTGCTGCAAAGCTATTTAATCCACACGACTCTCGGCAACGGATATCTCGGCTCTTGCATCGATGAAGAACGCAGC
>11-11-G-2(4)
-AACCTTATCATTTAGAGGAAGGAGAAGTCGTAACAAGGTTTCCGTAGGTGAACCTGCGGAAGGATCATTGTCGTGACCCTGACCAAAACAGACCGAGCACGCGTTATCTATTCCTACTGAGTGGCGGCACCGT-CGTCGCTCAGCCAAATCCTCGATAACCTCCTCTCCTCGGAGTGGGGGCTTGGGGTAAAAGAACCCACGGCGCCGAAGGCGTCAAGGAACACTGTGCCTAGCTTGGGGACACGACTGGCTTGCTGGCCGCTCCCCTTGCTGCAAAGCTATTTAATCCACACGACTCTTGGCAACGGATATCTCGGCTCTCGCATCGATGAAGAACGCAGC
>11-11-G-2(5)
-AACCTTATCATTTAGAGGAAGGAGAAGTCGTAACAAGGTTTCCGTAGGTGAACCTGCGGAAGGATCATTGTCGTGACCCTGACCAAAACAGACCGAGCACGCGTTATCTATTCCTACTGAGTGGCGGCACCGT-CGTCGCTCAGCCAAATCCTCGATAACCTCCTCTCCTCGGAGTGGGGGCTTGGGGTAAAAGAACCCACGGCGCCGAAGGCGTCAAGGAACACTGTGCCTAGCTTGGGGACATGACTGGCTTGCTGGCCGCTCCCCTTGCTGCAAAGCTATTTAATCCACACGACTCTCGGCAACGGATATCTCGGCTCTCGCATCGATGAAGAACGCAGC
>11-11-G-2(6)
-AACCTTATCATTTAGAGGAAGGAGAAGTCGTAACAAGGTTTCCGTAGGTGAACCTGCGGAAGGATCATTGTCGTGACCCTGACCAAAACAGACCGAGCACGCGTTATCTATTCCTACTGAGTGGCGGCACCGT-CGTCGCTCAGCCAAATCCTCGATAACCTCCTCTCCTCGGAGTTGGGGCTTGGGGTAAAAGAACCCACGGCGCCGAAGGCGTCAAGGAACACTGTGCCTAGCTTGGGGACACGACTGGCTTGCTGGCCGCTCCCCTTGCTGCAAAGCTATTTAATCCACACGACTCTCGGCAACGGATATCTCGGCTCTCGCATCGAGGAAGAACGCAGC
>11-11-G-2(7)
-AACCTTATCATTTAGAGGAAGGAGAAGTCGTAACAAGGTTTCCGTAGGTGAACCTGCGGAAGGATCATTGTCGTGACCCTGACCAAAACAGACCGAGCACGCGTTATCTATTCCTGCTGAGTGGTGGCACCGT-CGTCGCTCAGCCAAATCCTCGATAACCTCCTCTCCTTGGAGTTGGGGCTTGGGGTAAAAGAACCCACGGCGCCGAAGGCGTCAAGGAACACTGTGCCTAGCTTGGGGACACGACTGGCTTGCTGGCCGCTCCCCTTGCTGCAAAGCTATTTAATCCACACGACTCTCGGCAACGGATATCTCGGCTCTCGCATCGATGAAGAACGCAGC
>11-11-G-2(8)
-AACCTTATCATTTAGAGGACGGAGAAGTCATAACTGGGTTTCCGTAGGTGAACCTGCGGAAGGATCATTGTCGTGACCCAGACCAAAACAGACCGCGCACGTGTTATCTA-TCCCGCCGAGCGGTGGCACCATCCATAGCTCGGCCAAGTACTTGATAACCTCCTCTCAACGGGTTGGGGGCTC--------------------------GGCGTCAAGGAACACTGTGCCTAGCTCGGTGATGCGACTTGCTTGCCGGTCGCTTCCCCTGCTGCAAAGCTATTTAATCCACACGACTCTCGGCAACGGATATCTCGGCTCTCGCATCGATGAAGAACGCAGC
>11-11-G-2(9)
-AACCTTATCATTTAGAGGAAGGAGAAGTCGTAACAAGGTTTCCGTAGGTGAACCTGCGGAAGGATCATTGTCATGACCCTGACCAAAACAGACCGAGCACGCGTTATCTATTCCTACTGAGTGGCGGCACCGT-CGTCGCTCAGCCAAATCCTCGATAACCTCCTCTCCTCGGAGTGGGGGCTTGGGGTAAAAGAACCCACGGCGCCGAAGGCGTCAAGGAACACTGTGCCTAGCTTGGGGACACGACTGGCTTGCTGGCCGCTCCCCTTGCTGCAAAGCTATTTAATCCACACGACTCTCGGCAACGGATATCTCGGCTCTCGCATCGATGAAGAACGCAGC
>11-11-G-2(10)
-AACCTTATCATTTAGAGGAAGGAGAAGTCGTAACAAGGTTTCCGTAGGTGAACCTGCGGAAGGATCATTGTCGTGACCCTGACCAAAACAGACCGAGCACGCGTTATCTATTCCTACTGAGTGGCGGCACCGT-CGTCGCTCAGCCAAATCCTCGATAACCTCCTCTCCTCGGAGTGGGGGCTTGGGGTAAAAGAACCCACGGCGCCGAAGGCGTCAAGGAACACTGTGCCTAGCTTGGGGACACGACTGGCTTGCTGGCCGCTCCCCTTGCTGCAAAGCTATTTAATCCACACGACTCTCGGCAAAGGATATCTCGGCTCTCGCATCGATGAAGAACGCAGC
>11-11-G-2(11)
-AACCTTATCATTTAGAGGAAGGAGAAGTCGTAACAAGGTTTCCGTAGGTGAACCTGCGGAAGGATCATTGTCGTGACCCTGACCAAAACAGACCGAGCACGCGTTATCTATTCCTACTGAGTGGCGGCACCGT-CGTCGCTCAGCCAAATCCTCGATAACCTCCTCTCCTCGGAGTGGGGGCTTGGGGTAAAAGAACCCACGGCGCCGAAGGCGTCAAGGAACACTGTGCCTAGCTTGGGGACACGACTGGCTTGCTGGCCGCTCCCCTTGCTGCAAAGCTATTTAATCCACACGACTCTCGGCAACGGATATCTCGGCTCTCACATCGATGAAGAACGCAGC
>11-11-G-2(12)
-AACCTTATCATTTAGAGGAAGGAGAAGTTGTAACAAGGTTTCCGTAGGTGAACCTGCGGAAGGATCATTGTCGTGACCCTGACCAAAACAGACCGAGCACGCGTTATCTATTCCTGCTGAGTGGCGGCACCGT-CGTCGCTCAGCCAAATCCTCGATAACCTCCTCTCCTTGGAGTTGGGGCTTGGGGTAAAAGAACCCACGGCGCCGAAGGCGTCAAGGAACACTGTGCCTAGCTTGGGGACACGACTGGCTTGCTGGCCGCTCCCCTTGCTGCAAAGCTATTTAATCCACACGACTCTCGGCAACGGATATCTCGGCTCTCGCATCGATGAAGAACGCAGC
>11-11-G-2(13)
-AACCTTATCATTTAGAGGAAGGAGAAGTCGTAACAAGGTTTCCGTAGGTGAACCTGCGGAAGGATCATTGTCGTGACCCTGAACAAAACAGACCGCGCATGCATTATCTA--TCCGCCGAGCTGCGGCACCGTCCGTTGCTCGGCCAAGTCCTCGATAACCTCCTATCCTAGGGATGGGGGCTCGGGGTAAAAGAACCCATGACGCCAAAGGCGTCAAGGAACACTGTGCCTAGCTTGGTGATGCGGTTGGCTTGCTAGCTGCTTCCCGTGCTTCAAAGCTATTTAATCCACACGACTCTCAGCAACGGATATCTCGGCTCTCGCATCGATGAAGAACGCAGC
>11-11-G-2(14)
-AACCTTATCATTTAGAGGAAGGAGAAGTCGTAACAAGGTTTCCGTAGGTGAACCTGCGGAAGGATCATTGTCGTGACCCTGACCAAAACAGACCGAGCACGCGTTATCTATTCCTACTGAGTGGCGGCACCGT-CGTCGCTCAGCCAAATCCTCGATAACCTCCTCTCCTCGGAGTGGGGGCTTGGGGTAAAAGAACCCACGGCGCCGAAGGCGTCAAGGAACACTGTGCCTAGCTTGGGGACACGACTGGCTTGCTGGCCGCTCCCCTTGCTGCAAAGCTATTTAATCCACACGACTCTCGGCAACGGATATCTCGGCTCTCGCATCGATGAAGACCGCAGC
>10-10-G-2
-AACCTTATCATTTAGAGGAAGGAGAAGTCGTAACAAGGTTTCCGTAGGTGAACCTGCGGAAGGATCATTGTCGTGACCCTGACCAAAACAGACCGAGCACGCGTTATCTATTCCTGCTGAGTGGCGGCACCGT-CGTCGCTCAGCCAAATCCTCGATAACCTCCTCTCCTTGGAGTTGGGGCTTGGGGTAAAAGAACCCACGGCGCCGAAGGCGTCAAGGAACACTGTGCCTAGCTTGGGGACACGACTGGCTTGCTGGCCGCTCCCCTTGCTGCAAAGCTATTTAATCCACACGACTCTCGGCAACAGATATCTCGGCTCTCGCATCGATGAAGAACGCAGC
>10-10-G-2(2)
-AACCTTATCATTTAGAGGAAGGAGAAGTCGTAACAAGGTTTCCGTAGGTGAACCTGCGGAAGGATCATTGTCGTGACCCTGACCAAAACAGACCGAGCACGCGTTATCTATTCCTACTGAGTGGCGGCACCGT-CGTCGCTCAGCCAAATCCTCGATAACCTCCTCTCCTCGGAGTGGGGGCTTGGGGTAAAAGAACCCACGGCGCCGAAGGCGTCAAGGAACACTGTGCCTAGCTTGGGGACACGACTGGCTTGCTGGCCGCTCCCCTTGCTGCAAAGCTATTTAATCCACACGACTCTCGGCAACGGATATCTCGGCTCTCGCATTGATGAAGAACGCAGC
>10-10-G-2(3)
-AACCTTATCATTTAGAGGAAGGAGAAGTCGTAACAAGGTTTCCGTAGGTGAACCTGCGGAAGGATCATTGTCGTGACCCTGACCAAAACAGACCGAGCACGCGTTATCTATTCCTACTGAGTGGCGGCACCGT-CGTCGCTCAGCCAAATCCTCGGTAACCTCCTCTCCTCGGAGTGGGGGCTTGGGGTAAAAGAACCCACGGCGCCGAAGGCGTCAAGGAACACTGTGCCTAGCTTGGGGACACGACTGGCTTGCTGGCCGCTCCCCTTGCTGCAAAGCTATTTAATCCACACGACTCTCGGCAACGGATATCTCGGCTCTCGCATCGATGAAGAACGCAGC
>10-10-G-2(4)
-AACCTTATCATTTAGAGGAAGGAGAAGTCGTAACAAGGTTTCCGTAGGTGAACCTGCGGAAGGATCATTGTCGTGACCCTGACCAAAACAGACCGAGCACGCGTTATCTATTCCTACTGAGTGGCGGCACCGT-CGTCGCTCAGCCAAATCCTCGATAACCTCCTCTCCTCGGAGTGGGGGCTTGGGGTAAAAGAACCCACGGCGCCGAAGGCGTCAAGGAACACTGTGCCTAGCTTGGGGACACGACTGGCTTGCTGGCCGCTCCCTTTGCTGCAAAGCTATTTAATCCACACGACTCTCGGCAACGGATATCTCGGCTCTCGCATCGATGAAGAACGCAGC
>10-10-G-2(5)
-AACCTTATCATTTAGAGGAAGGAGAAGTCGTAACAAGGTTTCCGTAGGTGAACCTGCGGAAGGATCATTGTCGTGACCCTGACCAAAACAGACCGAGCACGCGTTATCTATTCCTGCTGAGTGGCGGCACCGT-CGTCGCTCAGCCAAATCCTCGATAACCTCCTCTCCTTGGAGTTGGGGCTTGGGGTAAAAGAACCCACGGCGCCGAAGGCGTCAAGGAACACTGTGCCTAGCTTGGGGACACGACTGGCTTGCTGGCCGCTCCCCTTGCTGCAAAGCTATTTAATCCACATGACTCTCGGCAACGGATATCTCGGCTCTCGCATCGATGAAGAACGCAGC
>10-10-G-2(6)
-AACCTTATCATTTAGAGGAAGGAGAAGTCATAACAAGGTTTTCGTAGGTGAACCTGCGGAAGGATCATTGTCGTGACCCTGACCAAAACAGACCGCGCACGCGTCATCTA--TCTGCCGAGCGGCAGCACCGTTCGTTGCTCGGCCAACTCTTCGATAACCTCCTCTCCTCGGGATGGGGGCTCGCGGTAAAAGAACCCATGACGCCAAAGGCGTCAAGGAACACTGTGCCTAGCTCGGTGATGCAGCTGGCTTGCTGGCCGCTTCCCGTGCTACAAAGCTATTTAATCCACACGACTATTGGCAACGGATATCTCGGCTCTCGCATCGATGAAGAACGCAGC
>10-10-G-2(7)
-AACCTTATCCTTTAGAGGAAGGAGAAGTCGTAACAAGGTTTCCGTAGGTGAACCTGCGGAAGGATCATTGTCGTGACCCTGACCAAAACAGACCGAGCACGCGTTATCTATTCCTGCTGAGTGGCGGCACCGT-CGTCGCTCAGCCAAATCCTCGATAACCTCCTCTCCTTGGAGTTGGGGCTTGGGGTAAAAGAACCCACGGCGCCGAAGGCGTCAAGGAACACTGTGCCTAGCTTGGGGACACGACTGGCTTGCTGGCCGCTCCCCTTGCTGCAAAGCTATTTAATCCACACGACTCTCGGCAACGGATATCTCGGCTCTCGCATCGATGAAGAACGCAGC
>10-10-G-2(8)
-AACCTTATCATTTAAAGGAAGGAGAAGTCGTAACAAGGTTTCCGTAGGTGAACCTGCGGAAGGATCATTGTCGTGACCCTGACCAAAACAGACCGAGCACGCGTTATCTATTCCTACTGAGTGGCGGCACCGT-CGTCGCTCAGCCAAATCCTCGATAACCTCCTCTCCTCGGAGTGGGGGCTTGGGGTAAAAGAACCCACGGCGCCGAAGGCGTCAAGGAACACTGTGCCTAGCTTGGGGACACGACTGGCTTGCTGGCCGCTCCCCTTGCTGCAAAGCTATTTAATCCACACGACTCTCGGCAACGGATATCTCGGCTCTCGCATCGATGAAGAACGCAGC
>10-10-G-2(9)
-AACCTTATCATTTAGAGGAAGGAGAAGTCGTAACAAGGTTTCCGTAGGTGAACCTGCGGAAGGATCATTGTCGTGACCCTGACCAAAACAGACCGAGCACGCGTTATCTATTCCTACTGAGTGGCGGCACCGT-CGTCGCTCAGCCAAATCCTCGATAACCTCCTCTCCTCGGAGTGGGGGCTTGGGGTAAAAGAACCCACGGCGCCGAAGGCGTCAAGGAACACTGTGCCTAGCTTGGGGACACGACTGGCTTGCTGGCCGCTCCCCTTGCTGCAAAGCTATTTAATCCACACGACTCTCGGCAACGGATATCTCGGCTCTCGCATCGATGAAGAATGCAGC
>10-10-G-2(10)
-AACCTTATCATTTAGAGGAAGGAGAAGTCGTAACAAGGTTTCCGTAGGTGAACCTGCGGAAGGATCATTGTCGTGACCCTGACCAAAACAGACCGAGCACGCGTTATCTATTCCTACTGAGTGGCGGCACCGT-CGTCGCTCAGCCAAATCCTCGATAACCTCCTCTCCTCGGAGTGGGGGCTTGGGGTAAAAGAACCCACGGCGCCGAAGGCGTCAAGGAACACTGTGCCTAGCTTGGGGACACGACTGGCTTGCTGGCCGCTCCCCTTGCTGCAAAGCTATTTAATCCACACGACTCTCGGCAACGGATATCTCGGATCTCGCATCGATGAAGAACGCAGC
>10-10-G-2(11)
-AACCTTATCATTTAGAGGAAGGAGAAGTCGTAACAAGGTTTCCGTAGGTGAACCTGCGGAAGGATCGTTGTCGTGACCCTGACCAAAACAGACCGCGCATGCGTTATCTA--TCCGCCGAGCTGCGGCACCGTCCGTTGCTCGGCCAAGTCCTCGATAACCTCCTCTCCTAGGGATGGGGGCTCAGGGTAAAAGAACCCACGACGCCAAAGGCGTCAAGGAACACTGTGCCTAGCTCGGTGATGCGGCTGGCTTGCTAGCCGCTTCCCGTACTTCAAATCTATTTAATCCACACGACTCTCGGCAACGGATATCTCGGCTCTCGCATCGATGAAGAACGCAGC
>10-10-G-2(12)
-AACCTTATCATTTAGAGGAAGGAGAAGTCGTAACAAGGTTTCCGTAGGTGAACCTGCGGAAGGATCATTGTCGTGACCCTGACCAAAACAGACCGAGCACGCGTTATCTATTCCTACTGAGTGGCGGCACCGT-CGTCGCTCAGCCAAATCCTCGATAACCTCCTCTCCTCGGAGTGGGGGCTTGGGGTAAAAGAACCCACGGCGCCGAAGGCGTCAAGGAACACTGTGCCTAGCTTGGGGACACGACTGGCTTGCTGGCCGCTCCCCTTGCTGCAAAGCTATTTAATCCACACGACTCTCGGCAACGGATATCTCGGCTCTCGCATCGATGAAGAACACAGC
>10-10-G-2(13)
-AACCTTATCATTTAGAGGAAGGAGAAGTCGTAACAAGGTTTCCATAGGTGAACCTGCGGAAGGATCATTGTCGTGACCCTGACCAAAACAGACCGAGCACGCGTTATCTATTCCTACTGAGTGGCGGCACCGT-CGTCGCTCAGCCAAATCCTCGATAACCTCCTCTCCTCGGAGTGGGGGCTTGGGGTAAAAGAACCCACGGCGCCGAAGGCGTCAAGGAACACTGTGCCTAGCTTGGGGACACGACTGGCTTGCTGGCCGCTCCCCTTGCTGCAAAGCTATTTAATCCACACGACTCTCGGCAACGGATATCTCGGCTCTCGCATCGATGAAGAACGCAGC
>10-10-G-2(14)
-AACCTTATCATTTAGAGGAAGGAGAAGTCGTAACAAGGTTTCCGTAGGTGAACCTGCGGAAGGATCATTGTCGTGACCCTGACCAAAACAGACCGAGCACGCGTTATCTATTCCTACTGAGTGGCGGCACCGT-CGTCGCTCAGCCAAATCCTCGATAACCTCCTCTCCTCGGAGTGGGGGCTTGGGGTAAAAGAACCCACGGCGCCGAAGGCGTCAAGGAACACTGTGCCTAGCTTGGGGACACGACTGGCTTGCTGGCCGCTCCCCTTGCTGCAAAGCTATTTAATCCACACGACTCTCGGCAACGGATATCTCGGCTCTCGAATCGATGAAGAACGCAGC
>10-10-G-2(15)
-AACCTTATCATTTAGAGGAAGGAGAAGTCGTAACAAGGTTTCCGTAGGTGAACCTGCGGAAGGATCATTGTCGTGACCCTGACCAAAACAGACCGAGCACGCGTTATCTATTCCTGCTGAGTGGCGGCACCGT-CGTCGCTCAGCCAAATCCTCGATAACCTCCTCTCCTTGGAGTTGGGGCTTGGGGTAAAAGAACCCACGGCGCCGAAGGCGTCAAGGAACACTGTGCCTAGCTTGGGGACACGACTGGCTTGCTGGCCGCTCCCCTTGCTGCAAAGCTATTTAATCCACACGACTCTCGGCAACGGATATCTTGGCTCTCGCATCGATGAAGAACGCAGC
>10-10-G-2(16)
-AACCTTATCATTTAGAGGAAGGAGAAGTCGTAACAAGGTTTCCGTAGGTGAACCTGCGGAAGGATCATTGTCGTGACCCTGACCAAAACAGACCGAGCACGCGTTATCTATTCCTACTGAGTGGCGGCACCGT-CGTCGCTCAGCCAAATCCTCGATAACCTCCTCTCCTCGGAGTGGGGGCTTGGGGTAAAAGAACCCACGGCGCCGAAGGCGTCAAGAAACACTGTGCCTAGCTTGGGGACACGACTGGCTTGCTGGCCGCTCCCCTTGCTGCAAAGCTATTTAATCCACACGACTCTCGGCAACGGATATCTCGGCTCTCGCATCGATGAAGAACGCAGC
>10-10-G-2(17)
-AACCTTATCATTTAGAGGAAGGAGAAGTCGTAACAAGGTTTCCGTAGGTGAACCTGCGGAAGGATCATTGTCGTGACCCTGACCAAAACAGACCGAGCACGCGTTATCTATTCCTACCGAGTGGCGGCACCGT-CGTCGCTCAGCCAAATCCTCGATAACCTCCTCTCCTCGGAGTGGGGGCTTGGGGTAAAAGAACCCACGGCGCCGAAGGCGTCAAGGAACACTGTGCCTAGCTTGGGGACACGACTGGCTTGCTGGCCGCTCCCCTTGCTGCAAAGCTATTTAATCCACACGACTCTCGGCAACGGATATCTCGGCTCTCGCATCGATGAAGAACGCAGC
>10-10-G-2(18)
-AACCTTATCATTTAGAGGAAGGAGAAGTCGTAACAAGGTTTCCGTAGGTGAACCTGCGGAAGGATCATTGTCGTGACCCTGACCAAAACAGACCGAGCACGCGTTATCTATTCCTACTGAGTGGTGGCACCGT-CGTCGCTCAGCCAAATCCTCGATAACCTCCTCTCCTCGGAGTGGGGGCTTGGGGTAAAAGAACCCACGGCGCCGAAGGCGTCAAGGAACACTGTGCCTAGCTTGGGGACACGACTGGCTTGCTGGCCGCTCCCCTTGCTGCAAAGCTATTTAATCCACACGACTCTCGGCAACGGATATCTCGGCTCTCGCATCGATGAAGAACGCAGC
>7892 G-1
AACCTTATCATTTAGAGGAAGGAGAAGTCGTAACAAGGTTTCCGTAGGTGAACCTGCGGAAGGATCATTGTCGTGACCCTGACCAAAACAGACCGAGCACGCGTTATCTATTCCTACTGAGTGGCGGCACCGTCGTCGCTCAGCCAAATCCTCGATAACCTCCTCTCCTCGGAGTGGGGGCTTGGGGTAAAAGAACCCACGGCGCCGAAGGCGTCAAGGAACACTGTGCCTAGCTTGGGGACACGACTGGCTTGCTGGCCGCTCCCCTTGCTGCAAAGCTATTTAATCCACACGACTCTCGGCAACGGATATCTCGGCTCTCGCATCGATGAAGAACGCAGC--
>7493 G-1
AACCTTATCATTTAGAGGAAGGAGAAGTCGTAACAAGGTTTCCGTAGGTGAACCTGCGGAAGGATCATTGTCGTGACCCTGACCAAAACAGACCGAGCACGCGTTATCTATTCCTGCTGAGTGGCGGCACCGTCGTCGCTCAGCCAAATCCTCGATAACCTCCTCTCCTTGGAGTTGGGGCTTGGGGTAAAAGAACCCACGGCGCCGAAGGCGTCAAGGAACACTGTGCCTAGCTTGGGGACACGACTGGCTTGCTGGCCGCTCCCCTTGCTGCAAAGCTATTTAATCCACACGACTCTCGGCAACGGATATCTCGGCTCTCGCATCGATGAAGAACGCAGC--
>1012 G-1
AACCTTATCATTTAGAGGAAGGAGAAGTCGTAACAAGGTTTCCGTAGGTGAACCTGCGGAAGGATCATTGTCGTGACCCTGACCAAAACAGACCGAGCACGCGTTATCTATTCCTGCTGAGTGGCGGCACCGTCGTCGCTCAGCCAAATCCTCGATAACCTCCTCTCCTCGGAGTGGGGGCTTGGGGTAAAAGAACCCACGGCGCCGAAGGCGTCAAGGAACACTGTGCCTAGCTTGGGGACACGACTGGCTTGCTGGCCGCTCCCCTTGCTGCAAAGCTATTTAATCCACACGACTCTCGGCAACGGATATCTCGGCTCTCGCATCGATGAAGAACGCAGC--
>913 G-1
AACCTTATCATTTAGAGGAAGGAGAAGTCGTAACAAGGTTTCCGTAGGTGAACCTGCGGAAGGATCATTGTCGTGACCCTGACCAAAACAGACCGAGCACGCGTTATCTATTCCTACTGAGTGGCGGCACCGTCGTCGCTCAGCCAAATCCTCGATAACCTCCTCTCCTTGGAGTTGGGGCTTGGGGTAAAAGAACCCACGGCGCCGAAGGCGTCAAGGAACACTGTGCCTAGCTTGGGGACACGACTGGCTTGCTGGCCGCTCCCCTTGCTGCAAAGCTATTTAATCCACACGACTCTCGGCAACGGATATCTCGGCTCTCGCATCGATGAAGAACGCAGC--
>745 G-1
AACCTTATCATTTAGAGGAAGGAGAAGTCGTAACAAGGTTTCCGTAGGTGAACCTGCGGAAGGATCATTGTCGTGACCCTGACCAAAACAGACCGAGCACGCGTTATCTATTCCTACTGAGTGGCGGCACCGTCGTCGCTCAGCCAAATCCTCGATAACCTCCTCTCCTCGGAGTGGGGGCTTGGGGTAAAAGAACCCACGGCGCCGAAGGCGTCAAGGAACACTGTGCCTAGCTTGGGGACACGACTGGCTTGCTGGCCGCTCCCCTTGCTGCAAAGCTATTTAATCCACACGACTCTCGGCAACGGATATCTCGGCTCTCGCATCGAGGAAGAACGCAGC--
>640 G-1
AACCTTATCATTTAGAGGAAGGAGAAGTCGTAACAAGGTTTCCGTAGGTGAACCTGCGGAAGGATCATTGTCGTGACCCTGACCAAAACAGACCGAGCACGCGTTATCTATTCCTGCTGAGTGGCGGCACCGTCGTCGCTCAGCCAAATCCTCGATAACCTCCTCTCCTTGGAGTTGGGGCTTGGGGTAAAAGAACCCACGGCGCCGAAGGCGTCAAGGAACACTGTGCCTAGCTTGGGGACACGACTGGCTTGCTGGCCGCTCCCCTTGCTGCAAAGCTATTTAATCCACACGACTCTCGGCAACGGATATCTCGGCTCTCGCATCGAGGAAGAACGCAGC--
>504 G-1
ACCCTTATCATTTAGAGGAAGGAGAAGTCGTAACAAGGTTTCCGTAGGTGAACCTGCGGAAGGATCATTGTCGTGACCCTGACCAAAACAGACCGAGCACGCGTTATCTATTCCTACTGAGTGGCGGCACCGTCGTCGCTCAGCCAAATCCTCGATAACCTCCTCTCCTCGGAGTGGGGGCTTGGGGTAAAAGAACCCACGGCGCCGAAGGCGTCAAGGAACACTGTGCCTAGCTTGGGGACACGACTGGCTTGCTGGCCGCTCCCCTTGCTGCAAAGCTATTTAATCCACACGACTCTCGGCAACGGATATCTCGGCTCTCGCATCGATGAAGAACGCAGC--
>457 G-1
ACCCTTATCATTTAGAGGAAGGAGAAGTCGTAACAAGGTTTCCGTAGGTGAACCTGCGGAAGGATCATTGTCGTGACCCTGACCAAAACAGACCGAGCACGCGTTATCTATTCCTGCTGAGTGGCGGCACCGTCGTCGCTCAGCCAAATCCTCGATAACCTCCTCTCCTTGGAGTTGGGGCTTGGGGTAAAAGAACCCACGGCGCCGAAGGCGTCAAGGAACACTGTGCCTAGCTTGGGGACACGACTGGCTTGCTGGCCGCTCCCCTTGCTGCAAAGCTATTTAATCCACACGACTCTCGGCAACGGATATCTCGGCTCTCGCATCGATGAAGAACGCAGC--
>395 G-1
AACCTTATCATTTCGAGGAAGGAGAAGTCGTAACAAGGTTTCCGTAGGTGAACCTGCGGAAGGATCATTGTCGTGACCCTGACCAAAACAGACCGAGCACGCGTTATCTATTCCTACTGAGTGGCGGCACCGTCGTCGCTCAGCCAAATCCTCGATAACCTCCTCTCCTCGGAGTGGGGGCTTGGGGTAAAAGAACCCACGGCGCCGAAGGCGTCAAGGAACACTGTGCCTAGCTTGGGGACACGACTGGCTTGCTGGCCGCTCCCCTTGCTGCAAAGCTATTTAATCCACACGACTCTCGGCAACGGATATCTCGGCTCTCGCATCGATGAAGAACGCAGC--
>379 G-1
AACCTTATCATTTCGAGGAAGGAGAAGTCGTAACAAGGTTTCCGTAGGTGAACCTGCGGAAGGATCATTGTCGTGACCCTGACCAAAACAGACCGAGCACGCGTTATCTATTCCTGCTGAGTGGCGGCACCGTCGTCGCTCAGCCAAATCCTCGATAACCTCCTCTCCTTGGAGTTGGGGCTTGGGGTAAAAGAACCCACGGCGCCGAAGGCGTCAAGGAACACTGTGCCTAGCTTGGGGACACGACTGGCTTGCTGGCCGCTCCCCTTGCTGCAAAGCTATTTAATCCACACGACTCTCGGCAACGGATATCTCGGCTCTCGCATCGATGAAGAACGCAGC--
>356 G-1
AACCTTATCATTTCGAGGAAGGAGAAGTCGTAACAAGGTTTCCGTAGGTGAACCTGCGGAAGGATCATTGTCGTGACCCTGACCAAAACAGACCGAGCACGCGTTATCTATTCCTGCTGAGTGGCGGCACCGTCGTCGCTCAGCCAAATCCTCGATAACCTCCTCTCCTTGGAGTTGGGGCTTGGGGTAAAAGAACCCACGGCGCCGAAGGCGTCAAGGAACACTGTGCCTAGCTTGGGGACACGACTGGCTTGCTGGCCGCTCCCCTTGCTGCAAAGCTATTTAATCCACACGACTCTCGGCAACGGATATCTCGGCTCTCGCATCGAGGAAGAACGCAGC--
>342 G-1
AACCTTATCATTTCGAGGAAGGAGAAGTCGTAACAAGGTTTCCGTAGGTGAACCTGCGGAAGGATCATTGTCGTGACCCTGACCAAAACAGACCGAGCACGCGTTATCTATTCCTACTGAGTGGCGGCACCGTCGTCGCTCAGCCAAATCCTCGATAACCTCCTCTCCTCGGAGTGGGGGCTTGGGGTAAAAGAACCCACGGCGCCGAAGGCGTCAAGGAACACTGTGCCTAGCTTGGGGACACGACTGGCTTGCTGGCCGCTCCCCTTGCTGCAAAGCTATTTAATCCACACGACTCTCGGCAACGGATATCTCGGCTCTCGCATCGAGGAAGAACGCAGC--
>282 G-1
ACCCTTATCATTTCGAGGAAGGAGAAGTCGTAACAAGGTTTCCGTAGGTGAACCTGCGGAAGGATCATTGTCGTGACCCTGACCAAAACAGACCGAGCACGCGTTATCTATTCCTACTGAGTGGCGGCACCGTCGTCGCTCAGCCAAATCCTCGATAACCTCCTCTCCTCGGAGTGGGGGCTTGGGGTAAAAGAACCCACGGCGCCGAAGGCGTCAAGGAACACTGTGCCTAGCTTGGGGACACGACTGGCTTGCTGGCCGCTCCCCTTGCTGCAAAGCTATTTAATCCACACGACTCTCGGCAACGGATATCTCGGCTCTCGCATCGAGGAAGAACGCAGC--
>270 G-1
ACCCTTATCATTTCGAGGAAGGAGAAGTCGTAACAAGGTTTCCGTAGGTGAACCTGCGGAAGGATCATTGTCGTGACCCTGACCAAAACAGACCGAGCACGCGTTATCTATTCCTGCTGAGTGGCGGCACCGTCGTCGCTCAGCCAAATCCTCGATAACCTCCTCTCCTTGGAGTTGGGGCTTGGGGTAAAAGAACCCACGGCGCCGAAGGCGTCAAGGAACACTGTGCCTAGCTTGGGGACACGACTGGCTTGCTGGCCGCTCCCCTTGCTGCAAAGCTATTTAATCCACACGACTCTCGGCAACGGATATCTCGGCTCTCGCATCGAGGAAGAACGCAGC--
>244 G-1
AACCTGATCATTTAGAGGAAGGAGAAGTCGTAACAAGGTTTCCGTAGGTGAACCTGCGGAAGGATCATTGTCGTGACCCTGACCAAAACAGACCGAGCACGCGTTATCTATTCCTACTGAGTGGCGGCACCGTCGTCGCTCAGCCAAATCCTCGATAACCTCCTCTCCTCGGAGTGGGGGCTTGGGGTAAAAGAACCCACGGCGCCGAAGGCGTCAAGGAACACTGTGCCTAGCTTGGGGACACGACTGGCTTGCTGGCCGCTCCCCTTGCTGCAAAGCTATTTAATCCACACGACTCTCGGCAACGGATATCTCGGCTCTCGCATCGATGAAGAACGCAGC--
>244 G-1 2
ACCCTTATCATTTAGAGGAAGGAGAAGTCGTAACAAGGTTTCCGTAGGTGAACCTGCGGAAGGATCATTGTCGTGACCCTGACCAAAACAGACCGAGCACGCGTTATCTATTCCTACTGAGTGGCGGCACCGTCGTCGCTCAGCCAAATCCTCGATAACCTCCTCTCCTCGGAGTGGGGGCTTGGGGTAAAAGAACCCACGGCGCCGAAGGCGTCAAGGAACACTGTGCCTAGCTTGGGGACACGACTGGCTTGCTGGCCGCTCCCCTTGCTGCAAAGCTATTTAATCCACACGACTCTCGGCAACGGATATCTCGGCTCTCGCATCGAGGAAGAACGCAGC--
>229 G-1
ACCCTTATCATTTAGAGGAAGGAGAAGTCGTAACAAGGTTTCCGTAGGTGAACCTGCGGAAGGATCATTGTCGTGACCCTGACCAAAACAGACCGAGCACGCGTTATCTATTCCTGCTGAGTGGCGGCACCGTCGTCGCTCAGCCAAATCCTCGATAACCTCCTCTCCTTGGAGTTGGGGCTTGGGGTAAAAGAACCCACGGCGCCGAAGGCGTCAAGGAACACTGTGCCTAGCTTGGGGACACGACTGGCTTGCTGGCCGCTCCCCTTGCTGCAAAGCTATTTAATCCACACGACTCTCGGCAACGGATATCTCGGCTCTCGCATCGAGGAAGAACGCAGC--
>227 G-1
AACCTGATCATTTAGAGGAAGGAGAAGTCGTAACAAGGTTTCCGTAGGTGAACCTGCGGAAGGATCATTGTCGTGACCCTGACCAAAACAGACCGAGCACGCGTTATCTATTCCTGCTGAGTGGCGGCACCGTCGTCGCTCAGCCAAATCCTCGATAACCTCCTCTCCTTGGAGTTGGGGCTTGGGGTAAAAGAACCCACGGCGCCGAAGGCGTCAAGGAACACTGTGCCTAGCTTGGGGACACGACTGGCTTGCTGGCCGCTCCCCTTGCTGCAAAGCTATTTAATCCACACGACTCTCGGCAACGGATATCTCGGCTCTCGCATCGATGAAGAACGCAGC--
>166 G-1
AACCTTATCATTTAGAGGAAGGAGAAGTCGTAACAAGGTTTCCGTAGGTGAACCTGCGGAAGGATCATTGTCGTGACCCTGACCAAAACAGACCGAGCACGCGTTATCTATTCCTGCTGAGTGGCGGCACCGTCGTCGCTCAGCCAAATCCTCGATAACCTCCTCTCCTTGGAGTGGGGGCTTGGGGTAAAAGAACCCACGGCGCCGAAGGCGTCAAGGAACACTGTGCCTAGCTTGGGGACACGACTGGCTTGCTGGCCGCTCCCCTTGCTGCAAAGCTATTTAATCCACACGACTCTCGGCAACGGATATCTCGGCTCTCGCATCGATGAAGAACGCAGC--
>106 G-1
ACCCTTATCATTTCGAGGAAGGAGAAGTCGTAACAAGGTTTCCGTAGGTGAACCTGCGGAAGGATCATTGTCGTGACCCTGACCAAAACAGACCGAGCACGCGTTATCTATTCCTACTGAGTGGCGGCACCGTCGTCGCTCAGCCAAATCCTCGATAACCTCCTCTCCTCGGAGTGGGGGCTTGGGGTAAAAGAACCCACGGCGCCGAAGGCGTCAAGGAACACTGTGCCTAGCTTGGGGACACGACTGGCTTGCTGGCCGCTCCCCTTGCTGCAAAGCTATTTAATCCACACGACTCTCGGCAACGGATATCTCGGCTCTCGCATCGATGAAGAACGCAGC--
>102 G-1
AACCTTATCATTTAGAGGAAGGAGAAGTCGTAACAAGGTTTCCGTAGGTGAACCTGCGGAAGGATCATTGTCGTGACCCTGACCAAAACAGACCGAGCACGCGTTATCTATTCCTACTGAGTGGCGGCACCGTCGTCGCTCAGCCAAATCCTCGATAACCTCCTCTCCTCGGAGTTGGGGCTTGGGGTAAAAGAACCCACGGCGCCGAAGGCGTCAAGGAACACTGTGCCTAGCTTGGGGACACGACTGGCTTGCTGGCCGCTCCCCTTGCTGCAAAGCTATTTAATCCACACGACTCTCGGCAACGGATATCTCGGCTCTCGCATCGATGAAGAACGCAGC--
>85 G-1
AACCTTATCATTTAGAGGAAGGAGAAGTCGTAACAAGGTTTCCGTAGGTGAACCTGCGGAAGGATCATTGTCGTGACCCTGACCAAAACAGACCGAGCACGCGTTATCTATTCCTGCTGAGTGGCGGCACCGTCGTCGCTCAGCCAAATCCTCGATAACCTCCTCTCCTCGGAGTGGGGGCTTGGGGTAAAAGAACCCACGGCGCCGAAGGCGTCAAGGAACACTGTGCCTAGCTTGGGGACACGACTGGCTTGCTGGCCGCTCCCCTTGCTGCAAAGCTATTTAATCCACACGACTCTCGGCAACGGATATCTCGGCTCTCGCATCGAGGAAGAACGCAGC--
>82 G-1
ACCCTTATCATTTCGAGGAAGGAGAAGTCGTAACAAGGTTTCCGTAGGTGAACCTGCGGAAGGATCATTGTCGTGACCCTGACCAAAACAGACCGAGCACGCGTTATCTATTCCTGCTGAGTGGCGGCACCGTCGTCGCTCAGCCAAATCCTCGATAACCTCCTCTCCTTGGAGTTGGGGCTTGGGGTAAAAGAACCCACGGCGCCGAAGGCGTCAAGGAACACTGTGCCTAGCTTGGGGACACGACTGGCTTGCTGGCCGCTCCCCTTGCTGCAAAGCTATTTAATCCACACGACTCTCGGCAACGGATATCTCGGCTCTCGCATCGATGAAGAACGCAGC--
>69 G-1
AACCTTATCATTTAGAGGAAGGAGAAGTCGTAACAAGGTTTCCGTAGGTGAACCTGCGGAAGGATCATTGTCGTGACCCTGACCAAAACAGACCGAGCACGCGTTATCTATTCCTACTGAGTGGCGGCACCGTCGTCGCTCAGCCAAATCCTCGATAACCTCCTCTCCTTGGAGTTGGGGCTTGGGGTAAAAGAACCCACGGCGCCGAAGGCGTCAAGGAACACTGTGCCTAGCTTGGGGACACGACTGGCTTGCTGGCCGCTCCCCTTGCTGCAAAGCTATTTAATCCACACGACTCTCGGCAACGGATATCTCGGCTCTCGCATCGAGGAAGAACGCAGC--
>64 G-1
ACCCTTATCATTTAGAGGAAGGAGAAGTCGTAACAAGGTTTCCGTAGGTGAACCTGCGGAAGGATCATTGTCGTGACCCTGACCAAAACAGACCGAGCACGCGTTATCTATTCCTGCTGAGTGGCGGCACCGTCGTCGCTCAGCCAAATCCTCGATAACCTCCTCTCCTCGGAGTGGGGGCTTGGGGTAAAAGAACCCACGGCGCCGAAGGCGTCAAGGAACACTGTGCCTAGCTTGGGGACACGACTGGCTTGCTGGCCGCTCCCCTTGCTGCAAAGCTATTTAATCCACACGACTCTCGGCAACGGATATCTCGGCTCTCGCATCGATGAAGAACGCAGC--
>51 G-1
AACCTTATCATTTCGAGGAAGGAGAAGTCGTAACAAGGTTTCCGTAGGTGAACCTGCGGAAGGATCATTGTCGTGACCCTGACCAAAACAGACCGAGCACGCGTTATCTATTCCTGCTGAGTGGCGGCACCGTCGTCGCTCAGCCAAATCCTCGATAACCTCCTCTCCTCGGAGTGGGGGCTTGGGGTAAAAGAACCCACGGCGCCGAAGGCGTCAAGGAACACTGTGCCTAGCTTGGGGACACGACTGGCTTGCTGGCCGCTCCCCTTGCTGCAAAGCTATTTAATCCACACGACTCTCGGCAACGGATATCTCGGCTCTCGCATCGATGAAGAACGCAGC--
>48 G-1
AACCTTATCATTTCGAGGAAGGAGAAGTCGTAACAAGGTTTCCGTAGGTGAACCTGCGGAAGGATCATTGTCGTGACCCTGACCAAAACAGACCGAGCACGCGTTATCTATTCCTGCTGAGTGGCGGCACCGTCGTCGCTCAGCCAAATCCTCGATAACCTCCTCTCCTCGGAGTGGGGGCTTGGGGTAAAAGAACCCACGGCGCCGAAGGCGTCAAGGAACACTGTGCCTAGCTTGGGGACACGACTGGCTTGCTGGCCGCTCCCCTTGCTGCAAAGCTATTTAATCCACACGACTCTCGGCAACGGATATCTCGGCTCTCGCATCGAGGAAGAACGCAGC--
>44 G-1
AACCTTATCATTTCGAGGAAGGAGAAGTCGTAACAAGGTTTCCGTAGGTGAACCTGCGGAAGGATCATTGTCGTGACCCTGACCAAAACAGACCGAGCACGCGTTATCTATTCCTACTGAGTGGCGGCACCGTCGTCGCTCAGCCAAATCCTCGATAACCTCCTCTCCTTGGAGTTGGGGCTTGGGGTAAAAGAACCCACGGCGCCGAAGGCGTCAAGGAACACTGTGCCTAGCTTGGGGACACGACTGGCTTGCTGGCCGCTCCCCTTGCTGCAAAGCTATTTAATCCACACGACTCTCGGCAACGGATATCTCGGCTCTCGCATCGAGGAAGAACGCAGC--
>44 G-1 2
AACCTTATCATTTAGAGGAAGGAGAAGTCGTAACAAGGTTTCCGTAGGTGAACCTGCGGAAGGATCATTGTCGTGACCCTGACCAAAACAGACCGAGCACGCGTTATCTATTCCTGCTGAGTGGCGGCACCGTCGTCGCTCAGCCAAATCCTCGATAACCTCCTCTCCTTGGAGTTGGGGCTTGGGGTAAAAGAACCCACGACGCCGAAGGCGTCAAGGAACACTGTGCCTAGCTTGGGGACACGACTGGCTTGCTGGCCGCTCCCCTTGCTGCAAAGCTATTTAATCCACACGACTCTCGGCAACGGATATCTCGGCTCTCGCATCGATGAAGAACGCAGC--
>43 G-1
ACCCTTATCATTTAGAGGAAGGAGAAGTCGTAACAAGGTTTCCGTAGGTGAACCTGCGGAAGGATCATTGTCGTGACCCTGACCAAAACAGACCGAGCACGCGTTATCTATTCCTACTGAGTGGCGGCACCGTCGTCGCTCAGCCAAATCCTCGATAACCTCCTCTCCTTGGAGTTGGGGCTTGGGGTAAAAGAACCCACGGCGCCGAAGGCGTCAAGGAACACTGTGCCTAGCTTGGGGACACGACTGGCTTGCTGGCCGCTCCCCTTGCTGCAAAGCTATTTAATCCACACGACTCTCGGCAACGGATATCTCGGCTCTCGCATCGATGAAGAACGCAGC--
>39 G-1
AACCTTATCATTTCGAGGAAGGAGAAGTCGTAACAAGGTTTCCGTAGGTGAACCTGCGGAAGGATCATTGTCGTGACCCTGACCAAAACAGACCGAGCACGCGTTATCTATTCCTACTGAGTGGCGGCACCGTCGTCGCTCAGCCAAATCCTCGATAACCTCCTCTCCTTGGAGTTGGGGCTTGGGGTAAAAGAACCCACGGCGCCGAAGGCGTCAAGGAACACTGTGCCTAGCTTGGGGACACGACTGGCTTGCTGGCCGCTCCCCTTGCTGCAAAGCTATTTAATCCACACGACTCTCGGCAACGGATATCTCGGCTCTCGCATCGATGAAGAACGCAGC--
>34 G-1
AACCTGATCATTTAGAGGAAGGAGAAGTCGTAACAAGGTTTCCGTAGGTGAACCTGCGGAAGGATCATTGTCGTGACCCTGACCAAAACAGACCGAGCACGCGTTATCTATTCCTGCTGAGTGGCGGCACCGTCGTCGCTCAGCCAAATCCTCGATAACCTCCTCTCCTCGGAGTGGGGGCTTGGGGTAAAAGAACCCACGGCGCCGAAGGCGTCAAGGAACACTGTGCCTAGCTTGGGGACACGACTGGCTTGCTGGCCGCTCCCCTTGCTGCAAAGCTATTTAATCCACACGACTCTCGGCAACGGATATCTCGGCTCTCGCATCGATGAAGAACGCAGC--
>34 G-1 2
ACCCTTATCATTTCGAGGAAGGAGAAGTCGTAACAAGGTTTCCGTAGGTGAACCTGCGGAAGGATCATTGTCGTGACCCTGACCAAAACAGACCGAGCACGCGTTATCTATTCCTGCTGAGTGGCGGCACCGTCGTCGCTCAGCCAAATCCTCGATAACCTCCTCTCCTCGGAGTGGGGGCTTGGGGTAAAAGAACCCACGGCGCCGAAGGCGTCAAGGAACACTGTGCCTAGCTTGGGGACACGACTGGCTTGCTGGCCGCTCCCCTTGCTGCAAAGCTATTTAATCCACACGACTCTCGGCAACGGATATCTCGGCTCTCGCATCGAGGAAGAACGCAGC--
>33 G-1
ACCCTTATCATTTAGAGGAAGGAGAAGTCGTAACAAGGTTTCCGTAGGTGAACCTGCGGAAGGATCATTGTCGTGACCCTGACCAAAACAGACCGAGCACGCGTTATCTATTCCTGCTGAGTGGCGGCACCGTCGTCGCTCAGCCAAATCCTCGATAACCTCCTCTCCTCGGAGTGGGGGCTTGGGGTAAAAGAACCCACGGCGCCGAAGGCGTCAAGGAACACTGTGCCTAGCTTGGGGACACGACTGGCTTGCTGGCCGCTCCCCTTGCTGCAAAGCTATTTAATCCACACGACTCTCGGCAACGGATATCTCGGCTCTCGCATCGAGGAAGAACGCAGC--
>32 G-1
AACCTTATCATTTAGAGGAAGGAGAAGTCGTAACAAGGTTTCCGTAGGTGAACCTGCGGAAGGATCATTGTCGTGACCCTGACCAAAACAGACCGAGCACGCGTTATCTATTCCTACTGAGTGGCGGCACCGTCGTCGCTCAGCCAAATCCTCGATAACCTCCTCTCCTCGGAGTGGGGGCTTGGGGTAAAAGAACCCACGGCGCCGAAGGCGTCAAGGAACACTGTGCCTAGCTTGGGGACACGACTGGCTTGCTGGCCGCTCCCCTTGCTGCAAAGCTATTTAATCCACACGACTCTCGGCAACGGATATCTCGGCTCTCGCATCGATGAAGAGCGCAGC--
>31 G-1
ACCCTTATCATTTAGAGGAAGGAGAAGTCGTAACAAGGTTTCCGTAGGTGAACCTGCGGAAGGATCATTGTCGTGACCCTGACCAAAACAGACCGAGCACGCGTTATCTATTCCTACTGAGTGGCGGCACCGTCGTCGCTCAGCCAAATCCTCGATAACCTCCTCTCCTTGGAGTTGGGGCTTGGGGTAAAAGAACCCACGGCGCCGAAGGCGTCAAGGAACACTGTGCCTAGCTTGGGGACACGACTGGCTTGCTGGCCGCTCCCCTTGCTGCAAAGCTATTTAATCCACACGACTCTCGGCAACGGATATCTCGGCTCTCGCATCGAGGAAGAACGCAGC--
>31 G-1 2
AACCTTATCATTTAGAGGAAGGAGAAGTCGTAACAAGGTTTCCGTAGGTGAACCTGCGGAAGGATCATTGTCGTGACCCTGACCAAAACAGACCGAGCACGCGTTATCTATTCCTACTGAGTGGCGGCACCGTCGTCGCTCAGCCAAATCCTCGATAACCTCCTCTCCTCGGAGTGGGGGCTTGGGGTAAAAGAACCCACGGCGCCGAAGGCGTCAAGGAACACTGTGCCTAGCTTGGGGACACGACTGGCTTGCTGGCCGCTCCCCTTGCTGCAAAGCTATTTAATCCACACGACTCTCGGCAACGGATATCTCGGCTCGCGCATCGATGAAGAACGCAGC--
>31 G-1 3
AACCTGATCATTTAGAGGAAGGAGAAGTCGTAACAAGGTTTCCGTAGGTGAACCTGCGGAAGGATCATTGTCGTGACCCTGACCAAAACAGACCGAGCACGCGTTATCTATTCCTACTGAGTGGCGGCACCGTCGTCGCTCAGCCAAATCCTCGATAACCTCCTCTCCTTGGAGTTGGGGCTTGGGGTAAAAGAACCCACGGCGCCGAAGGCGTCAAGGAACACTGTGCCTAGCTTGGGGACACGACTGGCTTGCTGGCCGCTCCCCTTGCTGCAAAGCTATTTAATCCACACGACTCTCGGCAACGGATATCTCGGCTCTCGCATCGATGAAGAACGCAGC--
>30 G-1 4
AACCTTATCATTTAGAGGAAGGAGAAGTCGTAACAAGGTTTCCGTAGGTGAACCTGCGGAAGGATCATTGTCGTGACCCTGACCAAAACAGACCGAGCACGCGTTATCTATTCCTGCTGAGTGGCGGCACCGTCGTCGCTCAGCCAAATCCTCGATAACCTCCTCTCCTCGGAGTTGGGGCTTGGGGTAAAAGAACCCACGGCGCCGAAGGCGTCAAGGAACACTGTGCCTAGCTTGGGGACACGACTGGCTTGCTGGCCGCTCCCCTTGCTGCAAAGCTATTTAATCCACACGACTCTCGGCAACGGATATCTCGGCTCTCGCATCGATGAAGAACGCAGC--
>28 G-1
AACCTTATCATTTAGAGGAAGGAGAAGTCGTAACAAGGTTTCCGTAGGTGAACCTGCGGAAGGATCATTGTCGTGACCCTGACCAAAACAGACCGAGCACGCGTTATCTATTCCTGCTGAGTGGCGGCACCGTCGTCGCTCAGCCAAATCCTCGATAACCTCCTCTCCTTGGAGTTGGGGCTTGGGGTAAAAGAACCCACGGCGCCGAAGGCGTCAAGGAACACTGTGCCTAGCTTGGGGACACGACTGGCTTGCTGGCCGCTCCCCTTGCTGCAAAGCTATTTAATCCACACGACTCTCGGCAACGGATATCTCGGCTCTCGCATCGATGAAGAGCGCAGC--
>28 G-1 2
AACCTTATCATTTAGAGGAAGGAGAAGTCATAACAAGGTTTCCGTAGGTGAACCTGCGGAAGGATCATTGTCGTGACCCTGACCAAAACAGACCGAGCACGCGTTATCTATTCCTGCTGAGTGGCGGCACCGTCGTCGCTCAGCCAAATCCTCGATAACCTCCTCTCCTTGGAGTTGGGGCTTGGGGTAAAAGAACCCACGGCGCCGAAGGCGTCAAGGAACACTGTGCCTAGCTTGGGGACACGACTGGCTTGCTGGCCGCTCCCCTTGCTGCAAAGCTATTTAATCCACACGACTCTCGGCAACGGATATCTCGGCTCTCGCATCGATGAAGAACGCAGC--
>27 G-1
AACCTTATCATTTAGAGGAAGGAGAAGTCGTAACAAGGTTTCCGTAGGTGAACCTGCGGAAGGATCATTGTCGTGACCCTGACCAAAACAGACCGAGCACGCGTTATCTATTCCTGCTGAGTGGCGGCACCGTCGTCGCTCAGCCAAATCCTCGATAACCTCCTCTCCTTGGAGTTGGGGCTTGGGGTAAAAGAACCCACGGCGCCAAAGGCGTCAAGGAACACTGTGCCTAGCTTGGGGACACGACTGGCTTGCTGGCCGCTCCCCTTGCTGCAAAGCTATTTAATCCACACGACTCTCGGCAACGGATATCTCGGCTCTCGCATCGATGAAGAACGCAGC--
>27 G-1 2
AACCTTATCATTTAGAGGAAGGAGAAGTCGTAACAAGGTTTCCGTAGGTGAACCTGCGGAAGGATCATTGTCGTGACCCTGACCAAAACAGACCGAGCACGCGTTATCTATTCCTACTGAGTGGCGGCACCGTCGTCGCTCAGCCAAATCCTCGATAACCTCCTCTCCTTGGAGTGGGGGCTTGGGGTAAAAGAACCCACGGCGCCGAAGGCGTCAAGGAACACTGTGCCTAGCTTGGGGACACGACTGGCTTGCTGGCCGCTCCCCTTGCTGCAAAGCTATTTAATCCACACGACTCTCGGCAACGGATATCTCGGCTCTCGCATCGATGAAGAACGCAGC--
>27 G-1 3
ACCCTTATCATTTCGAGGAAGGAGAAGTCGTAACAAGGTTTCCGTAGGTGAACCTGCGGAAGGATCATTGTCGTGACCCTGACCAAAACAGACCGAGCACGCGTTATCTATTCCTACTGAGTGGCGGCACCGTCGTCGCTCAGCCAAATCCTCGATAACCTCCTCTCCTTGGAGTTGGGGCTTGGGGTAAAAGAACCCACGGCGCCGAAGGCGTCAAGGAACACTGTGCCTAGCTTGGGGACACGACTGGCTTGCTGGCCGCTCCCCTTGCTGCAAAGCTATTTAATCCACACGACTCTCGGCAACGGATATCTCGGCTCTCGCATCGAGGAAGAACGCAGC--
>26 G-1
AACCTTATCATTTAGAGGAAGGAGAAGTCGTAACAAGGTTTCCGTAGGTGAACCTGCGGAAGGATCATTGTCGTGACCCTGACCAAAACAGACCGAGCATGCGTTATCTATTCCTGCTGAGTGGCGGCACCGTCGTCGCTCAGCCAAATCCTCGATAACCTCCTCTCCTTGGAGTTGGGGCTTGGGGTAAAAGAACCCACGGCGCCGAAGGCGTCAAGGAACACTGTGCCTAGCTTGGGGACACGACTGGCTTGCTGGCCGCTCCCCTTGCTGCAAAGCTATTTAATCCACACGACTCTCGGCAACGGATATCTCGGCTCTCGCATCGATGAAGAACGCAGC--
>26 G-1 2
AACCTGATCATTTAGAGGAAGGAGAAGTCGTAACAAGGTTTCCGTAGGTGAACCTGCGGAAGGATCATTGTCGTGACCCTGACCAAAACAGACCGAGCACGCGTTATCTATTCCTACTGAGTGGCGGCACCGTCGTCGCTCAGCCAAATCCTCGATAACCTCCTCTCCTCGGAGTGGGGGCTTGGGGTAAAAGAACCCACGGCGCCGAAGGCGTCAAGGAACACTGTGCCTAGCTTGGGGACACGACTGGCTTGCTGGCCGCTCCCCTTGCTGCAAAGCTATTTAATCCACACGACTCTCGGCAACGGATATCTCGGCTCTCGCATCGATGAAGACCGCAGC--
>25 G-1
AACCTTATCATTTAGAGGAAGGAGAAGTCGTAACAAGGTTTCCGTAGGTGAACCTGCGGAAGGATCATTGTCGTGACCCTGACCAAAACAGACCGAGCACGCGTTATCTATTCCTGCTGAGTGGCGGCACCGTCGTCGCTCAGCCAAATCCTCGATAACCTCCTCTCCTTGGAGTTGGGGCTTGGGGTAAAAGAACCCACGGCGCCGAAGGCGTCAAGGAACACTGTGCCTAGCTTGGGGACACGACTGGCTTGCTGGCCGCTCCCCTTGCTGCAAAGCTATTTAATCCACACGACTCTCGGCAACGGATATCTCGGCTCGCGCATCGATGAAGAACGCAGC--
>24 G-1
AACCTGATCATTTAGAGGAAGGAGAAGTCGTAACAAGGTTTCCGTAGGTGAACCTGCGGAAGGATCATTGTCGTGACCCTGACCAAAACAGACCGAGCACGCGTTATCTATTCCTGCTGAGTGGCGGCACCGTCGTCGCTCAGCCAAATCCTCGATAACCTCCTCTCCTTGGAGTTGGGGCTTGGGGTAAAAGAACCCACGGCGCCGAAGGCGTCAAGGAACACTGTGCCTAGCTTGGGGACACGACTGGCTTGCTGGCCGCTCCCCTTGCTGCAAAGCTATTTAATCCACACGACTCTCGGCAACGGATATCTCGGCTCTCGCATCGATGAAGACCGCAGC--
>23 G-1
AACCTTATCATTTAGAGGAAGGAGAAGTCGTAACAAGGTTTCCGTAGGTGAACCTGCGGAAGGATCATTGTCGTGACCCTGACCAAAACAGACCGAGCACGCGTTATCTATTCCTGCTGAGTGGCGGCACCGTCGTCGCTCAGCCAAATCCTCGATAACCTCCTCTCCTTGGAGTTGGGGCTTGGGGTAAAAGAACCCACGGCGCCGAAGGCGTCAAGGAACACTGTGCCTAGCTTGGGGACACGACTGGCTTGCTGGCCGCTCCCCTTGCTGCAAAGCTATTTAATCCACACGACTCTCGGCAACAGATATCTCGGCTCTCGCATCGATGAAGAACGCAGC--
>23 G-1 2
AACCTTATCATTTAGAGGAAGGAGAAGTTGTAACAAGGTTTCCGTAGGTCAAAACAGACCACGCACGCGTTATCTATCCGTCGAGTGGCGGCACCATCCGTTGCTCGGCCAAGTCCTCGATAACCTCCTCTCCTCGGGATGGGGGCTCGCGGTAAAAGAACCCACGACACCAAAGGCGTCAAGTAACACTGTGCCTAGATCGGTGATGCGGCTGGCTTGCTGGCCGCTTCCCGTGCTGCAAAGCTATTTAATCCACACGACTGTCAGCAACGGATATCTTGGCTCTTGCATCGATGAAGAACGCAGC-------------------------------------
>21 G-1
ACCCTTATCATTTCGAGGAAGGAGAAGTCGTAACAAGGTTTCCGTAGGTGAACCTGCGGAAGGATCATTGTCGTGACCCTGACCAAAACAGACCGAGCACGCGTTATCTATTCCTACTGAGTGGCGGCACCGTCGTCGCTCAGCCAAATCCTCGATAACCTCCTCTCCTTGGAGTTGGGGCTTGGGGTAAAAGAACCCACGGCGCCGAAGGCGTCAAGGAACACTGTGCCTAGCTTGGGGACACGACTGGCTTGCTGGCCGCTCCCCTTGCTGCAAAGCTATTTAATCCACACGACTCTCGGCAACGGATATCTCGGCTCTCGCATCGATGAAGAACGCAGC--
>20 G-1
AACCTTATCATTTAGAGGAAGGAGAAGTCGTAACAAGGTTTCCGTAGGTGAACCTGCGGAAGGATCATTGTCGTGACCCTGACCAAAACAGACCGAGCACGCGTTATCTATTCCTACTGAGTGGCGGCACCATCGTCGCTCAGCCAAATCCTCGATAACCTCCTCTCCTCGGAGTGGGGGCTTGGGGTAAAAGAACCCACGGCGCCGAAGGCGTCAAGGAACACTGTGCCTAGCTTGGGGACACGACTGGCTTGCTGGCCGCTCCCCTTGCTGCAAAGCTATTTAATCCACACGACTCTCGGCAACGGATATCTCGGCTCTCGCATCGATGAAGAACGCAGC--
>20 G-1 2
AACCTTATCATTTAGAGGAAGGAGAAGTCGTAACAAGGTTTCCGTAGGTGAACCTGCGGAAGGATCATTGTCGTGACCCTGACCAAAACAGACCGAGCACGCGTTATCTATTCCTACTGAGTGGCGGCACCGTCGTCGCTCAGCCAAATCCTCGATAACCTCCTCTCCTCGGAGTGGGGGCTTGGGGTAAAAGAACCCACGGCGCCGAAGGCGTCAAGGAACACTGTGCCTAGCTTGGGGACACGACTGGCTTGCTGGCCGCTCCCCTTGCTGCAAAGCTATTTAATCCACACGACTCTCGGCAATGGATATCTCGGCTCTCGCATCGATGAAGAACGCAGC--
>20 G-1 3
AACCTTATCATTTAGAGGAAGGAGAAGTCGTAACAAGGTTTCCGTAGGTGAACCTGCGGAAGGATCATTGTCGTGACCCTGACCAAAACAGACCGAGCACGCGTTATCTATTCCTGCTGAGTGGCGGCACCGTCGTCGCTCAGCCAAATCCTCGATAACCTCCTCTCCTTGGAGTTGGGGCTTGGGGTAAAAGAACCCACGGCGCCGAAGGCGTCAAGGAACACTGTGCCTAGCTTGGGGACACGACTGGCTTGCTGGCCGCTCCCCTTGCTGCAAAGCTATTTAATCCACATGACTCTCGGCAACGGATATCTCGGCTCTCGCATCGATGAAGAACGCAGC--
>20 G-1 4
AACCTTATCATTTAGAGGAAGGAGAAGTCGTAACAAGGTTTCCATAGGTGAACCTGCGGAAGGATCATTGTCGTGACCCTGACCAAAACAGACCGAGCACGCGTTATCTATTCCTACTGAGTGGCGGCACCGTCGTCGCTCAGCCAAATCCTCGATAACCTCCTCTCCTCGGAGTGGGGGCTTGGGGTAAAAGAACCCACGGCGCCGAAGGCGTCAAGGAACACTGTGCCTAGCTTGGGGACACGACTGGCTTGCTGGCCGCTCCCCTTGCTGCAAAGCTATTTAATCCACACGACTCTCGGCAACGGATATCTCGGCTCTCGCATCGATGAAGAACGCAGC--
>19 G-1
AACCTTATCATTTAGAGGAAGGAGAAGTCGTAACAAGGTTTCCGTAGGTGAACCTGCGGAAGGATCATTGTCGTGACCCTGACCAAAACAGACCGAGCACGCGTTATCTATTCCTGCTGAGTGGCGGCACCGTCGTCGCTCAGCCAAATCCTCGATAACCTCCTCTCCTTGGAGTTGGGGCTTGGGGTAAAAGAACCCACGGCGCCGAAGGCGTCAAGGAACACTGTGCCTAGCTTGGGGACACGACTGGCTTGTTGGCCGCTCCCCTTGCTGCAAAGCTATTTAATCCACACGACTCTCGGCAACGGATATCTCGGCTCTCGCATCGATGAAGAACGCAGC--
>19 G-1 2
AACCTTATCATTTAGAGGAAGGAGAAGTCGTAACAAGGTTTCCGTAGGTGAACCTGCGGAAGGATCATTGTCGTGACCCTGACCAAAACAGACCGAGCACGCGTTATCTATTCCTACTGAGTGGCGGCACCGTCGTCGCTCAGCCAAATCCTCGATAACCTCCTCTCCTCGGAGTGGGGGCTTGGGGTAAAAGAACCCACGGCGCCGAAGGCGTCAAGGAACACTGTGCCTAGCTTGGGGACACGACTGGCTTGCTGGCCGCTCCCCTTGCTGCAAAGCTATTTAATCCACACGACTCTCGGCAACGGATATCTCAGCTCTCGCATCGATGAAGAACGCAGC--
>19 G-1 3
AACCTTATCATTTAGAGGAAGGAGAAGTCGTAACAAGGTTTCCGTAGGTGAACCTGCGGAAGGATCATTGTCGTGACCCTGACCAAAACAGACCGAGCACGCGTTATCTATTCCTGCTGAGTGGCGGCACCATCGTCGCTCAGCCAAATCCTCGATAACCTCCTCTCCTTGGAGTTGGGGCTTGGGGTAAAAGAACCCACGGCGCCGAAGGCGTCAAGGAACACTGTGCCTAGCTTGGGGACACGACTGGCTTGCTGGCCGCTCCCCTTGCTGCAAAGCTATTTAATCCACACGACTCTCGGCAACGGATATCTCGGCTCTCGCATCGATGAAGAACGCAGC--
>19 G-1 4
AACCTTATCCTTTAGAGGAAGGAGAAGTCGTAACAAGGTTTCCGTAGGTGAACCTGCGGAAGGATCATTGTCGTGACCCTGACCAAAACAGACCGAGCACGCGTTATCTATTCCTACTGAGTGGCGGCACCGTCGTCGCTCAGCCAAATCCTCGATAACCTCCTCTCCTCGGAGTGGGGGCTTGGGGTAAAAGAACCCACGGCGCCGAAGGCGTCAAGGAACACTGTGCCTAGCTTGGGGACACGACTGGCTTGCTGGCCGCTCCCCTTGCTGCAAAGCTATTTAATCCACACGACTCTCGGCAACGGATATCTCGGCTCTCGCATCGATGAAGAACGCAGC--
>19 G-1 5
AACCTTATCATTTAGAGGAAGGAGAAGTCGTAACAAGGTTTCCGTAGGTGAACCTGCGGAAGGATCATTGTCGTGACCCTGACCAAAACAGACCGAGCACGCGTTATCTATTCCTGCTGAGTGGCGGCACCGTCGTCGCTCAGCCAAATCCTCGATAACCTCCTCTCCTTGGAGTGGGGGCTTGGGGTAAAAGAACCCACGGCGCCGAAGGCGTCAAGGAACACTGTGCCTAGCTTGGGGACACGACTGGCTTGCTGGCCGCTCCCCTTGCTGCAAAGCTATTTAATCCACACGACTCTCGGCAACGGATATCTCGGCTCTCGCATCGAGGAAGAACGCAGC--
>18 G-1 6
AACCTTATCATTTAGAGGAAGGAGAAGTCGTAACAAGGTTTCCGTAGGTGAACCTGCGGAAGGATCATTGTCGTGACCCTGACCAAAACAGACCGAGCACGCGTTATCTATTCCTGCTGAGTGGCGGCACCGTCGTCGCTCAGCCAAATCCTCGATAACCTCCTCTCCTTGGAGTTGGGGCTTGGGGTAAAAGAACCCATGGCGCCGAAGGCGTCAAGGAACACTGTGCCTAGCTTGGGGACACGACTGGCTTGCTGGCCGCTCCCCTTGCTGCAAAGCTATTTAATCCACACGACTCTCGGCAACGGATATCTCGGCTCTCGCATCGATGAAGAACGCAGC--
>18 G-1
AACCTTATCATTTAGAGGAAGGAGAAGTCGTAACAAGGTTTCCGTAGGTGAACCTGCGGAAGGATCATTGTCATGACCCTGACCAAAACAGACCGAGCACGCGTTATCTATTCCTGCTGAGTGGCGGCACCGTCGTCGCTCAGCCAAATCCTCGATAACCTCCTCTCCTTGGAGTTGGGGCTTGGGGTAAAAGAACCCACGGCGCCGAAGGCGTCAAGGAACACTGTGCCTAGCTTGGGGACACGACTGGCTTGCTGGCCGCTCCCCTTGCTGCAAAGCTATTTAATCCACACGACTCTCGGCAACGGATATCTCGGCTCTCGCATCGATGAAGAACGCAGC--
>18 G-1 2
AACCTTATCATTTAGAGGAAGGAGAAGTCGTAACAAGGTTTCCGTAGGTGAACCTGCGGAAGGATCATTGTCGTGACCCTGACCAAAACAGACCGAGCACGCGTTATCTATTCCTACTGAGTGGCGGCACCGTCGTCGCTCAGCCAAATCCTCGATAACCTCCTCTCCTCGGAGTGGGGGCTTGGGGTAAAAGAACCCACGGCGCCGAAGGCGTCAAGGAACACTGTGCCTAGCTTGGGGACACGACTGGCATGCTGGCCGCTCCCCTTGCTGCAAAGCTATTTAATCCACACGACTCTCGGCAACGGATATCTCGGCTCTCGCATCGATGAAGAACGCAGC--
>18 G-1 3
AACCTTATCATTTAGAGGAAGGAGAAGTCGTAACAAGGTTTCCGTAGGTGAACCTGCGGAAGGATCATTGTCGTGACCCTGACCAAAACAGACCGAGCACGCGTTATCTATTCCTACTGAGTGGCGGCACCGTCGTCGCTCAGCCAAATCCTCGATAACCTCCTCTCCTCGGAGTGGGGGCTTGGGGTAAAAGAACCCACGGCGCCGAAGGCGTCAAGGAACACTGTGCCTAGCTTGGGGACACGACTGGCTTGCTGGCCGCTCCCCTTGCTGCAAAGCTATTTAATCCACACGACTCTCGGCAACGGATATCTCGGCTCTCGCATCGATGAAGAACGAAGC--
>17 G-1
AACCTTATCATTTAGAGGAAGGAGAAGTCGTAACAAGGTTTCCGTAGGTGAACCTGCGGAAGGATCATTGTCGTGACCCTGACCAAAACAGACCGAGCACGCGTTATCTATTCCTGCTGAGTGGCGGCACCGTCGTCGCTCAGCCAAATCCTCGATAACCTCCTCTCCTTGGAGTTGGGGCTTGGGGTAAAAGAACCCACGGCGCCGAAGGCGTCAAGGAACACTGTGCCTAGCTTGGGGACACGACTGGCTTGCTGGCCGCTCCCCTTGCTGCAAAGCTATTTAATCCACACGACTCTCGGCAACGGATATCTCGGCTCTCGAATCGATGAAGAACGCAGC--
>17 G-1 2
AACCTTATCATTTAGAGGAAGGAGAAGTCGTAACAAGGTTTCCGTAGGTGAACCTGCGGAAGGATCATTGTCGTGACCCTGACCAAAACAGACCGAGCACGCGTTATCTATTCCTGCTGAGTGGCGGCACCGTCGTCGCTCAGCCAAATCCTCGATAACCTCCTCTCCTTGGAGTTGGGGCTTGGGGTAAAAGAACCCACGGCGCCGAAGGCGTCAAGGAACACTGTGCCTAGCTTGGGGACACGACTGGCTTGCTGGCCGCTCCCTTTGCTGCAAAGCTATTTAATCCACACGACTCTCGGCAACGGATATCTCGGCTCTCGCATCGATGAAGAACGCAGC--
>17 G-1 3
AACCTTATCATTTAGAGGAAGGAGAAGTCGTAACAAGGTTTCCGTAGGTGAACCTGCGGAAGGATCATTGTCGTGACCCTGACCAAAACAGACCGAGCACGCGTTATCTATTCCTGCTGAGTGGCGGCACCGTCGTCGCTCAGCCAAATCCTCGATAACCTCCTCTCCTTGGAGTTGGGGCTTGGGGTAAAAGAACCCACGGCGCCGAAGGCGTCAAGGAACACTGTGCCTAGCTTGGGGACACGACTGGCTTGCTGGCCGCTCCCCTTGCTGCAAAGCTATTTAATCCACACGACTCTCGGCAATGGATATCTCGGCTCTCGCATCGATGAAGAACGCAGC--
>17 G-1 4
AACCTTATCATTTAGAGGAAGGAGAAGTCGTAACAAGGTTTCCGTAGGTGAACCTGTGGAAGGATCATTGTCGTGACCCTGACCAAAACAGACCGAGCACGCGTTATCTATTCCTGCTGAGTGGCGGCACCGTCGTCGCTCAGCCAAATCCTCGATAACCTCCTCTCCTTGGAGTTGGGGCTTGGGGTAAAAGAACCCACGGCGCCGAAGGCGTCAAGGAACACTGTGCCTAGCTTGGGGACACGACTGGCTTGCTGGCCGCTCCCCTTGCTGCAAAGCTATTTAATCCACACGACTCTCGGCAACGGATATCTCGGCTCTCGCATCGATGAAGAACGCAGC--
>17 G-1 5
AACCTTATCATTTAGAGGAAGGAGAAGTCGTAACAAGGTTTCCGTAGGTGAACCTGCGGAAGGATCATTGTCGTGACCCTGACCAAAACAGACCGAGCACGCGTTATCTATTCCTGCTGAGTGGCGGCACCGTCGTCGCTCAGCCAAATCCTCGATAACCTCCTCTCCTTGGAGTTGGGGCTTGGGGTAAAAGAACCCACGGCGCCGAAGGCATCAAGGAACACTGTGCCTAGCTTGGGGACACGACTGGCTTGCTGGCCGCTCCCCTTGCTGCAAAGCTATTTAATCCACACGACTCTCGGCAACGGATATCTCGGCTCTCGCATCGATGAAGAACGCAGC--
>17 G-1 6
AACCTTATCATTTAGAGGAAGGAGAAGTCGTAACAAGGTTTCCGTAGGTGAACCTGCGGAAGGATCATTGTCGTGACCCTGACCAAAACAGACCGAGCACGCGTTATCTATTCCTACTGAGTGGCGGCACCGTCGTCGCTCAGCCAAATCCTCGATAACCTCCTCTCCTCGGAGTGGGGGCTTGGGGTAAAAGAACCCACGGCGCCGAAGGCGTCAAGGAACACTGTGCCTAGCTTGGGGACACGACTGGCTTGCTGGCCGCTCCCCTTGCTGCAAAGCTATTTAATCCACACGACTCTCGGCAACGGATATCTCGGCTCTCGTATCGATGAAGAACGCAGC--
>16 G-1
AACCTTATCATTTAGAGGAAGGAGAAGTCGTAACAAGGTTTCCGTAGGTGAACCTGCGGAAGGATCATTGTCGTGACCCTGACCAAAACAGACCGAGCACGCGTTATCTATTCCTACTGAGTGGCGGCACCGTCGTCGCTCAGCCAAATCCTCGATAACCTCCTCTCCTCGGAGTGGGGGCTTGGGGTAAAAGAACCCACGACGCCGAAGGCGTCAAGGAACACTGTGCCTAGCTTGGGGACACGACTGGCTTGCTGGCCGCTCCCCTTGCTGCAAAGCTATTTAATCCACACGACTCTCGGCAACGGATATCTCGGCTCTCGCATCGATGAAGAACGCAGC--
>16 G-1 2
AACCTTATCATTTAGAGGAAGGAGTACTCGTAACAAGGTTTTCGTAGGTGATCCCGTGGAAGGATCATTGTCATGACCCTGACCAAAACAGACCACACACTCGTTATCTATCCGCCGAATGACAGCACCGTCCGTTGCTCATCCAAGTCTTCGATAACCTCCTCTCCTAAGGATGGGAGCTCGGGGTAAAAGAACCCACGATGCCAAAGGCGTCAAGGAACACCGTGCCTAGCTCGGTGATGCGGATGGCTTGCCGGCCGCTTCCCGTGCTGCAAAGCTATTAATCCACATGACTCTCGGCAACAGATATTTCGGCTCTCGCATCGATGAAGAACGCAGC----
>15 G-1
AACCTTATCATTTAGAGGAAGGAGAAGTCGTAACAAGGTTTCCGTAGGTGAACCTGCGGAAGGATCATTGTCGTGACCCTGACCAAAACAGACCGAGCACGCATTATCTATTCCTGCTGAGTGGCGGCACCGTCGTCGCTCAGCCAAATCCTCGATAACCTCCTCTCCTTGGAGTTGGGGCTTGGGGTAAAAGAACCCACGGCGCCGAAGGCGTCAAGGAACACTGTGCCTAGCTTGGGGACACGACTGGCTTGCTGGCCGCTCCCCTTGCTGCAAAGCTATTTAATCCACACGACTCTCGGCAACGGATATCTCGGCTCTCGCATCGATGAAGAACGCAGC--
>15 G-1 2
AACCTTATCATTTAGAGGAAGGAGAAGTCGTAACAAGGTTTCCGTAGGTGAACCTGCGGAAGGATCATTGTCGTGACCCTGACCAAAACAGACCGAGCACGCGTTATCTATTCCTACTGAGTGGCGGCACCGTCGTCGCTCAGCCAAATCCTCGATAACCTCCTCTCCTCGGAGTGGGGGCTTGGGGTAAAAGAACCCACGGCGCCGAAGGCGTCAAGGAACACTGTGCCTAGCTTGGGGACACGACTGGCTTGCTGGCCGCTCCCCTTGCTGCAAAGCTATTTAATCCACACGACTCTCGGCAACAGATATCTCGGCTCTCGCATCGATGAAGAACGCAGC--
>15 G-1 3
AACCTTATCATTTAGAGGAAGGAGAAGTCGTAACAAGGTTTCCGTAGGTGAACCTGCGGAAGGATCATTGTCGTGACCCTGACCAAAACAGACCGAGCACGCGTTATCTATTCCTACTGAGTGGCGGCACCGTCGTCGCTCAGCCAAATCCTCGATAACCTCCTCTCCTCGGAGTGGGGGCTTGGGGTAAAAGAACCCACGGCGCCGAAGGCGTCAAGGAACACTGTGCCTAGCTTGGGGACACGACTGGCTTGCTGGCCGCTCCCCTTGCTGCAAAGCTATTTAATCCACACGACTCTCAGCAACGGATATCTCGGCTCTCGCATCGATGAAGAACGCAGC--
>15 G-1 4
AACCTTATCATTTAGAGGAAGGAGAAGTTGTAACAGGGTTTCTGTAGGTGAACCTACGGAATGATCATTGTCGTGACCCTAACCAAAACAGACTGTGCACGTGTTATCTATCCGCCGAGCGGCAGCACCGTCCGTTGCTCGGCCAAATCCTCGATAACATCCTCTCCTCGGATGGGGGCTCGGGGTAAAATAACACACGATGCCAAAGGCATCAAGGAATATTGTGCCTAGCTCGGTGATGCGGCTGGATTGCCGTCCACTTCCCATGCTGCACAACTATTTAATCCACACGACTCTCGGAACCGGATATCCCGGCTCTCGCATCGATGAAGAACGCAGC----
>15 G-1 5
AACCTTATCATTTAGAGGAAGGAGAAGTCGTAACAAGGTTTCCGTAGGTGAACCTGCGGAAGGATCATTGTCGTGACCCTGACCAAAACAGACCGAGCACGCGTTATCTATTCCTGCTGAGTGGCGGCACCGTCGTCGCTCAGCCAAATCCTCGATAACCTCCTCTCCTTGGAGTTGGGGCTTGGGGTAAAAGAACCCACGGCGCCGAAGGCGTCAAGGAACACTGTGCCTAGCTTGGGGACACGACTGGCTTGCTGGCCGCTCCCCTTGCTGCAAAGCTATTTAATCCACACGACTCTCGGCAACGGATATCTCGGCTCTCGCATCGATGAAGAACGCAGG--
>15 G-1 6
AACCTTATCATTTAGAGGAAGGAGAAGTCGTAACAAGGTTTCCGTAGGTGAACCTGCGGAAGGATCATTGTCGTGACCCTGACCAAAACAGACCGAGCACGCGTTATCTATTCCTGCTGAGTGGCGGCACCGTCGTCGCTCAGCCAAATCCTCGATAACCTCCTCTCCTTGGAGTTGGGGCTTGGGGTAAAAGAACCCACGGCGCCGAAGGCGTCAAGGAACACTGTGCCTAGCTTGGGGACACGACTGGCTTGCTGGCCGCTCCCCTTGCTGCAAAGCTATTTAATCCACACGACTCTCGGCAACGGATATCTCGGCTCTCACATCGATGAAGAACGCAGC--
>14 G-1
AACCTTATCATTTAGAGGAAGGAGAAGTCGTAACAAGGTTTCCGTAGGTGAACCTGCGGAAGGATCATTGTCGTGACCCTGACCAAAACAGACCGAGCACGCGTTATCTATTCCTACTGAGTGGCGGCACCGTCGTCGCTCAGCCAAATCCTCGATAACCTCCTCTCCTCGGAGTGGGGGCTTGGGGTAAAAGAACCCACGGCGCCGAAGGCGTCAAGGAACACTGTGCCTAGCTTGGGGACACGACTGGCTTGCTGGCCGCTCCCCTTGCTGCAAAGCTATTTAATCCACACGACTCTCGGCAACGGATATCTCGGCTCTCGCATCGATGAAGAACGCAG---
>13 G-1
AACCTTATCATTTAGAGGAAGGAGAAGTCGTAACAAGGTTTCCGTAGGTGAACCTGCGGAAGGATCATTGTCGTGACCCTGACCAAAACAGACCGAGCACGCGTTATCTATTCCTGCTGAGTGGCGGCACCGTCGTCGCTCAGCCAAATCCTCGATAACCTCCTCTCCTTGGAGTTGGGGCTTGGGGTAAAAGAACCCACGGCGCCGAAGGCTTCAAGGAACACTGTGCCTAGCTTGGGGACACGACTGGCTTGCTGGCCGCTCCCCTTGCTGCAAAGCTATTTAATCCACACGACTCTCGGCAACGGATATCTCGGCTCTCGCATCGATGAAGAACGCAGC--
>13 G-1 2
AACCTTATCATTTAGAGGAAGGATAAGTCGTAACAAGGTTTCCGTAGGTGAACCTGCGGAAGGATCATTGTCGTGACCCTGACCAAAACAGACCGAGCACGCGTTATCTATTCCTGCTGAGTGGCGGCACCGTCGTCGCTCAGCCAAATCCTCGATAACCTCCTCTCCTTGGAGTTGGGGCTTGGGGTAAAAGAACCCACGGCGCCGAAGGCGTCAAGGAACACTGTGCCTAGCTTGGGGACACGACTGGCTTGCTGGCCGCTCCCCTTGCTGCAAAGCTATTTAATCCACACGACTCTCGGCAACGGATATCTCGGCTCTCGCATCGATGAAGAACGCAGC--
>13 G-1 3
AACCTTATCCTTTAGAGGAAGGAGAAGTCGTAACAAGGTTTCCGTAGGTGAACCTGCGGAAGGATCATTGTCGTGACCCTGACCAAAACAGACCGAGCACGCGTTATCTATTCCTGCTGAGTGGCGGCACCGTCGTCGCTCAGCCAAATCCTCGATAACCTCCTCTCCTTGGAGTTGGGGCTTGGGGTAAAAGAACCCACGGCGCCGAAGGCGTCAAGGAACACTGTGCCTAGCTTGGGGACACGACTGGCTTGCTGGCCGCTCCCCTTGCTGCAAAGCTATTTAATCCACACGACTCTCGGCAACGGATATCTCGGCTCTCGCATCGATGAAGAACGCAGC--
>12 G-1
AACCTTATCATTTAGAGGAAGGAGAAGTCGTAACAAGGTTTCCATAGGTGAACCTGCGGAAGGATCATTGTCGTGACCCTGACCAAAACAGACCGAGCACGCGTTATCTATTCCTGCTGAGTGGCGGCACCGTCGTCGCTCAGCCAAATCCTCGATAACCTCCTCTCCTTGGAGTTGGGGCTTGGGGTAAAAGAACCCACGGCGCCGAAGGCGTCAAGGAACACTGTGCCTAGCTTGGGGACACGACTGGCTTGCTGGCCGCTCCCCTTGCTGCAAAGCTATTTAATCCACACGACTCTCGGCAACGGATATCTCGGCTCTCGCATCGATGAAGAACGCAGC--
>12 G-1 2
AACCTTATCATTTAGAGGAAGGAGAAGTCGTAACAAGGTTTCCGTAGGTGAACCTGCGGAAGGATCATTGTCGTGACCCTGACCAAAACAGACCGAGCACGCGTTATCTATTCCTACTGAGTGGCGGCACCGTCGTCGCTCAGCCAAATCCTCGATAACCTCCTCTCCTCGGAGTGGGGGCTTGGGGTAAAAGAACCCACGGCGCCGAAGGCGTCAAGGAACACTGTGCCTAGCTTGGGGACACGACTGGCTTGCTGGCCGCTCCCCTTGCTGCAAAGCTATTTAATCCACACGACTCTCGGCAACGGATATCTCGGCTCTCGCATTGATGAAGAACGCAGC--
>12 G-1 3
AACCTTATCATTTAGAGGAAGGAGAAGTCGTAACAAGGTTTCCGTAGGTGAACCTGCGGAAGGATCATTCTCGTGACCCTGACCAAAATATACCGCGCACGCGTTATCTATCCGCCTAGCGGCGGCACCGTCCGTTGCTCGGCCAAGTCCTCGATAACCTCCTCTCCTCGGGATGGGGACTTGCGGTAAAAGAAACCACGACGCCAAAGGCGTCAAGGAACACTGTTCCTAGCTCGGTGATGTGGCTGGCTTGCTGGTCGCTTCTCGTGCCGCAAAGCTATTTAATCCACATGACTCTCGGCAACAGATATCTCGGCTCTCGCATCGATGAAGAACGCAGC---
>12 G-1 4
AACCTTATCATTTAGAGGAAGGAGAAGTCGTAACAAGGTTTCCGTAGGTGAACCTGCGGAAGGATCATTGTCGTGACCCTGACCAAAATAGACCGAGCACGCGTTATCTATTCCTGCTGAGTGGCGGCACCGTCGTCGCTCAGCCAAATCCTCGATAACCTCCTCTCCTTGGAGTTGGGGCTTGGGGTAAAAGAACCCACGGCGCCGAAGGCGTCAAGGAACACTGTGCCTAGCTTGGGGACACGACTGGCTTGCTGGCCGCTCCCCTTGCTGCAAAGCTATTTAATCCACACGACTCTCGGCAACGGATATCTCGGCTCTCGCATCGATGAAGAACGCAGC--
>12 G-1 5
AACCTTATCATTTAGAGGAAGGAGAAGTCGTAACAAGGTTTCCGTAGGTGAACCTGCGGAAGGATCATTGTCGTGACCCTGACCAAAACAGACCGAGCACGCGTTATCTATTCCTACTGAGTGGCGGCACCGTCGTCGCTCAGCCAAATCCTCGATAACCTCCTCTCCTCGGAGTGGGGGCTTGGGGTAAAAGAACCCACAGCGCCGAAGGCGTCAAGGAACACTGTGCCTAGCTTGGGGACACGACTGGCTTGCTGGCCGCTCCCCTTGCTGCAAAGCTATTTAATCCACACGACTCTCGGCAACGGATATCTCGGCTCTCGCATCGATGAAGAACGCAGC--
>12 G-1 6
AACCTTATCATTTAGAGGAAGGAGAAGTCGTAACAAGGTTTCCGTAGGTGAACCTGCGGAAGGATCATTGTCGTGACCCTGACCAAAACAGACCGAGCACGCGTTATCTATTCCTACTGAGTGGCGGCACCGTCGTCGCTCAGCCAAATCCTCGATAACCTCCTCTCCTCGGAGTGGGGCTTGGGGTAAAAGAACCCACGGCGCCGAAGGCGTCAAGGAACACTGTGCCTAGCTTGGGGACACGACTGGCTTGCTGGCCGCTCCCCTTGCTGCAAAGCTATTTAATCCACACGACTCTCGGCAACGGATATCTCGGCTCTCGCATCGATGAAGAACGCAGC---
>12 G-1 7
AACCTTATCATTTAGAGGAAGGAGAAGTCGTAACAAGGTTTCCGTAGGTGAACCTGCGGAAGGATCATTGTCGTGACCCTGACCAAAACAGACCGAGCACACGTTATCTATTCCTGCTGAGTGGCGGCACCGTCGTCGCTCAGCCAAATCCTCGATAACCTCCTCTCCTTGGAGTTGGGGCTTGGGGTAAAAGAACCCACGGCGCCGAAGGCGTCAAGGAACACTGTGCCTAGCTTGGGGACACGACTGGCTTGCTGGCCGCTCCCCTTGCTGCAAAGCTATTTAATCCACACGACTCTCGGCAACGGATATCTCGGCTCTCGCATCGATGAAGAACGCAGC--
>12 G-1 8
AACCTTATCATTTAGAGGAAGGAGAAGTCGTAACAAGGTTTCCGTAGGTGAACCTGCGGAAGGATCATTGTCGTGACCCTGACCAAAACAGACCGCGCACGCGTCATCTATCTGCCGAGCGGCAGCACCGTTCGTTGCTCGGCCAACTCTTCGATAACCTCCTCTCCTCGGGATGGGGGCTCGCGGTAAAAGAACCCATGACGCCAAAGGCGTCAAGGAACACTGTGCCTAGCTCGGTGATGCAGCTGGCTTGCTGGCCGCTTCCCGTGCTACAAAGCTATTTAATCCACACGACTATTGGCAACGGATATCTCGGCTCTCGCATCGATGAAGAACGCAGC---
>12 G-1 9
AACCTTATCATTTAGAGGAAGGAGAAGTCGTAACAAGGTTTCCGTAGGTGAACCTGCGGAAGGATCATTGTCGTGACCCTGACCAAAACAGACCGAGCACGCGTTATCTATTCCTGCTGAGTGGCGGCACCGTCGTTGCTCAGCCAAATCCTCGATAACCTCCTCTCCTTGGAGTTGGGGCTTGGGGTAAAAGAACCCACGGCGCCGAAGGCGTCAAGGAACACTGTGCCTAGCTTGGGGACACGACTGGCTTGCTGGCCGCTCCCCTTGCTGCAAAGCTATTTAATCCACACGACTCTCGGCAACGGATATCTCGGCTCTCGCATCGATGAAGAACGCAGC--
>12 G-1 10
AACCTTATCATTTAGAGGAAGGAGAAGTCGTAACAAGGTTTCCGTAGGTGAACCTGCGGAAGGATCATTGTCGTGACCCTGACCAAAACAGACCGAGCACGCGTTATCTATTCCTGCTGAGTGGCGGCACCGTCGTCGCTCAGCCAAATCCTCGATAACCTCCTCTCCTTGGAGTTGGGGCTTGGGGTAAAAGAACCCACGGCGCCGAAGGCGTCAAGGAACATTGTGCCTAGCTTGGGGACACGACTGGCTTGCTGGCCGCTCCCCTTGCTGCAAAGCTATTTAATCCACACGACTCTCGGCAACGGATATCTCGGCTCTCGCATCGATGAAGAACGCAGC--
>12 G-1 11
AACCTTATCATTTAGAGGAAGGAGAAGTCGTAACAAGGTTTCCGTAGGTGAACCTGCGGAAGGATCATTGTCGTGACCCTGACCAAAACAGACCGAGCACGCGTTATCTATTCCTGCTGAGTGGCGGCACCGTCGTCGCTCAGCCAAATCCTCGATAACCTCCTCTCCTTGGAGTTGGGGCTTGGGGTAAAAGAACCCACGGCGCCGAAGGCGTCAAGGAACACTATGCCTAGCTTGGGGACACGACTGGCTTGCTGGCCGCTCCCCTTGCTGCAAAGCTATTTAATCCACACGACTCTCGGCAACGGATATCTCGGCTCTCGCATCGATGAAGAACGCAGC--
>11 G-1
AACCTTATCATTTAAAGGAAGGAGAAGTCGTAACAAGGTTTCCGTAGGTGAACCTGCGGAAGGATCATTGTCGTGACCCTGACCAAAACAGACCGAGCACGCGTTATCTATTCCTACTGAGTGGCGGCACCGTCGTCGCTCAGCCAAATCCTCGATAACCTCCTCTCCTCGGAGTGGGGGCTTGGGGTAAAAGAACCCACGGCGCCGAAGGCGTCAAGGAACACTGTGCCTAGCTTGGGGACACGACTGGCTTGCTGGCCGCTCCCCTTGCTGCAAAGCTATTTAATCCACACGACTCTCGGCAACGGATATCTCGGCTCTCGCATCGATGAAGAACGCAGC--
>11 G-1 2
AACCTTATCATTTAGAGGAAGGAGAAGTCGTAACAAGGTTTTCGTAGGTGAACCTGCGGAAGGATCATTGTCGTGACCCTGACCAAAACAGACCGAGCACGCGTTATCTATTCCTACTGAGTGGCGGCACCGTCGTCGCTCAGCCAAATCCTCGATAACCTCCTCTCCTCGGAGTGGGGGCTTGGGGTAAAAGAACCCACGGCGCCGAAGGCGTCAAGGAACACTGTGCCTAGCTTGGGGACACGACTGGCTTGCTGGCCGCTCCCCTTGCTGCAAAGCTATTTAATCCACACGACTCTCGGCAACGGATATCTCGGCTCTCGCATCGATGAAGAACGCAGC--
>11 G-1 3
AACCTTATCATTTAGAGGAAGGAGAAGTCGTAACAAGGTTTCCGTAGGTGAACCTGCGGAAGGATCATTGTCGTGACCCTGACCAAAACAGACCGAGCACGCGTTATCTATTCCTACTGAGTGGCGGCACCGTCGTCGCTCAGCCAAATCCTCGATAACCTCCTCTCCTCGGAGTGGGGGCTTGGGGTAAAAGAACCCACGGCGCCGAAGGCGTCAAGGAACACTGTGCCTAGCTTGGGGACACGACTGGCTTGCTGGTCGCTCCCCTTGCTGCAAAGCTATTTAATCCACACGACTCTCGGCAACGGATATCTCGGCTCTCGCATCGATGAAGAACGCAGC--
>11 G-1 4
AACCTTATCATTTAGAGGAAGGAGAAGTCGTAACAAGGTTTCCGTAGGTGAACCTGCGGAAGGATCATTGTCGTGACCCTGACCAAAACAGACCGAGCACGCGTTATCTATTCCTGCTGAGTGGCGGCACCGTCGTCGCTCAGCCAAATCCTCGATAACCTCCTCTCCTTGGAGTTGGGGCTTGGGGTAAAAGAACCCACGGCGCCGAAGGCGTCAAGGAACACTGTGCCTAGCTTGGGGACACGACTGGCTTGCTGGCCGCTCCCCTTGCTGCAAAGCTATTTAATCCACACGACTCTCAGCAACGGATATCTCGGCTCTCGCATCGATGAAGAACGCAGC--
>11 G-1 5
AACCTTATCATTTAGAGGAAGGAGAAGTCGTAACAAGGTTTCCGTAGGTGAACCTGCGGAAGGATCATTGTCGTGACCTTGACCAAAACAGACCGAGCACGCGTTATCTATTCCTGCTGAGTGGCGGCACCGTCGTCGCTCAGCCAAATCCTCGATAACCTCCTCTCCTTGGAGTTGGGGCTTGGGGTAAAAGAACCCACGGCGCCGAAGGCGTCAAGGAACACTGTGCCTAGCTTGGGGACACGACTGGCTTGCTGGCCGCTCCCCTTGCTGCAAAGCTATTTAATCCACACGACTCTCGGCAACGGATATCTCGGCTCTCGCATCGATGAAGAACGCAGC--
>11 G-1 6
AACCTTATCATTTAGAGGAAGGAGAAGTCGTAACAAGGTTTCCGTAGGTGAACCTGCGGAAGGATCATTGTCGTGACCCTGACCAAAACAGACCGAGCACGCGTTATCTATTCCTACTGAGTGGCGGCACCGTCGTCGCTCAGCCAAATCCTCGATAACCTCCTCTCCTCGGAGTGGGGGCTTGGGGTAAAAGAACCCACGGCGCCGAAGGCGTCAAGGAACACTGTGCCTAGCTTGGGGACACGACTGGCTTGCTGGCCGCTCCCCTTGCTGCAAAGCTATTTAATCCACACGACTCTCGGCAACGGATATCTCGGCTCTCGCATCGATGAAGAACGGAGC--
>11 G-1 7
AACCTTATCATTTAGAGGACGGAGAAGTCATAACTGGGTTTCCGTAGGTGAACCTGCGGAAGGATCATTGTCGTGACCCAGACCAAAACAGACCGCGCACGTGTTATCTATCCCGCCGAGCGGTGGCACCATCCATAGCTCGGCCAAGTACTTGATAACCTCCTCTCAACGGGTTGGGGGCTCGGCGTCAAGGAACACTGTGCCTAGCTCGGTGATGCGACTTGCTTGCCGGTCGCTTCCCCTGCTGCAAAGCTATTTAATCCACACGACTCTCGGCAACGGATATCTCGGCTCTCGCATCGATGAAGAACGCAGC----------------------------
>11 G-1 8
AACCTTATCATTTAGAGGAAGGAGAAGTCATAACAAGGTTTCCGTAGGTGAACCTACAGAAGGATCATTGTCGTGACCCTGATCAAAACAGATCGTGCACGCGTTATCTACCCGCCGAGCGGCCGCACCGTCCGTTGCTCGGCCAAGTCCTCGATAACCTCCTCTCCTCGGGATGGGGGCTCGGGGTAAAAGAACCCACGACGCCAAAGGTGTCAAGGAACACTGTGCCTAGCTCGGTGATGCGGCTGGCTTGCCGGTTGCTTCCCGTGCTACAAAGCTATTTAATCCACACGACTCTCGGCGATGCATATCTAGGCTCTCGCATCGATGAAGAACGCAGC---
>11 G-1 9
AACCTTATCATTTAGAGGAAGGAGAAGTCATAACAAGGTTTCCGTAGGTGAACCTGCGGAAGGATCATTGTCGTGACCCTGACCAAAACAGACCGAGCACGCGTTATCTATTCCTACTGAGTGGCGGCACCGTCGTCGCTCAGCCAAATCCTCGATAACCTCCTCTCCTCGGAGTGGGGGCTTGGGGTAAAAGAACCCACGGCGCCGAAGGCGTCAAGGAACACTGTGCCTAGCTTGGGGACACGACTGGCTTGCTGGCCGCTCCCCTTGCTGCAAAGCTATTTAATCCACACGACTCTCGGCAACGGATATCTCGGCTCTCGCATCGATGAAGAACGCAGC--
>11 G-1 10
AACCTTATCATTTAGAGGAAGGAGAAGTCGTAACAAGGTTTCCGTAGGTGAACCTGCGGAAGGATCATTGTCGTGACCCTGACCAAAACAGACCGAGCACGCGTTATCTATTCCTACTGAGTGGCGGCACCGTCGTCGCTCAGCCAAATCCTCGATAACCTCCTCTCCTCGGAGTGGGGGCTTGGGGTAAAAGAACCCACGGCGCCGAAGGCGTCAAGGAACACTGTGCCTAGCTTGGGGACACGACTGGCTTGCTGGCCGCTCCCCTTGCTGCAAAGCTATTTAATCCACACGACTCTCGGCAACGGATATCTCGGCTCTCGCATCGATGAAGAACGCAGG--
>11 G-1 11
AACCTTATCATTTAGAGGAAGGAGAAGTCGTAACAAGGTTTCCGTAGGTGAACCTGCGGAAGGATCATTGTCGTGACCCTGACCAAAACAGACCGAGCACGCGTTATCTATTCCTACTGAGTGGCGGCACCGTCGTCGCTCAGCCAAATCCTCGATAACCTCCTCTCCTCGGAGTGGGGGCTTGGGGTAAAAGAACCCACGGCGCCGAAGGCGTCAAGGAACACTGTGCCTAGCTTGGGGACACGACTGGCTTGCTGGCCGCTCCCCTTGCTGCAAAGCTATTTAATCCACACGACTCTCGGCAAAGGATATCTCGGCTCTCGCATCGATGAAGAACGCAGC--
>11 G-1 12
AACCTTATCATTTAGAGGAAGGAGAAGTCGTAACAAGGTTTCCGTAGGTGAACCTGCGGAAGGATCATTGTCGTGACCCTGACCAAAACAGACCGAGCACGCGTTATCTATTCCTACTGAGTGGCGGCACCGTCGTCGCTCAGCCAAATCCTCGATAACCTCCTCTCCTCGGAGTGGGGGCTTGGGGTAAAAGAACCCACGGCGCCGAAGGCGTCAAGGAACACTGTGCCTAGCTTGGGGACACGACTGGCTTGCTGGCCGCTCCCCTTGCTGCAAAGCTATTTAATCCACACGACTCTTGGCAACGGATATCTCGGCTCTCGCATCGATGAAGAACGCAGC--
>11 G-1 13
AACCTTATCATTTAGAGGAAGGAGAAGTCGTAACAAGGTTTCCGTAGGTGAACCTGCGGAAGGATCATTGTCGTGACCCTGACCAAAACAGACCGAGCACGCGTTATCTATTCCTGCTGAGTGGCGGCACCGTCGTCGCTCAGCCAAATCCTCGATAACCTCCTCTCCTTGGAGTTGGGGCTTGGGGTAAAAGAACCCACGGCACCGAAGGCGTCAAGGAACACTGTGCCTAGCTTGGGGACACGACTGGCTTGCTGGCCGCTCCCCTTGCTGCAAAGCTATTTAATCCACACGACTCTCGGCAACGGATATCTCGGCTCTCGCATCGATGAAGAACGCAGC--
>11 G-1 14
AACCTTATCATTTAGAGGAAGGAGAAGTCGTAACAAGGTTTCCGTAGGTGAACCTGCGGAAGGATCATTGTTGTGACCCTGACCAAAACAGACCGAGCACGCGTTATCTATTCCTACTGAGTGGCGGCACCGTCGTCGCTCAGCCAAATCCTCGATAACCTCCTCTCCTCGGAGTGGGGGCTTGGGGTAAAAGAACCCACGGCGCCGAAGGCGTCAAGGAACACTGTGCCTAGCTTGGGGACACGACTGGCTTGCTGGCCGCTCCCCTTGCTGCAAAGCTATTTAATCCACACGACTCTCGGCAACGGATATCTCGGCTCTCGCATCGATGAAGAACGCAGC--
>11 G-1 15
AACCTTATCATTTAGAGGAAGGAGAAGTCGTAACAAGGTTTCCGTAGGTGAACCTGCGGAAGGATCATTGTCGTGACCCTGACCAAAACAGACCGAGCACGCGTTATCTATTCCTACTGAGTGGCGGCACCGTCGTCGCTCAGCCAAATCCTCGATAACCTCCTCTCCTCGGAGTGGGGGCTTGGGGTAAAAGAACCCACGGCGCCGAAGGCGTCAAGGAACACTGTGCCTAGCTTGGGGACACGACTGGCTTGCTGGCCGCTCCCCTTGCTGCAAAGCTATTTAATCCACACGACTCTCGGCAACGGATATCTCGGCTCTCGAATCGATGAAGAACGCAGC--
>11 G-1 16
AACCTTATCATTTAGAGGAAGGAGAAGTCGTAACAAGGTTTCCGTAGGTGAACCTGCGGAAGGATCATTGTCGTGACCCTGACCAAAACAGACCGAGCACGCGTTATCTATTCCTGCTGAGTGGCGGCACCGTCGTCGCTCAGCCAAATCCTCGATAACCTCCTCTCCTTGGAGTTGGGGCTTGGGGTAAAAGAACCCACGGCGCCGAAGGCGTCAAGGAACACTGTGCCTAGCTTGGGGACACGACTGGCTTGCTGGCCGCTCCCCTTGCTGCAAAGCTATTTAATCCACACGACTCTCGACAACGGATATCTCGGCTCTCGCATCGATGAAGAACGCAGC--
>11 G-1 17
AACCTTATCATTTAGAGGAAGGAGAAGTCGTAACAAGGTTTCCGTAGGTGAACCTGCGGAAGGATCCTTGTCGTGACCCTGACCAAAACAGACCGAGCACGCGTTATCTATTCCTACTGAGTGGCGGCACCGTCGTCGCTCAGCCAAATCCTCGATAACCTCCTCTCCTCGGAGTGGGGGCTTGGGGTAAAAGAACCCACGGCGCCGAAGGCGTCAAGGAACACTGTGCCTAGCTTGGGGACACGACTGGCTTGCTGGCCGCTCCCCTTGCTGCAAAGCTATTTAATCCACACGACTCTCGGCAACGGATATCTCGGCTCTCGCATCGATGAAGAACGCAGC--
>11 G-1 18
AACCTTATCATTTCGAGGAAGGAGAAGTCGTAACAAGGTTTCCGTAGGTGAACCTGCGGAAGGATCCTTGTCGTGACCCTGACCAAAACAGACCGAGCACGCGTTATCTATTCCTGCTGAGTGGCGGCACCGTCGTCGCTCAGCCAAATCCTCGATAACCTCCTCTCCTTGGAGTTGGGGCTTGGGGTAAAAGAACCCACGGCGCCGAAGGCGTCAAGGAACACTGTGCCTAGCTTGGGGACACGACTGGCTTGCTGGCCGCTCCCCTTGCTGCAAAGCTATTTAATCCACACGACTCTCGGCAACGGATATCTCGGCTCTCGCATCGAGGAAGAACGCAGC--
>10 G-1
AACCTTATCATTTAGAGGAAGGAGAAGTCGTAACAAGGTTTCCGTAGGTGAACCTGCGGAAGGATCATTGTCGTGACCCTGACCAAAACAGACCGAGCACGCGTTATCTATTCCTGCTGAGTGGCGGCACCGTCGTCGCTCAGCCAAATCCTCGATAACCTCCTCTCCTTGGAGTTGGGGCTTGGGGTAAAAGAACCCACGGCGCCGAAGGCGTCAAGGAACACTGTGCCTAGCTTGGGGACACGACTGGCTTGCTGGCCGCTCCCCTTGTTGCAAAGCTATTTAATCCACACGACTCTCGGCAACGGATATCTCGGCTCTCGCATCGATGAAGAACGCAGC--
>10 G-1 2
AACCTTATCATTTAGAGGAAGGAGAAGTCGTAACAAGGTTTCCGTAGGTGAACCTGCGGAAGGATCATTGTCGTGACCCTGACCAAAACAGACCGAGCACGCGTTATCTATTCCTACTGAGTGGCGGCACCGTCGTCGCTCAGCCAAATCCTCGATAACCTCCTCTCCTCGGAGTGGGGGCTTGGGGTAAAAGAACCCACGGCGCCGAAGGCGTCAAGGAACACTGTGCCTAGCTTGGGGACACGACTGGCTTGCTGGCCGCTCCCCTTGCTGCAAAGCTATTTAATCCACACGACGCTCGGCAACGGATATCTCGGCTCTCGCATCGATGAAGAACGCAGC--
>10 G-1 3
AACCTTATCATTTAGAGGAAGGAGAAGTCGTAACAAGGTTTCCGTAGGTGAACCTGCGGAAGGATCATTGTCGTGACCCTGACCAAAACAGACCGAGCACGCGTTATCTATTCCTACTGAGTGGCGGCACCGTCGTCGCTCAGCCAAATCCTCGATAACCTCCTCTCCTCGGAGTGGGGGCTTGGGGTAAAAGAACCCACGGCGCCGAAGGCGTCAAGGAACACTGTGCCTAGCTTGGGGACACGACTGGCTTGCTGGCCGCTCCCCTTGCTGCAAAGCTATTTAATCCACACGACTCTCGGCAACGGATATCTCGGCTCTCGCATAGATGAAGAACGCAGC--
>10 G-1 4
ACCTTATCATTTAGAGGAAGGAGAAGTCGTAACAAGGTTTCCGTAGGTGAACCTGCGGAAGGATCATTGTCGTGACCCTGACCAAAACAGACCGAGCACGCGTTATCTATTCCTGCTGAGTGGCGGCACCGTCGTCGCTCAGCCAAATCCTCGATAACCTCCTCTCCTTGGAGTTGGGGCTTGGGGTAAAAGAACCCACGGCGCCGAAGGCGTCAAGGAACACTGTGCCTAGCTTGGGGACACGACTGGCTTGCTGGCCGCTCCCCTTGCTGCAAAGCTATTTAATCCACACGACTCTCGGCAACGGATATCTCGGCTCTCGCATCGATGAAGAACGCAGC---
>10 G-1 5
AACCTTATCATTTAGAGGAAGGAGAAGTCGTAACAAGGTTTCCGTAGGTGAACCTGCGGAAGGATCATTGTCGTGACCCTGACCAAAACAGACCGAGCACGCGTTATCTATTCCTACTGAGTGGCGGCACCGTCGTCGCTCAGCCAAATCCTCGATAACCTCCTCTCCTCGGAGTGGGGGCTTGGGGTAAAAGAACCCACGGCGCCGAAGGCGTCAAGGAACACTGTGCCTAGCTTGGGGACACGACTGGCTTGCTGGCCGCTCCCCTTGCTGCAAAGCTATTTAATCCACATGACTCTCGGCAACGGATATCTCGGCTCTCGCATCGATGAAGAACGCAGC--
>10 G-1 6
AACCTTATCATTTAGAGGAAGGAGAAGTCGTAACAAGGTTTCCGTAGGTGAACCTGTGGAAGGATCATTGTCGTGACCCTGACCAAAACAGACCGAGCACGCGTTATCTATTCCTACTGAGTGGCGGCACCGTCGTCGCTCAGCCAAATCCTCGATAACCTCCTCTCCTCGGAGTGGGGGCTTGGGGTAAAAGAACCCACGGCGCCGAAGGCGTCAAGGAACACTGTGCCTAGCTTGGGGACACGACTGGCTTGCTGGCCGCTCCCCTTGCTGCAAAGCTATTTAATCCACACGACTCTCGGCAACGGATATCTCGGCTCTCGCATCGATGAAGAACGCAGC--
>10 G-1 7
AACCTTATCATTTAGAGGAAGGAGAAGTCGTAACAAGGTTTCCGTAGGTGAACCTGCGGAAGGATCATTGTCGTGACCCTGACCAAAACAGACCGAGCACGCGTTATCTATTCCTGCTGAGTGGCGACACCGTCGTCGCTCAGCCAAATCCTCGATAACCTCCTCTCCTTGGAGTTGGGGCTTGGGGTAAAAGAACCCACGGCGCCGAAGGCGTCAAGGAACACTGTGCCTAGCTTGGGGACACGACTGGCTTGCTGGCCGCTCCCCTTGCTGCAAAGCTATTTAATCCACACGACTCTCGGCAACGGATATCTCGGCTCTCGCATCGATGAAGAACGCAGC--
>10 G-1 8
AACCTTATCATTTAGAGGAAGGAGAAGTCGTAACAAGGTTTCCGTAGGTGAACCTGCGGAAGGATCATTGTCGTGACCCTGACCAAAACAGACCGAGCACGCGTTATCTATTCCTGCTGAGTGGCGGCACCGTCGTCGCTCAGCCAAATCCTCGATAACCTCCTCCCCTTGGAGTTGGGGCTTGGGGTAAAAGAACCCACGGCGCCGAAGGCGTCAAGGAACACTGTGCCTAGCTTGGGGACACGACTGGCTTGCTGGCCGCTCCCCTTGCTGCAAAGCTATTTAATCCACACGACTCTCGGCAACGGATATCTCGGCTCTCGCATCGATGAAGAACGCAGC--
>10 G-1 9
AACCTTATCATTTAGAGGAAGGAGAAGTCGTAACAAGGTTTCCGTAGGTGAACCTGCGGAAGGATCATTGTCGTGACCCTGACCAAAACAGACCGAGCACGCGTTATCTATTCCTGCTGAGTGGCGGCACCGTCGTCGCTCAGCCAAATCCTCGATAACCTCCTCTCCTTGGAGTTGGGGCTTGGGGTAAAAGAACCCACGGCGCCGAAGGCGTCAAGGAAAACTGTGCCTAGCTTGGGGACACGACTGGCTTGCTGGCCGCTCCCCTTGCTGCAAAGCTATTTAATCCACACGACTCTCGGCAACGGATATCTCGGCTCTCGCATCGATGAAGAACGCAGC--
>10 G-1 10
AACCTTATCATTTAGAGGAAGGAGAAGTCGTAACAAGGTTTCCGTAGGTGAACCTGCGGAAGGATCATTGTCGTGACCCTGACCAAAACAGACCGAGCACGCGTTATCTATTCCTACTAGTGGCGGCACCGTCGTCGCTCAGCCAAATCCTCGATAACCTCCTCTCCTCGGAGTGGGGGCTTGGGGTAAAAGAACCCACGGCGCCGAAGGCGTCAAGGAACACTGTGCCTAGCTTGGGGACACGACTGGCTTGCTGGCCGCTCCCCTTGCTGCAAAGCTATTTAATCCACACGACTCTCGGCAACGGATATCTCGGCTCTCGCATCGATGAAGAACGCAGC---
>10 G-1 11
AACCTGATCATTTAGAGGAAGGAGAAGTCGTAACAAGGTTTCCGTAGGTGAACCTGCGGAAGGATCATTGTCGTGACCCTGACCAAAACAGACCGAGCACGCGTTATCTATTCCTGCTGAGTGGCGGCACCGTCGTCGCTCAGCCAAATCCTCGATAACCTCCTCTCCTTGGAGTTGGGGCTTGGGGTAAAAGAACCCACGGCGCCGAAGGCGTCAAGGAACACTGTGCCTAGCTTGGGGACACGACTGGCTTGCTGGCCGCTCCCCTTGCTGCAAAGCTATTTAATCCACACGACTCTCGGCAACGGATATCTCGGCTCTCGCATCGATGAAGAGCGCAGC--
>10 G-1 12
AACCTTATCATTTAGAGGAAGGAGAAGTCGTAACAAGGTTTCCGTAGGTGAACCTGCGGAAGGATCATTGTCGTGACCCTGACCAAAACAGACCGAGCACGTGTTATCTATTCCTGCTGAGTGGCGGCACCGTCGTCGCTCAGCCAAATCCTCGATAACCTCCTCTCCTTGGAGTTGGGGCTTGGGGTAAAAGAACCCACGGCGCCGAAGGCGTCAAGGAACACTGTGCCTAGCTTGGGGACACGACTGGCTTGCTGGCCGCTCCCCTTGCTGCAAAGCTATTTAATCCACACGACTCTCGGCAACGGATATCTCGGCTCTCGCATCGATGAAGAACGCAGC--
>10 G-1 13
AACCTTATCATTTAGAGGAAGGAGAAGTCGTAACAAGGTTTCCGTAGGTGAACCTGCAGAAGGATCATTGTCGTGACCCTGACCAAAACAGACCGAGCACGCGTTATCTATTCCTGCTGAGTGGCGGCACCGTCGTCGCTCAGCCAAATCCTCGATAACCTCCTCTCCTTGGAGTTGGGGCTTGGGGTAAAAGAACCCACGGCGCCGAAGGCGTCAAGGAACACTGTGCCTAGCTTGGGGACACGACTGGCTTGCTGGCCGCTCCCCTTGCTGCAAAGCTATTTAATCCACACGACTCTCGGCAACGGATATCTCGGCTCTCGCATCGATGAAGAACGCAGC--
>10 G-1 14
AACCTTATCATTTAGAGGAAGGAGAAGTCGTAACAAGGTTTCCGTAGGTGAACCTGCGGAAGGATCATTGTCGTGACCCTGACCAAAACAGACCGAGCACGCGTTATCTATTCCTGCTGAGTGGCGGCACCGTCGTCGCTCAGCCAAATCCTCGATAACCTCCTCTCCTTGGAGTTGGGGCTTGGGGTAAAAGAACCCACGGCGCCGAAGGCGTCAAGGAACACTGTGCCTAGCTTGGGGACACGACTGGCTTGCTGGCCGCTCCCCTTGCTGCAAAGCTATTTAATCCACACGACTCTCGGCAACGGATATCTCAGCTCTCGCATCGATGAAGAACGCAGC--
>10 G-1 15
AACCTTATCATTTCGAGGAAGGAGAAGTCGTAACAAGGTTTCCGTAGGTGAACCTGCGGAAGGATCATTGTCGTGCCCCTGACCAAAACAGACCGAGCACGCGTTATCTATTCCTACTGAGTGGCGGCACCGTCGTCGCTCAGCCAAATCCTCGATAACCTCCTCTCCTCGGAGTGGGGGCTTGGGGTAAAAGAACCCACGGCGCCGAAGGCGTCAAGGAACACTGTGCCTAGCTTGGGGACACGACTGGCTTGCTGGCCGCTCCCCTTGCTGCAAAGCTATTTAATCCACACGACTCTCGGCAACGGATATCTCGGCTCTCGCATCGAGGAAGAACGCAGC--
>10 G-1 16
AACCTTATCATTTAGAGGAAGGAGAAGTCGTAACAAGGTTTCCGTAGGTGAACCTGCGGAAGGATCATTGTCGTGACCCTGACCAAAACAGACCGAGCACGCGTTATCTATTCCTACTGAGTGGCGGCACCGTCGTCGCTCAGCCAAATCCTCGATAACCTCCTCTCCTCGGAGTGGGGGCTTGGGGTAAAAGAACCCACGGCGCCGAAGGTGTCAAGGAACACTGTGCCTAGCTTGGGGACACGACTGGCTTGCTGGCCGCTCCCCTTGCTGCAAAGCTATTTAATCCACACGACTCTCGGCAACGGATATCTCGGCTCTCGCATCGATGAAGAACGCAGC--
>10 G-1 17
AACCTTATCATTTAGAGGAAGGAGAAGTCGTAACAAGGTTTCCGTAGGTGAACCTGCGGAAGGATCATTGTCGTGACCCTGACCAAAACAGACCGAGCACGCGTTATCTATTCCTGCTGAGTGGCGGCACCGTCGTCGCTCAGCCAAATCCTCGATAACCTCCTCTCCTTGGAGTTGGGGCTTGGGGTGAAAGAACCCACGGCGCCGAAGGCGTCAAGGAACACTGTGCCTAGCTTGGGGACACGACTGGCTTGCTGGCCGCTCCCCTTGCTGCAAAGCTATTTAATCCACACGACTCTCGGCAACGGATATCTCGGCTCTCGCATCGATGAAGAACGCAGC--
>10 G-1 18
AACCTTATCATTTCGAGGAAGGAGAAGTCGTAACAAGGTTTCCGTAGGTGAACCTGCGGAAGGATCCTTGTCGTGACCCTGACCAAAACAGACCGAGCACGCGTTATCTATTCCTACTGAGTGGCGGCACCGTCGTCGCTCAGCCAAATCCTCGATAACCTCCTCTCCTCGGAGTGGGGGCTTGGGGTAAAAGAACCCACGGCGCCGAAGGCGTCAAGGAACACTGTGCCTAGCTTGGGGACACGACTGGCTTGCTGGCCGCTCCCCTTGCTGCAAAGCTATTTAATCCACACGACTCTCGGCAACGGATATCTCGGCTCTCGCATCGAGGAAGAACGCAGC--
>10 G-1 19
AACCTTATCATTTCGAGGAAGGAGAAGTCGTAACAAGGTTTCCGTAGGTGAACCTGCGGAAGGATCATTGTCGTGACCCTGACCAAAACAGACCGAGCACGCGTTATCTATTCCTGCTGAGTGGCGGCACCGTCGTCGCTCAGCCAAATCCTCGATAACCTCCTCTCCTTGGAGTGGGGGCTTGGGGTAAAAGAACCCACGGCGCCGAAGGCGTCAAGGAACACTGTGCCTAGCTTGGGGACACGACTGGCTTGCTGGCCGCTCCCCTTGCTGCAAAGCTATTTAATCCACACGACTCTCGGCAACGGATATCTCGGCTCTCGCATCGATGAAGAACGCAGC--
